# Supplementary material for: Hypothalamic Menin regulates systemic aging and cognitive decline
Source: PLoS Biol. 2023 Mar 16;21(3):e3002033. doi: 10.1371/journal.pbio.3002033 (PMC10019680; doi:10.1371/journal.pbio.3002033)
Supplement: S1 Dataset — (XLSX) [file pbio.3002033.s011.xlsx]

## Sheet: ScKO VS Control
gene_id	log2FC	logCPM	PValue	FDR	Chr	Start	End	Strand	GeneSymbol	Description
ENSMUSG00000117824	-8.62033	0.638896	2.82e-06	0.00823974	18	82702432	82706174	+	AC158975.1	novel transcript
ENSMUSG00000071470	-6.67917	-1.02308	2.05e-09	1.42e-05	14	50789248	50807732	-	Ccnb1ip1	cyclin B1 interacting protein 1 [Source:MGI Symbol%3BAcc:MGI:2685134]
ENSMUSG00000117835	-6.52993	-1.13779	0.000196808	0.198859	17	30450398	30457877	+	AC125544.1	novel transcript
ENSMUSG00000089697	-5.89006	-1.59135	0.00287375	0.729237	17	23853159	23858647	-	Gm15947	predicted gene 15947 [Source:MGI Symbol%3BAcc:MGI:3801748]
ENSMUSG00000117786	-5.6004	1.71741	3.08e-05	0.0570067	17	30920338	30963220	-	AC165951.1	novel transcript%2C antisense to Glp1r and Umodl1
ENSMUSG00000078881	-5.27582	0.123627	0.00323016	0.779761	2	176473278	176486783	-	Gm14434	predicted gene 14434 [Source:MGI Symbol%3BAcc:MGI:3702417]
ENSMUSG00000078503	-5.19902	-2.01792	0.0358001	1	4	145510759	145539188	+	Zfp990	zinc finger protein 990 [Source:MGI Symbol%3BAcc:MGI:3652161]
ENSMUSG00000098197	-5.1862	-2.01866	0.00428201	0.834961	17	34083843	34095309	-	BC051537	cDNA sequence BC051537 [Source:MGI Symbol%3BAcc:MGI:3041255]
ENSMUSG00000087027	-5.08457	-2.07493	0.00186085	0.637402	4	148306853	148316569	+	Gm13206	predicted gene 13206 [Source:MGI Symbol%3BAcc:MGI:3651440]
ENSMUSG00000111198	-4.98294	-2.13306	0.0413128	1	9	14643772	14645792	+	Gm34263	predicted gene%2C 34263 [Source:MGI Symbol%3BAcc:MGI:5593422]
ENSMUSG00000086326	-4.97826	-2.13321	0.00570971	0.938774	4	148356379	148359460	-	Gm13200	predicted gene 13200 [Source:MGI Symbol%3BAcc:MGI:3650195]
ENSMUSG00000092253	-4.97528	-2.13335	0.00173931	0.62782	17	35358989	35359972	+	H2-Q3	histocompatibility 2%2C Q region locus 3 [Source:MGI Symbol%3BAcc:MGI:95932]
ENSMUSG00000082062	-4.97526	-2.13337	0.00244091	0.695982	4	125504288	125504839	+	Ftl2-ps	ferritin light polypeptide 2%2C pseudogene [Source:MGI Symbol%3BAcc:MGI:95590]
ENSMUSG00000104704	-4.97484	-2.13341	0.0024373	0.695982	5	123561525	123561987	-	Gm43133	predicted gene 43133 [Source:MGI Symbol%3BAcc:MGI:5663270]
ENSMUSG00000046173	-4.974	-2.13348	0.017157	1	17	9666495	9669717	-	Pabpc6	poly(A) binding protein%2C cytoplasmic 6 [Source:MGI Symbol%3BAcc:MGI:1914793]
ENSMUSG00000105876	-4.85244	-2.19471	0.00233639	0.68927	3	149005496	149007443	+	Gm43572	predicted gene 43572 [Source:MGI Symbol%3BAcc:MGI:5663709]
ENSMUSG00000081201	-4.85225	-2.19473	0.0024816	0.696515	1	14839869	14840156	-	Smt3h2-ps4	SMT3 suppressor of mif two 3 homolog 2%2C pseudogene 4 (S. cerevisiae) [Source:MGI Symbol%3BAcc:MGI:2149598]
ENSMUSG00000020713	-4.76244	-0.968747	0.00750018	1	11	106300271	106301865	-	Gh	growth hormone [Source:MGI Symbol%3BAcc:MGI:95707]
ENSMUSG00000057157	-4.7269	-2.2583	0.0297626	1	5	147408982	147409359	+	Gm6054	predicted gene 6054 [Source:MGI Symbol%3BAcc:MGI:3645581]
ENSMUSG00000117760	-4.72322	-2.25842	0.0114358	1	17	30848436	30857436	-	AC166166.1	novel transcript%2C antisense to Dnah8
ENSMUSG00000118161	-4.72245	-2.25846	0.0106255	1	17	31643898	31644779	-	AC090881.3	ribosomal protein S2%2C pseudogene 8
ENSMUSG00000021086	-4.72162	-2.25848	0.00594926	0.952791	12	72101300	72185029	-	Ccdc175	coiled-coil domain containing 175 [Source:MGI Symbol%3BAcc:MGI:1921186]
ENSMUSG00000115715	-4.7197	-2.25865	0.00482953	0.880248	15	36341217	36367117	-	Gm33936	predicted gene%2C 33936 [Source:MGI Symbol%3BAcc:MGI:5593095]
ENSMUSG00000089486	-4.71866	-2.25869	0.013904	1	13	93956310	93956409	+	Gm24737	predicted gene%2C 24737 [Source:MGI Symbol%3BAcc:MGI:5454514]
ENSMUSG00000022755	-4.71823	-2.25875	0.00675829	0.998879	16	56724609	56795855	-	Adgrg7	adhesion G protein-coupled receptor G7 [Source:MGI Symbol%3BAcc:MGI:2441732]
ENSMUSG00000117079	-4.71637	-2.25881	0.0139429	1	17	70967886	70971805	+	Gm41611	predicted gene%2C 41611 [Source:MGI Symbol%3BAcc:MGI:5624496]
ENSMUSG00000085368	-4.71637	-2.25881	0.0139481	1	4	149776252	149783332	+	Gm16188	predicted gene 16188 [Source:MGI Symbol%3BAcc:MGI:3802067]
ENSMUSG00000104978	-4.5782	-2.3253	0.019092	1	5	142622603	142622831	-	Gm31274	predicted gene%2C 31274 [Source:MGI Symbol%3BAcc:MGI:5590433]
ENSMUSG00000097370	-4.57818	-2.32532	0.0245764	1	10	57478381	57486351	-	4930467K11Rik	RIKEN cDNA 4930467K11 gene [Source:MGI Symbol%3BAcc:MGI:1922178]
ENSMUSG00000110287	-4.57677	-2.32536	0.0159356	1	7	101980083	101980260	-	Gm45313	predicted gene 45313 [Source:MGI Symbol%3BAcc:MGI:5791149]
ENSMUSG00000105620	-4.5754	-2.32544	0.0159032	1	5	49070003	49073462	+	Gm43047	predicted gene 43047 [Source:MGI Symbol%3BAcc:MGI:5663184]
ENSMUSG00000103411	-4.57479	-2.32547	0.0101205	1	1	9499338	9501522	-	Gm18300	predicted gene%2C 18300 [Source:MGI Symbol%3BAcc:MGI:5010485]
ENSMUSG00000082605	-4.57427	-2.32551	0.00746139	1	10	3946199	3947091	-	Gm16148	predicted gene 16148 [Source:MGI Symbol%3BAcc:MGI:3801829]
ENSMUSG00000100623	-4.57401	-2.32553	0.00906494	1	1	130195980	130196388	+	Gm29428	predicted gene 29428 [Source:MGI Symbol%3BAcc:MGI:5580134]
ENSMUSG00000027871	-4.57401	-2.32553	0.00906685	1	3	98852194	98859794	-	Hsd3b1	hydroxy-delta-5-steroid dehydrogenase%2C 3 beta- and steroid delta-isomerase 1 [Source:MGI Symbol%3BAcc:MGI:96233]
ENSMUSG00000103345	-4.57319	-2.32557	0.0182962	1	3	68407783	68414700	+	Gm10723	predicted gene 10723 [Source:MGI Symbol%3BAcc:MGI:3641783]
ENSMUSG00000118105	-4.573	-2.32561	0.00939476	1	17	26073146	26073988	+	AC140047.1	membrane-associated ring finger (C3HC4) 5 (March5) pseudogene
ENSMUSG00000027483	-4.57179	-2.32563	0.0241823	1	2	154142880	154149219	+	Bpifa1	BPI fold containing family A%2C member 1 [Source:MGI Symbol%3BAcc:MGI:1338036]
ENSMUSG00000050966	-4.57123	-2.32567	0.0187433	1	4	134003330	134018841	-	Lin28a	lin-28 homolog A (C. elegans) [Source:MGI Symbol%3BAcc:MGI:1890546]
ENSMUSG00000082706	-4.57005	-2.32569	0.0361735	1	11	104571268	104571557	-	Gm11663	predicted gene 11663 [Source:MGI Symbol%3BAcc:MGI:3651529]
ENSMUSG00000080242	-4.55378	5.62331	2.74e-08	0.000152069	6	37806086	37806550	+	Atp6v0c-ps2	ATPase%2C H+ transporting%2C lysosomal V0 subunit C%2C pseudogene 2 [Source:MGI Symbol%3BAcc:MGI:2151816]
ENSMUSG00000067642	-4.41722	-2.39547	0.0464334	1	5	30193431	30205722	-	Adgrf3	adhesion G protein-coupled receptor F3 [Source:MGI Symbol%3BAcc:MGI:2685887]
ENSMUSG00000088069	-4.4152	-2.39552	0.025733	1	4	46118180	46118446	+	Gm23250	predicted gene%2C 23250 [Source:MGI Symbol%3BAcc:MGI:5453027]
ENSMUSG00000108918	-4.41477	-2.39554	0.0256486	1	8	9709171	9711086	-	Gm44802	predicted gene 44802 [Source:MGI Symbol%3BAcc:MGI:5753378]
ENSMUSG00000103851	-4.41387	-2.39558	0.0237073	1	16	77561650	77564765	+	Gm37606	predicted gene%2C 37606 [Source:MGI Symbol%3BAcc:MGI:5610834]
ENSMUSG00000117291	-4.41387	-2.39558	0.0237024	1	17	29154390	29155334	+	Gm18271	predicted gene%2C 18271 [Source:MGI Symbol%3BAcc:MGI:5010456]
ENSMUSG00000020191	-4.41365	-2.3956	0.0256764	1	11	11462094	11515192	+	Spata48	spermatogenesis associated 48 [Source:MGI Symbol%3BAcc:MGI:1921112]
ENSMUSG00000109964	-4.41365	-2.3956	0.0256714	1	8	34344696	34362842	-	Gm45350	predicted gene 45350 [Source:MGI Symbol%3BAcc:MGI:5791186]
ENSMUSG00000096806	-4.41358	-2.39558	0.0185685	1	11	58829237	58834780	+	Olfr312	olfactory receptor 312 [Source:MGI Symbol%3BAcc:MGI:3030146]
ENSMUSG00000103044	-4.41306	-2.3956	0.0161136	1	9	83447559	83450179	+	Gm37307	predicted gene%2C 37307 [Source:MGI Symbol%3BAcc:MGI:5610535]
ENSMUSG00000118382	-4.41271	-2.39562	0.0147339	1	17	30603105	30605211	+	AC165962.4	ribosomal protein S13 (Rps13) pseudogene
ENSMUSG00000116097	-4.41254	-2.39564	0.0160974	1	15	78574411	78581616	-	Gm36738	predicted gene%2C 36738 [Source:MGI Symbol%3BAcc:MGI:5595897]
ENSMUSG00000091160	-4.41198	-2.39568	0.0138231	1	17	64748850	64754096	-	Gm17133	predicted gene 17133 [Source:MGI Symbol%3BAcc:MGI:4937960]
ENSMUSG00000088248	-4.4113	-2.39572	0.0255033	1	8	70925525	70925618	+	Mir1969	microRNA 1969 [Source:MGI Symbol%3BAcc:MGI:3837216]
ENSMUSG00000096001	-4.41126	-2.39574	0.0146301	1	14	37102140	37114022	-	2610528A11Rik	RIKEN cDNA 2610528A11 gene [Source:MGI Symbol%3BAcc:MGI:1917295]
ENSMUSG00000073486	-4.41105	-2.39575	0.0184036	1	1	179803376	179804676	+	Gm10518	predicted gene 10518 [Source:MGI Symbol%3BAcc:MGI:3704205]
ENSMUSG00000090217	-4.4108	-2.39576	0.0183775	1	8	114591303	114594900	-	Gm16116	predicted gene 16116 [Source:MGI Symbol%3BAcc:MGI:3802040]
ENSMUSG00000081664	-4.41017	-2.39581	0.0183569	1	7	80429210	80430740	+	Gm15544	predicted gene 15544 [Source:MGI Symbol%3BAcc:MGI:3782993]
ENSMUSG00000080573	-4.40995	-2.39577	0.0462779	1	11	69635400	69635519	-	Mir467f	microRNA 467f [Source:MGI Symbol%3BAcc:MGI:3783379]
ENSMUSG00000105810	-4.40934	-2.39583	0.0253716	1	3	108555467	108556904	+	Gm43435	predicted gene 43435 [Source:MGI Symbol%3BAcc:MGI:5663572]
ENSMUSG00000080938	-4.40812	-2.39587	0.0319428	1	X	70978281	70978911	+	Gm6062	predicted gene 6062 [Source:MGI Symbol%3BAcc:MGI:3645240]
ENSMUSG00000099146	-4.23153	-2.46934	0.0365679	1	3	138210716	138240405	-	0610031O16Rik	RIKEN cDNA 0610031O16 gene [Source:MGI Symbol%3BAcc:MGI:1915619]
ENSMUSG00000081887	-4.23152	-2.46936	0.0443461	1	11	30572791	30574454	-	Gm12097	predicted gene 12097 [Source:MGI Symbol%3BAcc:MGI:3651582]
ENSMUSG00000107892	-4.23152	-2.46936	0.0443367	1	3	40876977	40877247	-	Gm44524	predicted gene 44524 [Source:MGI Symbol%3BAcc:MGI:5753100]
ENSMUSG00000076549	-4.23117	-2.46937	0.0378146	1	6	69304834	69305405	-	Igkv4-68	immunoglobulin kappa variable 4-68 [Source:MGI Symbol%3BAcc:MGI:2686265]
ENSMUSG00000094186	-4.23035	-2.46941	0.0377629	1	10	82486537	82492618	-	Gm1553	predicted gene 1553 [Source:MGI Symbol%3BAcc:MGI:2686399]
ENSMUSG00000117410	-4.23033	-2.46938	0.0288897	1	18	25839077	25859420	+	AC118208.1	novel transcript
ENSMUSG00000053654	-4.23004	-2.4694	0.0288862	1	11	100262882	100269871	-	Krt42	keratin 42 [Source:MGI Symbol%3BAcc:MGI:1915489]
ENSMUSG00000098320	-4.23004	-2.4694	0.0288824	1	2	45280724	45280924	+	Vis1	viral integration site 1 [Source:MGI Symbol%3BAcc:MGI:96091]
ENSMUSG00000098434	-4.23004	-2.4694	0.0288778	1	8	86885688	86886566	+	2010110E17Rik	RIKEN cDNA 2010110E17 gene [Source:MGI Symbol%3BAcc:MGI:1923941]
ENSMUSG00000088985	-4.23002	-2.46942	0.0378566	1	16	32267450	32267583	-	Mir1946a	microRNA 1946a [Source:MGI Symbol%3BAcc:MGI:3837017]
ENSMUSG00000103698	-4.23002	-2.46942	0.0378512	1	3	9971188	9972001	-	Gm17877	predicted gene%2C 17877 [Source:MGI Symbol%3BAcc:MGI:5010062]
ENSMUSG00000117063	-4.22963	-2.46943	0.026992	1	17	13489273	13761378	-	Gm49936	predicted gene%2C 49936 [Source:MGI Symbol%3BAcc:MGI:6270647]
ENSMUSG00000099181	-4.22961	-2.46945	0.0440669	1	10	24910664	24910733	+	Mir6905	microRNA 6905 [Source:MGI Symbol%3BAcc:MGI:5531261]
ENSMUSG00000112137	-4.22908	-2.46947	0.0287872	1	10	111757258	111799853	-	Gm47865	predicted gene%2C 47865 [Source:MGI Symbol%3BAcc:MGI:6097083]
ENSMUSG00000100554	-4.22881	-2.46949	0.037707	1	1	17947041	17948439	+	Gm7690	predicted gene 7690 [Source:MGI Symbol%3BAcc:MGI:3648169]
ENSMUSG00000108739	-4.22881	-2.46949	0.0250185	1	7	35057264	35066733	-	Gm45096	predicted gene 45096 [Source:MGI Symbol%3BAcc:MGI:5753672]
ENSMUSG00000114470	-4.22881	-2.46949	0.0250185	1	13	115035273	115101921	-	Gm49395	predicted gene%2C 49395 [Source:MGI Symbol%3BAcc:MGI:6121627]
ENSMUSG00000108005	-4.22834	-2.46951	0.036355	1	6	77412300	77416418	-	Gm44435	predicted gene%2C 44435 [Source:MGI Symbol%3BAcc:MGI:5690827]
ENSMUSG00000060509	-4.22834	-2.46951	0.0363586	1	9	123852315	123862029	-	Xcr1	chemokine (C motif) receptor 1 [Source:MGI Symbol%3BAcc:MGI:1346338]
ENSMUSG00000108375	-4.22821	-2.46953	0.0287368	1	7	73945377	73947534	-	Gm45003	predicted gene 45003 [Source:MGI Symbol%3BAcc:MGI:5753579]
ENSMUSG00000058952	-4.22817	-2.46953	0.0287537	1	3	129835884	129875332	+	Cfi	complement component factor i [Source:MGI Symbol%3BAcc:MGI:105937]
ENSMUSG00000097285	-4.22797	-2.46955	0.0269157	1	1	91297203	91304405	-	Gm26683	predicted gene%2C 26683 [Source:MGI Symbol%3BAcc:MGI:5477177]
ENSMUSG00000047733	-4.22674	-2.46959	0.0377918	1	19	6080033	6080788	+	Tmem262	transmembrane protein 262 [Source:MGI Symbol%3BAcc:MGI:3690536]
ENSMUSG00000110269	-4.22635	-2.46961	0.0377558	1	8	102780190	102781042	-	Gm45258	predicted gene 45258 [Source:MGI Symbol%3BAcc:MGI:5791094]
ENSMUSG00000105771	-4.22635	-2.46961	0.0377639	1	5	49515825	49518937	-	2900064K03Rik	RIKEN cDNA 2900064K03 gene [Source:MGI Symbol%3BAcc:MGI:1920226]
ENSMUSG00000087411	-4.22635	-2.46961	0.0377728	1	3	90451583	90457095	+	Gm16048	predicted gene 16048 [Source:MGI Symbol%3BAcc:MGI:3801855]
ENSMUSG00000086447	-4.01957	-2.54726	0.0480196	1	2	52367063	52390307	+	Gm13522	predicted gene 13522 [Source:MGI Symbol%3BAcc:MGI:3651428]
ENSMUSG00000107567	-4.01927	-2.54728	0.0449585	1	6	137145876	137146929	-	4930480K02Rik	RIKEN cDNA 4930480K02 gene [Source:MGI Symbol%3BAcc:MGI:1922185]
ENSMUSG00000111844	-4.01836	-2.54734	0.0479619	1	9	121629891	121631370	-	Gm47097	predicted gene%2C 47097 [Source:MGI Symbol%3BAcc:MGI:6095831]
ENSMUSG00000103976	-3.68341	-1.71962	0.00100179	0.458409	1	134819916	134827549	-	Gm37677	predicted gene%2C 37677 [Source:MGI Symbol%3BAcc:MGI:5610905]
ENSMUSG00000090981	-3.53908	-1.8122	0.00855282	1	5	143134014	143147581	-	Olfr718-ps1	olfactory receptor 718%2C pseudogene 1 [Source:MGI Symbol%3BAcc:MGI:3030552]
ENSMUSG00000110123	-3.49692	-0.111228	0.0119488	1	13	13323364	13350427	+	Gm18562	predicted gene%2C 18562 [Source:MGI Symbol%3BAcc:MGI:5010747]
ENSMUSG00000001510	-3.45385	-1.86091	0.0107098	1	11	95120119	95125296	+	Dlx3	distal-less homeobox 3 [Source:MGI Symbol%3BAcc:MGI:94903]
ENSMUSG00000096403	-3.42679	3.11696	5.27e-07	0.0019531	6	7982541	7983383	-	Gm9825	predicted gene 9825 [Source:MGI Symbol%3BAcc:MGI:3708729]
ENSMUSG00000081021	-3.35372	-1.91127	0.00272755	0.72124	11	5634139	5634582	+	Gm11964	predicted gene 11964 [Source:MGI Symbol%3BAcc:MGI:3652241]
ENSMUSG00000106230	-3.26062	-1.96383	0.00487512	0.880248	3	132842202	132878596	-	Gm29811	predicted gene%2C 29811 [Source:MGI Symbol%3BAcc:MGI:5588970]
ENSMUSG00000072618	-3.25976	-1.96403	0.0131227	1	15	36870501	36879816	-	Gm10384	predicted gene 10384 [Source:MGI Symbol%3BAcc:MGI:3641812]
ENSMUSG00000054545	-3.2544	-1.96318	0.0251713	1	1	88134809	88218997	+	Ugt1a6a	UDP glucuronosyltransferase 1 family%2C polypeptide A6A [Source:MGI Symbol%3BAcc:MGI:2137698]
ENSMUSG00000049620	-3.22583	-1.10703	0.0104226	1	17	23833347	23836056	-	Prss33	protease%2C serine 33 [Source:MGI Symbol%3BAcc:MGI:2661234]
ENSMUSG00000107385	-3.16089	-2.01799	0.0298583	1	5	67463897	67477632	+	C330024D21Rik	RIKEN cDNA C330024D21 gene [Source:MGI Symbol%3BAcc:MGI:2444116]
ENSMUSG00000096944	-3.16083	-2.01785	0.0152808	1	4	129309081	129318443	+	Gm26722	predicted gene%2C 26722 [Source:MGI Symbol%3BAcc:MGI:5477216]
ENSMUSG00000018479	-3.15595	-2.01819	0.00910977	1	11	85170404	85181145	+	1700125H20Rik	RIKEN cDNA 1700125H20 gene [Source:MGI Symbol%3BAcc:MGI:1920884]
ENSMUSG00000069307	-3.05536	-2.07412	0.0460112	1	13	21806612	21810197	-	Hist1h2bq	histone cluster 1%2C H2bq [Source:MGI Symbol%3BAcc:MGI:3702051]
ENSMUSG00000103831	-3.05102	-2.0742	0.0239814	1	7	79516882	79518761	+	Gm37608	predicted gene%2C 37608 [Source:MGI Symbol%3BAcc:MGI:5610836]
ENSMUSG00000114399	-3.04727	-2.07428	0.0112425	1	13	38514096	38514875	+	Gm47994	predicted gene%2C 47994 [Source:MGI Symbol%3BAcc:MGI:6097290]
ENSMUSG00000109618	-3.04695	-2.07446	0.0326081	1	7	102685446	102686219	-	Gm45527	predicted gene 45527 [Source:MGI Symbol%3BAcc:MGI:5791363]
ENSMUSG00000107675	-3.04684	-2.07434	0.0123344	1	6	138443973	138461615	+	Gm30332	predicted gene%2C 30332 [Source:MGI Symbol%3BAcc:MGI:5589491]
ENSMUSG00000097766	-3.04484	-2.07445	0.0123525	1	10	95417375	95428640	+	5730420D15Rik	RIKEN cDNA 5730420D15 gene [Source:MGI Symbol%3BAcc:MGI:1917773]
ENSMUSG00000085843	-3.04455	-2.07448	0.0128507	1	4	98793768	98798900	+	Kank4os	KN motif and ankyrin repeat domains 4%2C opposite strand [Source:MGI Symbol%3BAcc:MGI:3026921]
ENSMUSG00000111629	-3.04136	-2.074	0.00956884	1	9	56931631	56933545	+	4930442G15Rik	RIKEN cDNA 4930442G15 gene [Source:MGI Symbol%3BAcc:MGI:1925410]
ENSMUSG00000097639	-3.0349	-2.07432	0.0245561	1	3	41484024	41493192	-	Platr4	pluripotency associated transcript 4 [Source:MGI Symbol%3BAcc:MGI:1925956]
ENSMUSG00000092097	-2.97796	-0.350066	0.00502701	0.88407	18	8694099	8694537	+	Gm5819	predicted gene 5819 [Source:MGI Symbol%3BAcc:MGI:3643122]
ENSMUSG00000115111	-2.92622	-2.13299	0.018981	1	14	79178894	79199190	-	Gm4632	predicted gene 4632 [Source:MGI Symbol%3BAcc:MGI:3782814]
ENSMUSG00000000544	-2.92554	-2.13303	0.0179386	1	1	166130238	166166510	+	Gpa33	glycoprotein A33 (transmembrane) [Source:MGI Symbol%3BAcc:MGI:1891703]
ENSMUSG00000112030	-2.92464	-2.13311	0.017884	1	12	77039597	77042201	-	Gm35189	predicted gene%2C 35189 [Source:MGI Symbol%3BAcc:MGI:5594348]
ENSMUSG00000100825	-2.92318	-2.13319	0.013439	1	9	95675429	95676017	-	Itpa-ps2	inosine triphosphatase (nucleoside triphosphate pyrophosphatase) pseudogene 2 [Source:MGI Symbol%3BAcc:MGI:3613364]
ENSMUSG00000083337	-2.91975	-2.13278	0.0128883	1	11	96248633	96249189	+	Gm11539	predicted gene 11539 [Source:MGI Symbol%3BAcc:MGI:3651911]
ENSMUSG00000110207	-2.91559	-2.1329	0.0222306	1	7	112983903	113010892	+	Gm33586	predicted gene%2C 33586 [Source:MGI Symbol%3BAcc:MGI:5592745]
ENSMUSG00000100552	-2.81771	-1.71963	0.00791679	1	15	82982725	82987830	-	Gm29019	predicted gene 29019 [Source:MGI Symbol%3BAcc:MGI:5579725]
ENSMUSG00000092239	-2.79285	-2.19436	0.0435008	1	17	36923792	36933432	+	1700031A10Rik	RIKEN cDNA 1700031A10 gene [Source:MGI Symbol%3BAcc:MGI:1920536]
ENSMUSG00000091570	-2.78711	-2.19395	0.0224984	1	14	32266593	32267748	-	Gm7707	predicted gene 7707 [Source:MGI Symbol%3BAcc:MGI:3646976]
ENSMUSG00000114807	-2.78675	-2.19399	0.0224545	1	13	107605284	107612849	-	Gm32090	predicted gene%2C 32090 [Source:MGI Symbol%3BAcc:MGI:5591249]
ENSMUSG00000104668	-2.78524	-2.19397	0.0302532	1	5	138532077	138532934	+	Vmn2r-ps24	vomeronasal 2%2C receptor%2C pseudogene 24 [Source:MGI Symbol%3BAcc:MGI:3761469]
ENSMUSG00000108886	-2.78402	-2.19407	0.0301135	1	7	59292518	59293101	+	Gm44830	predicted gene 44830 [Source:MGI Symbol%3BAcc:MGI:5753406]
ENSMUSG00000075391	-2.76681	2.47564	1.94e-05	0.0430164	2	35340409	35340963	+	Gm13443	predicted gene 13443 [Source:MGI Symbol%3BAcc:MGI:3649615]
ENSMUSG00000116033	-2.73699	-1.76515	0.00705677	1	15	98893351	98895175	+	Gm49442	predicted gene%2C 49442 [Source:MGI Symbol%3BAcc:MGI:6155088]
ENSMUSG00000023279	-2.72817	-1.76486	0.0279383	1	X	6314107	6320721	-	Bmp15	bone morphogenetic protein 15 [Source:MGI Symbol%3BAcc:MGI:1316745]
ENSMUSG00000026418	-2.67538	0.0653374	3.77e-08	0.000181941	1	135779434	135810989	+	Tnni1	troponin I%2C skeletal%2C slow 1 [Source:MGI Symbol%3BAcc:MGI:105073]
ENSMUSG00000108900	-2.65438	-1.81228	0.0321998	1	8	71520120	71525711	-	Ccdc194	coiled-coil domain containing 194 [Source:MGI Symbol%3BAcc:MGI:3588239]
ENSMUSG00000106447	-2.6492	-1.8117	0.00611688	0.960612	3	96635474	96653101	+	Gm42957	predicted gene 42957 [Source:MGI Symbol%3BAcc:MGI:5663094]
ENSMUSG00000087629	-2.64792	-1.81186	0.00703253	1	11	58126068	58128512	+	Gm12246	predicted gene 12246 [Source:MGI Symbol%3BAcc:MGI:3651154]
ENSMUSG00000078896	-2.64598	-2.25823	0.0414146	1	2	175469985	175482171	+	Zfp965	zinc finger protein 965 [Source:MGI Symbol%3BAcc:MGI:3779822]
ENSMUSG00000091665	-2.64517	-2.25828	0.0367313	1	1	5063060	5064647	+	Gm17101	predicted gene 17101 [Source:MGI Symbol%3BAcc:MGI:4937928]
ENSMUSG00000098544	-2.6449	-2.2583	0.0367206	1	10	94586137	94586199	-	Mir7211	microRNA 7211 [Source:MGI Symbol%3BAcc:MGI:5530918]
ENSMUSG00000087009	-2.64448	-2.25836	0.0412781	1	7	30462164	30465591	-	Nphs1os	nephrosis 1 homolog%2C nephrin%2C opposite strand [Source:MGI Symbol%3BAcc:MGI:2675468]
ENSMUSG00000094219	-2.64438	-2.25838	0.0432941	1	19	47151609	47157764	-	Calhm3	calcium homeostasis modulator 3 [Source:MGI Symbol%3BAcc:MGI:3645665]
ENSMUSG00000024114	-2.64022	1.34875	7.98e-05	0.12316	17	23836785	23844172	-	Prss41	protease%2C serine 41 [Source:MGI Symbol%3BAcc:MGI:1918253]
ENSMUSG00000096957	-2.63894	-2.25801	0.040319	1	8	11477929	11480241	+	E230013L22Rik	RIKEN cDNA E230013L22 gene [Source:MGI Symbol%3BAcc:MGI:2142601]
ENSMUSG00000117770	-2.63846	-2.25803	0.0413883	1	19	57540466	57544223	-	AC134591.1	novel transcript
ENSMUSG00000103916	-2.63498	-1.81126	0.0396073	1	16	77416624	77420001	+	Gm38071	predicted gene%2C 38071 [Source:MGI Symbol%3BAcc:MGI:5611299]
ENSMUSG00000109397	-2.56375	-1.86065	0.0143486	1	8	4399238	4401011	+	Gm45117	predicted gene 45117 [Source:MGI Symbol%3BAcc:MGI:5753693]
ENSMUSG00000102365	-2.56192	-1.86077	0.0113724	1	1	138960441	138962903	-	Gm37045	predicted gene%2C 37045 [Source:MGI Symbol%3BAcc:MGI:5610273]
ENSMUSG00000075510	-2.55252	-1.26083	0.00214163	0.660863	11	102885169	102886731	+	Fam187a	family with sequence similarity 187%2C member A [Source:MGI Symbol%3BAcc:MGI:1914034]
ENSMUSG00000060260	-2.4826	-1.07789	0.0147884	1	7	139248482	139269903	+	Pwwp2b	PWWP domain containing 2B [Source:MGI Symbol%3BAcc:MGI:2142008]
ENSMUSG00000118366	-2.46121	-1.5903	0.01172	1	19	31950084	31952361	+	AC117816.1	Novel transcript
ENSMUSG00000109506	-2.45773	-1.3281	0.00259671	0.703936	7	83327738	83369429	-	Gm44724	predicted gene 44724 [Source:MGI Symbol%3BAcc:MGI:5753300]
ENSMUSG00000087668	-2.45466	-1.91036	0.0308147	1	11	53111451	53120056	-	Gm11186	predicted gene 11186 [Source:MGI Symbol%3BAcc:MGI:3649729]
ENSMUSG00000102278	-2.37268	-1.63122	0.0322758	1	1	172388234	172390989	-	Gm37145	predicted gene%2C 37145 [Source:MGI Symbol%3BAcc:MGI:5610373]
ENSMUSG00000109156	-2.36943	-1.63098	0.0131937	1	X	111891389	112240590	+	Gm45194	predicted gene 45194 [Source:MGI Symbol%3BAcc:MGI:5753770]
ENSMUSG00000048992	-2.3622	-1.96345	0.0325506	1	17	23843855	23859779	+	Prss32	protease%2C serine 32 [Source:MGI Symbol%3BAcc:MGI:1917064]
ENSMUSG00000086480	-2.3616	-1.96342	0.0275151	1	13	111725517	111735124	+	Gm15287	predicted gene 15287 [Source:MGI Symbol%3BAcc:MGI:3705156]
ENSMUSG00000056824	-2.36093	-1.96351	0.0278934	1	2	165351297	165368729	-	Zfp663	zinc finger protein 663 [Source:MGI Symbol%3BAcc:MGI:2685854]
ENSMUSG00000110767	-2.36038	-1.96363	0.032318	1	9	46532757	46543376	+	Gm31432	predicted gene%2C 31432 [Source:MGI Symbol%3BAcc:MGI:5590591]
ENSMUSG00000021799	-2.35974	0.105483	2.12e-08	0.000131153	14	34590618	34600142	-	Opn4	opsin 4 (melanopsin) [Source:MGI Symbol%3BAcc:MGI:1353425]
ENSMUSG00000082364	-2.35676	-1.96312	0.0341365	1	11	4107755	4108224	+	Gm11955	predicted gene 11955 [Source:MGI Symbol%3BAcc:MGI:3649568]
ENSMUSG00000011486	-2.3494	-0.154336	0.0038399	0.818118	17	57032773	57041654	-	Slc25a41	solute carrier family 25%2C member 41 [Source:MGI Symbol%3BAcc:MGI:2144215]
ENSMUSG00000022243	-2.31319	-1.19675	0.00316284	0.77431	15	11000721	11029233	+	Slc45a2	solute carrier family 45%2C member 2 [Source:MGI Symbol%3BAcc:MGI:2153040]
ENSMUSG00000089820	-2.27718	-0.572842	2.46e-05	0.0488986	8	124324778	124331795	-	Gm15775	predicted gene 15775 [Source:MGI Symbol%3BAcc:MGI:3783216]
ENSMUSG00000045362	-2.26969	-1.43426	0.0103132	1	7	143607659	143628722	-	Tnfrsf26	tumor necrosis factor receptor superfamily%2C member 26 [Source:MGI Symbol%3BAcc:MGI:2651928]
ENSMUSG00000080454	-2.26038	-1.22848	0.00130303	0.531584	13	54578113	54578249	+	Gm24195	predicted gene%2C 24195 [Source:MGI Symbol%3BAcc:MGI:5453972]
ENSMUSG00000110047	-2.2438	-2.01752	0.0422371	1	8	55055874	55057729	+	A230085B16Rik	RIKEN cDNA A230085B16 gene [Source:MGI Symbol%3BAcc:MGI:3045287]
ENSMUSG00000024366	-2.22841	-1.71906	0.0141631	1	18	34689898	34720387	-	Gfra3	glial cell line derived neurotrophic factor family receptor alpha 3 [Source:MGI Symbol%3BAcc:MGI:1201403]
ENSMUSG00000109588	-2.2255	-1.71862	0.0179451	1	16	56914344	56928061	-	Lnp1	leukemia NUP98 fusion partner 1 [Source:MGI Symbol%3BAcc:MGI:5011982]
ENSMUSG00000047443	-2.22195	-1.71834	0.0116945	1	1	91366430	91374217	+	Erfe	erythroferrone [Source:MGI Symbol%3BAcc:MGI:3606476]
ENSMUSG00000111254	-2.21113	-1.47137	0.00319781	0.779439	9	37138553	37139624	-	Gm48717	predicted gene%2C 48717 [Source:MGI Symbol%3BAcc:MGI:6098367]
ENSMUSG00000089389	-2.15341	-1.2941	0.00671915	0.997078	5	123518231	123518367	+	Gm24682	predicted gene%2C 24682 [Source:MGI Symbol%3BAcc:MGI:5454459]
ENSMUSG00000098919	-2.14936	-1.29379	0.00360607	0.809131	11	97744897	97745035	+	Mir8102	microRNA 8102 [Source:MGI Symbol%3BAcc:MGI:5531177]
ENSMUSG00000117929	-2.14558	-1.50958	0.00466265	0.869522	18	45070322	45071294	-	AC134458.1	mortality factor 4 like 1 (Morf4l1) pseudogene
ENSMUSG00000084964	-2.14331	-1.7649	0.0385771	1	7	128408968	128412341	-	Gm15503	predicted gene 15503 [Source:MGI Symbol%3BAcc:MGI:3782950]
ENSMUSG00000087500	-2.12756	-1.76428	0.0466171	1	4	47197487	47208459	-	Gm12426	predicted gene 12426 [Source:MGI Symbol%3BAcc:MGI:3650989]
ENSMUSG00000026943	-2.12708	-2.07424	0.0478871	1	2	25490845	25493911	-	Lcn12	lipocalin 12 [Source:MGI Symbol%3BAcc:MGI:1924951]
ENSMUSG00000107479	-2.12283	-2.07384	0.0444095	1	6	66451949	66465738	-	2610300M13Rik	RIKEN cDNA 2610300M13 gene [Source:MGI Symbol%3BAcc:MGI:1919734]
ENSMUSG00000027209	-2.12277	-2.07388	0.0413747	1	2	125983483	126152004	-	Fam227b	family with sequence similarity 227%2C member B [Source:MGI Symbol%3BAcc:MGI:1923073]
ENSMUSG00000086022	-2.12002	-0.814714	0.000640941	0.385999	12	11456079	11462928	+	Rad51ap2	RAD51 associated protein 2 [Source:MGI Symbol%3BAcc:MGI:3644580]
ENSMUSG00000071335	-2.11888	-2.07347	0.0428634	1	10	39946907	39960153	-	Mfsd4b3-ps	major facilitator superfamily domain containing 4B3%2C pseudogene [Source:MGI Symbol%3BAcc:MGI:3773841]
ENSMUSG00000118082	-2.11834	-2.07347	0.0451145	1	17	34017040	34017294	+	CR974462.4	Casitas B-lineage lymphoma (Cbl) pseudogene
ENSMUSG00000056288	-2.11689	-2.07351	0.0490965	1	11	4620275	4630011	-	Gm11961	predicted gene 11961 [Source:MGI Symbol%3BAcc:MGI:3652303]
ENSMUSG00000085628	-2.10877	-1.13544	0.00173977	0.62782	11	85234775	85238304	+	Appbp2os	amyloid beta precursor protein (cytoplasmic tail) binding protein 2%2C opposite strand [Source:MGI Symbol%3BAcc:MGI:3603817]
ENSMUSG00000084979	-2.10843	-1.13552	0.00172326	0.62782	12	33111962	33138945	+	Gm16267	predicted gene 16267 [Source:MGI Symbol%3BAcc:MGI:3826520]
ENSMUSG00000023083	-2.10684	-1.32773	0.0105649	1	17	36284227	36286490	-	H2-M10.2	histocompatibility 2%2C M region locus 10.2 [Source:MGI Symbol%3BAcc:MGI:1276525]
ENSMUSG00000081121	-2.09727	-1.32776	0.00268169	0.719951	4	101875347	101876001	+	Gm12791	predicted gene 12791 [Source:MGI Symbol%3BAcc:MGI:3649397]
ENSMUSG00000052403	-2.06552	-1.1662	0.00157641	0.603198	2	25607892	25631761	+	Fcnaos	ficolin A%2C opposite strand [Source:MGI Symbol%3BAcc:MGI:3701343]
ENSMUSG00000021749	-2.05208	-1.81196	0.0432221	1	14	8348937	8378754	-	Oit1	oncoprotein induced transcript 1 [Source:MGI Symbol%3BAcc:MGI:1201784]
ENSMUSG00000110018	-2.04497	-1.81112	0.027292	1	15	5496266	5594984	+	5430437J10Rik	RIKEN cDNA 5430437J10 gene [Source:MGI Symbol%3BAcc:MGI:1918682]
ENSMUSG00000104324	-2.03846	-1.8109	0.0333733	1	15	68321381	68326333	-	Gm37320	predicted gene%2C 37320 [Source:MGI Symbol%3BAcc:MGI:5610548]
ENSMUSG00000073420	-2.01071	-1.59002	0.018192	1	17	34488070	34497429	-	Btnl5-ps	butyrophilin-like 5%2C pseudogene [Source:MGI Symbol%3BAcc:MGI:1932037]
ENSMUSG00000083093	-2.01018	-1.59	0.0153123	1	X	75459963	75485753	+	Gm15385	predicted gene 15385 [Source:MGI Symbol%3BAcc:MGI:3705807]
ENSMUSG00000116957	-2.01016	-1.19656	0.00234991	0.68927	16	32550211	32553708	+	Gm34680	predicted gene%2C 34680 [Source:MGI Symbol%3BAcc:MGI:5593839]
ENSMUSG00000034829	-1.98544	-1.39792	0.012276	1	8	71560555	71566601	-	Nxnl1	nucleoredoxin-like 1 [Source:MGI Symbol%3BAcc:MGI:1924446]
ENSMUSG00000096923	-1.952	-1.22715	0.0153913	1	11	6200029	6201643	+	A730071L15Rik	RIKEN cDNA A730071L15Rik gene [Source:MGI Symbol%3BAcc:MGI:3642498]
ENSMUSG00000042474	-1.92694	-1.63077	0.0396716	1	1	130865669	130880791	+	Fcmr	Fc fragment of IgM receptor [Source:MGI Symbol%3BAcc:MGI:1916419]
ENSMUSG00000098438	-1.92455	-1.63117	0.0270337	1	17	85599533	85599872	+	Gm27178	predicted gene 27178 [Source:MGI Symbol%3BAcc:MGI:5521021]
ENSMUSG00000068246	-1.91556	-1.43438	0.0499748	1	15	77729039	77736382	+	Apol9b	apolipoprotein L 9b [Source:MGI Symbol%3BAcc:MGI:1919148]
ENSMUSG00000006143	-1.90436	-1.10576	0.00843228	1	5	136054492	136064326	+	Upk3bl	uroplakin 3B-like [Source:MGI Symbol%3BAcc:MGI:1916915]
ENSMUSG00000114612	-1.90124	-1.25995	0.015933	1	13	98732986	98734690	+	Gm47550	predicted gene%2C 47550 [Source:MGI Symbol%3BAcc:MGI:6096567]
ENSMUSG00000053687	-1.85399	-1.29341	0.0115745	1	8	105984944	105991759	-	Dpep2	dipeptidase 2 [Source:MGI Symbol%3BAcc:MGI:2442042]
ENSMUSG00000077637	-1.85108	-0.863415	0.0018242	0.637402	11	74906109	74906199	+	Gm22771	predicted gene%2C 22771 [Source:MGI Symbol%3BAcc:MGI:5452548]
ENSMUSG00000097120	-1.84876	-1.67429	0.0259522	1	8	84192774	84197667	-	Gm26887	predicted gene%2C 26887 [Source:MGI Symbol%3BAcc:MGI:5477381]
ENSMUSG00000107736	-1.84371	-1.67347	0.0271729	1	6	121255203	121272685	-	Gm44148	predicted gene%2C 44148 [Source:MGI Symbol%3BAcc:MGI:5690540]
ENSMUSG00000024947	-1.84192	-1.68438	1.33143e-07	0.007823	6	6.55217e-06	6.55217e-06	+	Men1	multiple endocrine neoplasia 1 [Source:MGI Symbol;Acc:MGI:1316736]
ENSMUSG00000055424	-1.80685	-1.02016	0.00444987	0.855683	5	31240466	31241232	-	Gm9970	predicted gene 9970 [Source:MGI Symbol%3BAcc:MGI:3642876]
ENSMUSG00000087135	-1.79781	-1.3276	0.0121471	1	9	40780742	40784181	-	Gm16096	predicted gene 16096 [Source:MGI Symbol%3BAcc:MGI:3801985]
ENSMUSG00000086537	-1.78201	-0.914344	0.0128321	1	2	174281237	174295436	-	Nespas	neuroendocrine secretory protein antisense [Source:MGI Symbol%3BAcc:MGI:1861674]
ENSMUSG00000079476	-1.781	-1.50975	0.0294673	1	X	102908905	102909651	+	1700011M02Rik	RIKEN cDNA 1700011M02 gene [Source:MGI Symbol%3BAcc:MGI:1922693]
ENSMUSG00000101615	-1.77969	-1.50913	0.0170129	1	9	96537161	96537854	+	Gm8495	predicted gene 8495 [Source:MGI Symbol%3BAcc:MGI:3645109]
ENSMUSG00000073407	-1.77896	-1.50923	0.019269	1	17	36042961	36058645	+	Gm6034	predicted gene 6034 [Source:MGI Symbol%3BAcc:MGI:3646212]
ENSMUSG00000052749	-1.76723	-1.71868	0.0387692	1	7	104355382	104369884	-	Trim30b	tripartite motif-containing 30B [Source:MGI Symbol%3BAcc:MGI:4821256]
ENSMUSG00000114535	-1.76482	-1.71831	0.0434982	1	13	59603309	59605662	+	Gm47246	predicted gene%2C 47246 [Source:MGI Symbol%3BAcc:MGI:6096070]
ENSMUSG00000114621	-1.7617	-1.04794	0.00483407	0.880248	14	68044428	68051330	-	Gm31107	predicted gene%2C 31107 [Source:MGI Symbol%3BAcc:MGI:5590266]
ENSMUSG00000025185	-1.73377	-1.36181	0.0119227	1	19	42593982	42612813	-	Loxl4	lysyl oxidase-like 4 [Source:MGI Symbol%3BAcc:MGI:1914823]
ENSMUSG00000105947	-1.73037	-1.36166	0.0177797	1	5	102983842	102986313	-	Gm43789	predicted gene 43789 [Source:MGI Symbol%3BAcc:MGI:5663926]
ENSMUSG00000040113	-1.72719	-0.939375	0.0194854	1	1	163702256	163725232	-	Mettl11b	methyltransferase like 11B [Source:MGI Symbol%3BAcc:MGI:2685053]
ENSMUSG00000087367	-1.7147	-1.07643	0.00842961	1	19	45749508	45752310	+	Gm15491	predicted gene 15491 [Source:MGI Symbol%3BAcc:MGI:3782937]
ENSMUSG00000118264	-1.71259	-1.54916	0.0273896	1	18	64288135	64291820	+	AC102106.1	ribosomal protein S15 (Rps15) pseudogene
ENSMUSG00000087633	-1.70984	-1.54889	0.033755	1	2	172425804	172440560	-	Gm14455	predicted gene 14455 [Source:MGI Symbol%3BAcc:MGI:3711286]
ENSMUSG00000115958	-1.70214	0.273118	1.73e-05	0.0401042	1	133309827	133329722	+	Gm28040	predicted gene%2C 28040 [Source:MGI Symbol%3BAcc:MGI:5547776]
ENSMUSG00000117458	-1.68423	-0.965158	0.0055751	0.922097	17	79933512	79934572	-	Gm6552	predicted gene 6552 [Source:MGI Symbol%3BAcc:MGI:3647048]
ENSMUSG00000081187	-1.66274	-0.655393	0.00154207	0.595121	X	150463726	150466156	+	3110067C02Rik	RIKEN cDNA 3110067C02 gene [Source:MGI Symbol%3BAcc:MGI:1920452]
ENSMUSG00000030559	-1.64248	-0.39963	0.00131047	0.531584	7	88430273	88491572	+	Rab38	RAB38%2C member RAS oncogene family [Source:MGI Symbol%3BAcc:MGI:1919683]
ENSMUSG00000057913	-1.63706	-1.58959	0.0417783	1	14	66784480	66793758	+	Gm10032	predicted gene 10032 [Source:MGI Symbol%3BAcc:MGI:3642901]
ENSMUSG00000095654	-1.63186	-1.58955	0.0454511	1	9	92192936	92209772	+	Plscr5	phospholipid scramblase family%2C member 5 [Source:MGI Symbol%3BAcc:MGI:3779462]
ENSMUSG00000072683	-1.62983	-1.25917	0.0269779	1	6	142814231	142833494	+	Gm7457	predicted gene 7457 [Source:MGI Symbol%3BAcc:MGI:3648132]
ENSMUSG00000039098	-1.62629	-1.25926	0.0388371	1	10	26078255	26079447	+	Gm9767	predicted gene 9767 [Source:MGI Symbol%3BAcc:MGI:3704352]
ENSMUSG00000083736	-1.58334	-1.29342	0.0226381	1	X	75233063	75234312	+	Gm6039	predicted gene 6039 [Source:MGI Symbol%3BAcc:MGI:3648055]
ENSMUSG00000107017	-1.57901	-1.29255	0.0314336	1	6	3325742	3327855	-	Gm43196	predicted gene 43196 [Source:MGI Symbol%3BAcc:MGI:5663333]
ENSMUSG00000109143	-1.5765	-1.29218	0.0349665	1	7	27765673	27770972	+	Gm10046	predicted gene 10046 [Source:MGI Symbol%3BAcc:MGI:3797981]
ENSMUSG00000047819	-1.56628	-1.16488	0.0230179	1	3	84593574	84597032	+	Tigd4	tigger transposable element derived 4 [Source:MGI Symbol%3BAcc:MGI:2685264]
ENSMUSG00000097858	-1.56307	-1.16473	0.0226426	1	3	142882495	142892921	+	9530052C20Rik	RIKEN cDNA 9530052C20 gene [Source:MGI Symbol%3BAcc:MGI:2443632]
ENSMUSG00000006154	-1.54895	2.65504	0.0121346	1	7	4460674	4480487	+	Eps8l1	EPS8-like 1 [Source:MGI Symbol%3BAcc:MGI:1914675]
ENSMUSG00000085539	-1.5474	-0.939154	0.0156276	1	12	69267771	69273432	-	Gm15561	predicted gene 15561 [Source:MGI Symbol%3BAcc:MGI:3783010]
ENSMUSG00000086584	-1.53979	-1.47126	0.0443889	1	11	12314514	12351028	+	Gm12002	predicted gene 12002 [Source:MGI Symbol%3BAcc:MGI:3651521]
ENSMUSG00000103452	-1.53697	-0.550654	0.00271164	0.72124	9	99322826	99323516	+	1700008A23Rik	RIKEN cDNA 1700008A23 gene [Source:MGI Symbol%3BAcc:MGI:1922713]
ENSMUSG00000097456	-1.53093	-1.47019	0.0350761	1	3	127161304	127168288	+	Gm16958	predicted gene%2C 16958 [Source:MGI Symbol%3BAcc:MGI:4439882]
ENSMUSG00000097271	-1.53035	-0.743786	0.0182154	1	5	33629925	33632092	+	Gm9903	predicted gene 9903 [Source:MGI Symbol%3BAcc:MGI:3646113]
ENSMUSG00000102374	-1.52866	-0.837203	0.0117807	1	1	66769290	66771866	-	Gm38387	predicted gene%2C 38387 [Source:MGI Symbol%3BAcc:MGI:5613622]
ENSMUSG00000111673	-1.52008	-1.32683	0.0223867	1	9	30954087	31031205	-	Gm29724	predicted gene%2C 29724 [Source:MGI Symbol%3BAcc:MGI:5588883]
ENSMUSG00000040498	-1.50832	-0.96627	0.0394818	1	7	19937305	19950756	-	Igsf23	immunoglobulin superfamily%2C member 23 [Source:MGI Symbol%3BAcc:MGI:1917330]
ENSMUSG00000050304	-1.50395	-1.07629	0.0359918	1	18	37637377	37638745	-	Slc25a2	solute carrier family 25 (mitochondrial carrier%2C ornithine transporter) member 2 [Source:MGI Symbol%3BAcc:MGI:2137907]
ENSMUSG00000031286	-1.48182	-0.592345	0.00391518	0.819407	3	85869849	85887516	-	Glt28d2	glycosyltransferase 28 domain containing 2 [Source:MGI Symbol%3BAcc:MGI:2443773]
ENSMUSG00000102816	-1.46692	-0.363562	0.00661228	0.997078	2	4138984	4142627	+	Gm37814	predicted gene%2C 37814 [Source:MGI Symbol%3BAcc:MGI:5611042]
ENSMUSG00000020401	-1.46545	-1.36173	0.0405332	1	11	46396559	46407982	+	Fam71b	family with sequence similarity 71%2C member B [Source:MGI Symbol%3BAcc:MGI:3650836]
ENSMUSG00000087321	-1.45824	-1.50854	0.0450289	1	8	76862256	76863048	-	Gm5353	predicted gene 5353 [Source:MGI Symbol%3BAcc:MGI:3643866]
ENSMUSG00000044938	-1.45703	-0.991824	0.0323998	1	9	77636500	77660127	+	Klhl31	kelch-like 31 [Source:MGI Symbol%3BAcc:MGI:3045305]
ENSMUSG00000108378	-1.45407	-0.992075	0.0173502	1	7	27252176	27262252	+	Gm44641	predicted gene 44641 [Source:MGI Symbol%3BAcc:MGI:5753217]
ENSMUSG00000097193	-1.45041	-0.887382	0.0128281	1	8	84665128	84669406	+	Gm26664	predicted gene%2C 26664 [Source:MGI Symbol%3BAcc:MGI:5477158]
ENSMUSG00000047466	-1.44925	-1.22638	0.0384872	1	18	77631497	77714486	-	8030462N17Rik	RIKEN cDNA 8030462N17 gene [Source:MGI Symbol%3BAcc:MGI:2444951]
ENSMUSG00000086900	-1.44772	-1.10389	0.0339466	1	11	69329825	69332122	-	Kcnab3os	potassium voltage-gated channel%2C shaker-related subfamily%2C beta member 3%2C opposite strand [Source:MGI Symbol%3BAcc:MGI:3801910]
ENSMUSG00000118243	-1.44174	0.0445123	0.000525859	0.338605	19	5295196	5296028	+	AC125059.3	novel transcript%2C antisense to Sf3b2
ENSMUSG00000107961	-1.42201	-0.263039	0.00924333	1	6	86733489	86737065	+	Gm44036	predicted gene%2C 44036 [Source:MGI Symbol%3BAcc:MGI:5690428]
ENSMUSG00000095105	-1.42121	-0.399319	0.0185106	1	13	12472632	12520438	-	Edaradd	EDAR (ectodysplasin-A receptor)-associated death domain [Source:MGI Symbol%3BAcc:MGI:1931001]
ENSMUSG00000104605	-1.41233	-0.913219	0.0158128	1	3	37638579	37640656	-	Gm42922	predicted gene 42922 [Source:MGI Symbol%3BAcc:MGI:5663059]
ENSMUSG00000107605	-1.40586	-1.01896	0.0247756	1	6	90459711	90461468	-	Gm44117	predicted gene%2C 44117 [Source:MGI Symbol%3BAcc:MGI:5690509]
ENSMUSG00000116891	-1.40078	-0.549588	0.0177932	1	16	29829456	29834728	-	Gm32679	predicted gene%2C 32679 [Source:MGI Symbol%3BAcc:MGI:5591838]
ENSMUSG00000097993	-1.37848	-0.365838	0.0162723	1	1	135108497	135132594	-	Ptprv	protein tyrosine phosphatase%2C receptor type%2C V [Source:MGI Symbol%3BAcc:MGI:108027]
ENSMUSG00000117300	-1.37435	0.902101	0.00686111	1	17	65438128	65438697	-	Gm18736	predicted gene%2C 18736 [Source:MGI Symbol%3BAcc:MGI:5010921]
ENSMUSG00000085523	-1.36028	-1.04724	0.0473589	1	15	75661407	75663529	+	Gm15945	predicted gene 15945 [Source:MGI Symbol%3BAcc:MGI:3801876]
ENSMUSG00000091329	-1.35501	-1.0473	0.0477665	1	3	28702667	28781108	-	1700112D23Rik	RIKEN cDNA 1700112D23 gene [Source:MGI Symbol%3BAcc:MGI:1920861]
ENSMUSG00000090070	-1.35349	-0.511469	0.00526661	0.899883	10	11212280	11212979	-	Gm16577	predicted gene 16577 [Source:MGI Symbol%3BAcc:MGI:4414997]
ENSMUSG00000088625	-1.34911	-0.937023	0.0401135	1	4	148555697	148555804	+	Gm23318	predicted gene%2C 23318 [Source:MGI Symbol%3BAcc:MGI:5453095]
ENSMUSG00000025482	-1.34237	-1.29335	0.0436196	1	7	140847805	140851018	+	Odf3	outer dense fiber of sperm tails 3 [Source:MGI Symbol%3BAcc:MGI:1916537]
ENSMUSG00000022518	-1.33439	0.219591	0.00238477	0.693869	16	4835416	4867686	+	4930562C15Rik	RIKEN cDNA 4930562C15 gene [Source:MGI Symbol%3BAcc:MGI:1926059]
ENSMUSG00000039315	-1.33234	-0.862448	0.0365007	1	5	38706462	38876812	-	Clnk	cytokine-dependent hematopoietic cell linker [Source:MGI Symbol%3BAcc:MGI:1351468]
ENSMUSG00000076498	-1.32867	0.0175007	0.00378384	0.815036	6	41546730	41548352	+	Trbc2	T cell receptor beta%2C constant 2 [Source:MGI Symbol%3BAcc:MGI:4835227]
ENSMUSG00000083257	-1.32717	-0.965206	0.0489208	1	10	10343115	10344327	+	Gm15568	predicted gene 15568 [Source:MGI Symbol%3BAcc:MGI:3783017]
ENSMUSG00000054626	-1.32633	-0.861415	0.0223322	1	X	53777118	53797706	-	Xlr	X-linked lymphocyte-regulated [Source:MGI Symbol%3BAcc:MGI:98976]
ENSMUSG00000114796	-1.31606	-0.328985	0.00586698	0.947807	19	40297971	40299555	+	A930028N01Rik	RIKEN cDNA A930028N01 gene [Source:MGI Symbol%3BAcc:MGI:1925688]
ENSMUSG00000106106	-1.31082	7.8522	5.58e-06	0.0147573	17	39846353	39848827	-	CT010467.1	18s RNA%2C related sequence 5
ENSMUSG00000098075	-1.31067	0.0574221	0.00129063	0.53129	8	112554617	112569575	-	Gm26994	predicted gene%2C 26994 [Source:MGI Symbol%3BAcc:MGI:5504109]
ENSMUSG00000037801	-1.31023	-0.698263	0.0159824	1	9	63421455	63602493	-	Iqch	IQ motif containing H [Source:MGI Symbol%3BAcc:MGI:1925500]
ENSMUSG00000021908	-1.30415	4.12242	2.71e-17	5.01e-13	12	119260978	119262855	+	Gm6768	predicted gene 6768 [Source:MGI Symbol%3BAcc:MGI:3648259]
ENSMUSG00000112847	-1.30082	-0.0503456	0.00220372	0.665585	10	82164247	82166784	+	Gm47573	predicted gene%2C 47573 [Source:MGI Symbol%3BAcc:MGI:6096604]
ENSMUSG00000089146	-1.29959	-0.789496	0.0211852	1	10	94948590	94948893	+	Gm25266	predicted gene%2C 25266 [Source:MGI Symbol%3BAcc:MGI:5455043]
ENSMUSG00000085888	-1.29551	-1.196	0.039737	1	11	54340369	54353479	-	Gm12224	predicted gene 12224 [Source:MGI Symbol%3BAcc:MGI:3651369]
ENSMUSG00000065746	-1.28696	-0.887025	0.0328448	1	18	84742162	84742317	-	Gm25005	predicted gene%2C 25005 [Source:MGI Symbol%3BAcc:MGI:5454782]
ENSMUSG00000020027	-1.28665	3.48819	0.00031107	0.25981	10	95385362	95417180	-	Socs2	suppressor of cytokine signaling 2 [Source:MGI Symbol%3BAcc:MGI:1201787]
ENSMUSG00000065037	-1.27537	0.632325	0.00226625	0.677108	9	78175303	78175633	-	Rn7sk	RNA%2C 7SK%2C nuclear [Source:MGI Symbol%3BAcc:MGI:103186]
ENSMUSG00000104737	-1.27499	-0.991947	0.0478066	1	3	101580304	101581055	-	Gm42937	predicted gene 42937 [Source:MGI Symbol%3BAcc:MGI:5663074]
ENSMUSG00000091756	-1.25711	-0.245928	0.0129395	1	14	3963547	3970207	+	Gm3095	predicted gene 3095 [Source:MGI Symbol%3BAcc:MGI:3781271]
ENSMUSG00000111053	-1.24513	-0.136674	0.00628029	0.97258	9	121937973	121965089	+	Gm49343	predicted gene%2C 49343 [Source:MGI Symbol%3BAcc:MGI:6121537]
ENSMUSG00000099583	-1.24041	-0.74307	0.0459144	1	13	23575763	23577011	+	Hist1h3d	histone cluster 1%2C H3d [Source:MGI Symbol%3BAcc:MGI:2448322]
ENSMUSG00000100872	-1.23794	-1.2274	0.0490946	1	1	192841661	192842740	+	1700065J18Rik	RIKEN cDNA 1700065J18 gene [Source:MGI Symbol%3BAcc:MGI:1920705]
ENSMUSG00000107178	-1.2373	-0.911589	0.0291434	1	5	150562311	150566358	+	Gm42531	predicted gene 42531 [Source:MGI Symbol%3BAcc:MGI:5662668]
ENSMUSG00000038917	-1.23587	0.195652	0.00141593	0.558066	8	10924427	10928696	-	3930402G23Rik	RIKEN cDNA 3930402G23 gene [Source:MGI Symbol%3BAcc:MGI:1921277]
ENSMUSG00000083111	-1.22603	-1.01925	0.0483468	1	2	177053516	177056838	-	Gm14421	predicted gene 14421 [Source:MGI Symbol%3BAcc:MGI:3652254]
ENSMUSG00000104720	-1.22447	-1.01881	0.0487	1	5	110206580	110207287	+	Gm43138	predicted gene 43138 [Source:MGI Symbol%3BAcc:MGI:5663275]
ENSMUSG00000048655	-1.20969	-0.530831	0.0197208	1	3	55137339	55172935	+	Ccdc169	coiled-coil domain containing 169 [Source:MGI Symbol%3BAcc:MGI:2444356]
ENSMUSG00000022686	-1.20605	-0.328028	0.0212076	1	16	19760208	19772753	+	B3gnt5	UDP-GlcNAc:betaGal beta-1%2C3-N-acetylglucosaminyltransferase 5 [Source:MGI Symbol%3BAcc:MGI:2137302]
ENSMUSG00000104795	-1.20181	-0.674484	0.0281481	1	3	96724526	96725320	-	Gm42783	predicted gene 42783 [Source:MGI Symbol%3BAcc:MGI:5662920]
ENSMUSG00000051147	-1.20159	0.253853	0.00245861	0.695982	8	67494858	67502584	+	Nat2	N-acetyltransferase 2 (arylamine N-acetyltransferase) [Source:MGI Symbol%3BAcc:MGI:109201]
ENSMUSG00000041840	-1.19012	0.0707667	0.00345127	0.801786	18	77757567	77773886	-	Haus1	HAUS augmin-like complex%2C subunit 1 [Source:MGI Symbol%3BAcc:MGI:2385076]
ENSMUSG00000109956	-1.18983	0.157891	0.00709623	1	8	91305967	91307755	-	Gm45428	predicted gene 45428 [Source:MGI Symbol%3BAcc:MGI:5791264]
ENSMUSG00000113238	-1.17193	0.229441	0.00501978	0.88407	13	65252704	65253703	-	Gm47251	predicted gene%2C 47251 [Source:MGI Symbol%3BAcc:MGI:6096078]
ENSMUSG00000052117	-1.16497	0.310944	0.0123516	1	4	57908483	57916297	-	D630039A03Rik	RIKEN cDNA D630039A03 gene [Source:MGI Symbol%3BAcc:MGI:2442889]
ENSMUSG00000112150	-1.16136	-0.24581	0.00761334	1	12	77236065	77238663	-	9530018F02Rik	RIKEN cDNA 9530018F02 gene [Source:MGI Symbol%3BAcc:MGI:1924652]
ENSMUSG00000024747	-1.16091	-0.492711	0.0218837	1	19	20692953	20727562	-	Aldh1a7	aldehyde dehydrogenase family 1%2C subfamily A7 [Source:MGI Symbol%3BAcc:MGI:1347050]
ENSMUSG00000083027	-1.15424	-0.632148	0.0371146	1	4	146942476	146945825	+	Gm13140	predicted gene 13140 [Source:MGI Symbol%3BAcc:MGI:3649297]
ENSMUSG00000034452	-1.1519	-0.788745	0.0354891	1	9	64922861	64951607	-	Slc24a1	solute carrier family 24 (sodium/potassium/calcium exchanger)%2C member 1 [Source:MGI Symbol%3BAcc:MGI:2384871]
ENSMUSG00000116903	-1.14486	-0.197104	0.0107047	1	16	42884370	42912065	-	Gm19522	predicted gene%2C 19522 [Source:MGI Symbol%3BAcc:MGI:5011707]
ENSMUSG00000097372	-1.14393	-0.0914872	0.0104803	1	10	128645884	128649811	+	Gm26876	predicted gene%2C 26876 [Source:MGI Symbol%3BAcc:MGI:5477370]
ENSMUSG00000117628	-1.13705	-0.435049	0.0283547	1	17	86970372	86975288	+	Gm50012	predicted gene%2C 50012 [Source:MGI Symbol%3BAcc:MGI:6275301]
ENSMUSG00000024697	-1.12983	0.334081	0.00768021	1	19	16435762	16610820	+	Gna14	guanine nucleotide binding protein%2C alpha 14 [Source:MGI Symbol%3BAcc:MGI:95769]
ENSMUSG00000114893	-1.12703	-0.511681	0.033416	1	13	107034284	107035217	+	Gm48684	predicted gene%2C 48684 [Source:MGI Symbol%3BAcc:MGI:6098310]
ENSMUSG00000073406	-1.11933	2.88626	0.0037207	0.810918	17	36080115	36084223	-	H2-Bl	histocompatibility 2%2C blastocyst [Source:MGI Symbol%3BAcc:MGI:892004]
ENSMUSG00000076258	-1.11767	7.34508	0.000172202	0.191396	16	11144125	11144181	+	Gm23935	predicted gene%2C 23935 [Source:MGI Symbol%3BAcc:MGI:5453712]
ENSMUSG00000111662	-1.11395	-0.652726	0.0452665	1	9	55938252	55952409	+	Gm7435	predicted gene 7435 [Source:MGI Symbol%3BAcc:MGI:3646489]
ENSMUSG00000033053	-1.11166	0.385004	0.0381919	1	19	23558753	23652812	-	1700028P14Rik	RIKEN cDNA 1700028P14 gene [Source:MGI Symbol%3BAcc:MGI:1914733]
ENSMUSG00000075553	-1.09726	-0.397708	0.0171774	1	14	66868850	66871723	+	Gm5464	predicted gene 5464 [Source:MGI Symbol%3BAcc:MGI:3643060]
ENSMUSG00000107317	-1.09117	0.0595061	0.0111295	1	5	149282752	149287868	-	Gm19719	predicted gene%2C 19719 [Source:MGI Symbol%3BAcc:MGI:5011904]
ENSMUSG00000089791	-1.09099	0.184477	0.00774442	1	1	98457768	98459162	+	Gm3555	predicted pseudogene 3555 [Source:MGI Symbol%3BAcc:MGI:3781732]
ENSMUSG00000105981	-1.09057	-0.183158	0.0217512	1	3	135425237	135427932	-	2810428J06Rik	RIKEN cDNA 2810428J06 gene [Source:MGI Symbol%3BAcc:MGI:1914308]
ENSMUSG00000090327	-1.08813	-0.182306	0.0123367	1	12	110664892	110665408	-	Gm17111	predicted gene 17111 [Source:MGI Symbol%3BAcc:MGI:4937938]
ENSMUSG00000108446	-1.08459	0.219889	0.00389654	0.819407	7	42561414	42578235	-	Gm44997	predicted gene 44997 [Source:MGI Symbol%3BAcc:MGI:5753573]
ENSMUSG00000105710	-1.07528	-0.417478	0.021424	1	3	152383806	152385217	-	Gm43859	predicted gene 43859 [Source:MGI Symbol%3BAcc:MGI:5663996]
ENSMUSG00000078926	-1.07337	0.836691	0.000428482	0.301418	13	113035111	113091195	+	Cdc20b	cell division cycle 20B [Source:MGI Symbol%3BAcc:MGI:3644472]
ENSMUSG00000054072	-1.07249	0.172137	0.00522187	0.899883	18	60376027	60392634	+	Iigp1	interferon inducible GTPase 1 [Source:MGI Symbol%3BAcc:MGI:1926259]
ENSMUSG00000022863	-1.07076	2.20765	0.000176974	0.192842	16	78332637	78377192	-	Btg3	B cell translocation gene 3 [Source:MGI Symbol%3BAcc:MGI:109532]
ENSMUSG00000090157	-1.06574	-0.198544	0.0322433	1	2	32050086	32064911	-	Gm16534	predicted gene 16534 [Source:MGI Symbol%3BAcc:MGI:4413442]
ENSMUSG00000079608	-1.06387	0.322397	0.00480723	0.880248	18	70472454	70501066	+	Stard6	StAR-related lipid transfer (START) domain containing 6 [Source:MGI Symbol%3BAcc:MGI:2156774]
ENSMUSG00000031554	-1.04726	0.034266	0.0178244	1	8	24727093	24824369	-	Adam5	a disintegrin and metallopeptidase domain 5 [Source:MGI Symbol%3BAcc:MGI:104730]
ENSMUSG00000074506	-1.04326	2.52698	0.0189296	1	3	87207545	87208005	-	Gm10705	predicted gene 10705 [Source:MGI Symbol%3BAcc:MGI:3708678]
ENSMUSG00000112547	-1.03989	-0.0630645	0.0184291	1	12	44220387	44269118	-	Gm47096	predicted gene%2C 47096 [Source:MGI Symbol%3BAcc:MGI:6095829]
ENSMUSG00000032807	-1.0332	-0.631865	0.0422815	1	11	69156989	69169792	+	Alox12b	arachidonate 12-lipoxygenase%2C 12R type [Source:MGI Symbol%3BAcc:MGI:1274782]
ENSMUSG00000095427	-1.02897	1.15966	0.0495714	1	14	76236691	76237545	-	Rps2-ps6	ribosomal protein S2%2C pseudogene 6 [Source:MGI Symbol%3BAcc:MGI:3644876]
ENSMUSG00000097903	-1.02336	-0.570031	0.0469506	1	14	120384859	120388985	-	Gm26679	predicted gene%2C 26679 [Source:MGI Symbol%3BAcc:MGI:5477173]
ENSMUSG00000039377	-1.01592	-0.0358817	0.0104772	1	1	184727140	184732619	-	Hlx	H2.0-like homeobox [Source:MGI Symbol%3BAcc:MGI:96109]
ENSMUSG00000081559	-1.00832	-0.3991	0.0417936	1	4	45550017	45550499	+	Gm12411	predicted gene 12411 [Source:MGI Symbol%3BAcc:MGI:3649918]
ENSMUSG00000033826	-1.00435	1.5968	0.00957243	1	17	30624354	30877365	+	Dnah8	dynein%2C axonemal%2C heavy chain 8 [Source:MGI Symbol%3BAcc:MGI:107714]
ENSMUSG00000037358	1.00033	-0.157807	0.0291311	1	X	18414881	18461397	-	Dipk2b	divergent protein kinase domain 2B [Source:MGI Symbol%3BAcc:MGI:1923155]
ENSMUSG00000030413	1.00262	2.05854	0.000710773	0.396124	7	18871331	18890459	+	Pglyrp1	peptidoglycan recognition protein 1 [Source:MGI Symbol%3BAcc:MGI:1345092]
ENSMUSG00000101932	1.00571	0.221164	0.00781939	1	17	36226023	36226271	+	Gm10074	predicted gene 10074 [Source:MGI Symbol%3BAcc:MGI:3708632]
ENSMUSG00000103711	1.01177	-0.155203	0.0121513	1	1	171418872	171420352	+	Tstd1	thiosulfate sulfurtransferase (rhodanese)-like domain containing 1 [Source:MGI Symbol%3BAcc:MGI:3648482]
ENSMUSG00000115100	1.01384	1.20703	0.000208108	0.203765	14	46866576	46882757	-	Gm34934	predicted gene%2C 34934 [Source:MGI Symbol%3BAcc:MGI:5594093]
ENSMUSG00000116125	1.0207	0.729357	0.0106368	1	15	80012331	80042457	+	Gm41361	predicted gene%2C 41361 [Source:MGI Symbol%3BAcc:MGI:5624246]
ENSMUSG00000018920	1.02134	1.07175	0.00654753	0.991459	11	70453983	70459984	-	Cxcl16	chemokine (C-X-C motif) ligand 16 [Source:MGI Symbol%3BAcc:MGI:1932682]
ENSMUSG00000050141	1.02393	0.232423	0.0160894	1	4	42868004	42874234	-	Fam205c	family with sequence similarity 205%2C member C [Source:MGI Symbol%3BAcc:MGI:2679716]
ENSMUSG00000005611	1.0265	2.26027	0.0104179	1	7	110868266	110982461	-	Mrvi1	MRV integration site 1 [Source:MGI Symbol%3BAcc:MGI:1338023]
ENSMUSG00000038071	1.03337	-0.482656	0.0341754	1	18	44270127	44277700	+	Npy6r	neuropeptide Y receptor Y6 [Source:MGI Symbol%3BAcc:MGI:1098590]
ENSMUSG00000052273	1.03839	0.833951	0.00163771	0.611641	7	119922671	120095280	-	Dnah3	dynein%2C axonemal%2C heavy chain 3 [Source:MGI Symbol%3BAcc:MGI:2683040]
ENSMUSG00000053613	1.03866	0.278031	0.034054	1	11	120659157	120661815	+	Notumos	notum palmitoleoyl-protein carboxylesterase%2C opposite strand [Source:MGI Symbol%3BAcc:MGI:3698431]
ENSMUSG00000037295	1.05315	2.25147	0.000322583	0.25981	4	134741554	134768024	-	Ldlrap1	low density lipoprotein receptor adaptor protein 1 [Source:MGI Symbol%3BAcc:MGI:2140175]
ENSMUSG00000031375	1.07702	3.98011	0.0405379	1	X	73483602	73495933	+	Bgn	biglycan [Source:MGI Symbol%3BAcc:MGI:88158]
ENSMUSG00000075312	1.08905	-0.503989	0.0444794	1	2	68554555	68554929	+	Gm13597	predicted gene 13597 [Source:MGI Symbol%3BAcc:MGI:3651139]
ENSMUSG00000022245	1.09481	0.0586791	0.0216089	1	9	63138170	63148961	-	Skor1	SKI family transcriptional corepressor 1 [Source:MGI Symbol%3BAcc:MGI:2443473]
ENSMUSG00000097482	1.10145	-0.38972	0.0210278	1	1	105356007	105361737	+	Gm17634	predicted gene%2C 17634 [Source:MGI Symbol%3BAcc:MGI:4937268]
ENSMUSG00000020698	1.10741	-0.560367	0.0489021	1	11	82719250	82764321	-	Cct6b	chaperonin containing Tcp1%2C subunit 6b (zeta) [Source:MGI Symbol%3BAcc:MGI:1329013]
ENSMUSG00000060284	1.10966	0.441587	0.0035233	0.805762	15	102356606	102367182	-	Sp7	Sp7 transcription factor 7 [Source:MGI Symbol%3BAcc:MGI:2153568]
ENSMUSG00000097674	1.12356	-0.880626	0.0488888	1	7	30650385	30652711	+	Gm26610	predicted gene%2C 26610 [Source:MGI Symbol%3BAcc:MGI:5477104]
ENSMUSG00000111334	1.12867	-0.372567	0.0229005	1	9	43716841	43746100	-	Gm30015	predicted gene%2C 30015 [Source:MGI Symbol%3BAcc:MGI:5589174]
ENSMUSG00000097904	1.13142	-0.541456	0.030443	1	5	110385835	110388073	+	Gm26711	predicted gene%2C 26711 [Source:MGI Symbol%3BAcc:MGI:5477205]
ENSMUSG00000066270	1.1324	-0.804814	0.0279064	1	9	118837613	118837955	-	Gm10157	predicted gene 10157 [Source:MGI Symbol%3BAcc:MGI:3642264]
ENSMUSG00000095730	1.13286	-0.878793	0.0420806	1	7	7231327	7247328	-	Vmn2r29	vomeronasal 2%2C receptor 29 [Source:MGI Symbol%3BAcc:MGI:1923479]
ENSMUSG00000026208	1.1336	1.67252	0.00364954	0.810918	1	75360329	75368579	+	Des	desmin [Source:MGI Symbol%3BAcc:MGI:94885]
ENSMUSG00000105742	1.13652	-0.482412	0.0278447	1	5	122165597	122167937	+	Gm42748	predicted gene 42748 [Source:MGI Symbol%3BAcc:MGI:5662885]
ENSMUSG00000118383	1.13903	-0.0373179	0.00743948	1	19	9828899	9836897	-	AC132253.9	novel transcript
ENSMUSG00000029658	1.14023	1.12432	0.000344011	0.265657	5	149528679	149611894	+	Wdr95	WD40 repeat domain 95 [Source:MGI Symbol%3BAcc:MGI:1923042]
ENSMUSG00000085555	1.14156	1.08806	0.000272047	0.236226	14	122470284	122475199	-	2610035F20Rik	RIKEN cDNA 2610035F20 gene [Source:MGI Symbol%3BAcc:MGI:1916498]
ENSMUSG00000067818	1.1434	4.10526	0.00264233	0.712826	2	156775420	156781658	+	Myl9	myosin%2C light polypeptide 9%2C regulatory [Source:MGI Symbol%3BAcc:MGI:2138915]
ENSMUSG00000026938	1.14997	-0.112684	0.0283112	1	2	25624666	25628030	-	Fcna	ficolin A [Source:MGI Symbol%3BAcc:MGI:1340905]
ENSMUSG00000027559	1.15501	1.17258	6.9e-05	0.112722	3	14863512	14872523	+	Car3	carbonic anhydrase 3 [Source:MGI Symbol%3BAcc:MGI:88270]
ENSMUSG00000019997	1.15665	3.36124	0.0343043	1	10	24595442	24598683	+	Ccn2	cellular communication network factor 2 [Source:MGI Symbol%3BAcc:MGI:95537]
ENSMUSG00000085360	1.15785	-0.25175	0.0224328	1	11	103355701	103361092	+	Arhgap27os2	Rho GTPase activating protein 27%2C opposite strand 2 [Source:MGI Symbol%3BAcc:MGI:3650160]
ENSMUSG00000118094	1.16049	-0.251971	0.011716	1	18	83011903	83078855	+	AC142100.3	novel transcript
ENSMUSG00000085363	1.1616	0.0596329	0.0177702	1	5	67642401	67646776	+	Gm15478	predicted gene 15478 [Source:MGI Symbol%3BAcc:MGI:3705145]
ENSMUSG00000091996	1.16391	-0.522535	0.0188935	1	9	45182007	45250020	+	BC049352	cDNA sequence BC049352 [Source:MGI Symbol%3BAcc:MGI:3040681]
ENSMUSG00000097686	1.17212	-0.711795	0.0212773	1	5	37038164	37041646	-	Gm26647	predicted gene%2C 26647 [Source:MGI Symbol%3BAcc:MGI:5477141]
ENSMUSG00000031377	1.17841	0.882591	0.00801225	1	X	164192842	164258193	-	Bmx	BMX non-receptor tyrosine kinase [Source:MGI Symbol%3BAcc:MGI:1101778]
ENSMUSG00000082154	1.18162	-0.930289	0.0300891	1	7	104501055	104502149	-	Gm16464	predicted gene 16464 [Source:MGI Symbol%3BAcc:MGI:3643716]
ENSMUSG00000028036	1.18213	0.489664	0.00402889	0.820136	3	151796502	151837630	-	Ptgfr	prostaglandin F receptor [Source:MGI Symbol%3BAcc:MGI:97796]
ENSMUSG00000034881	1.1843	0.659597	0.000261514	0.233885	10	81328731	81335172	+	Tbxa2r	thromboxane A2 receptor [Source:MGI Symbol%3BAcc:MGI:98496]
ENSMUSG00000039376	1.19048	-0.185846	0.026532	1	14	20658946	20668354	-	Synpo2l	synaptopodin 2-like [Source:MGI Symbol%3BAcc:MGI:1916010]
ENSMUSG00000031491	1.19679	-0.283486	0.00730349	1	8	27403212	27413944	-	Chrna6	cholinergic receptor%2C nicotinic%2C alpha polypeptide 6 [Source:MGI Symbol%3BAcc:MGI:106213]
ENSMUSG00000117322	1.20369	0.872312	0.000132703	0.163882	17	23550799	23565291	+	6330415G19Rik	RIKEN cDNA 6330415G19 gene [Source:MGI Symbol%3BAcc:MGI:2443182]
ENSMUSG00000028776	1.20881	3.88526	8.13e-10	6.46e-06	4	130164454	130175122	-	Tinagl1	tubulointerstitial nephritis antigen-like 1 [Source:MGI Symbol%3BAcc:MGI:2137617]
ENSMUSG00000002076	1.21004	0.0558325	0.0216488	1	17	31944769	32036349	-	Hsf2bp	heat shock transcription factor 2 binding protein [Source:MGI Symbol%3BAcc:MGI:1921627]
ENSMUSG00000065600	1.21237	-0.220204	0.021306	1	11	120014765	120014862	-	Mir338	microRNA 338 [Source:MGI Symbol%3BAcc:MGI:3619352]
ENSMUSG00000037705	1.21348	-0.171828	0.00373286	0.810918	9	42329619	42399929	-	Tecta	tectorin alpha [Source:MGI Symbol%3BAcc:MGI:109575]
ENSMUSG00000041479	1.21473	-0.171649	0.00398558	0.820136	14	34219595	34230420	+	Syt15	synaptotagmin XV [Source:MGI Symbol%3BAcc:MGI:2442166]
ENSMUSG00000107411	1.21511	-0.268876	0.015835	1	6	114738534	114743259	+	Gm19040	predicted gene%2C 19040 [Source:MGI Symbol%3BAcc:MGI:5011225]
ENSMUSG00000039481	1.22445	0.605883	0.0142016	1	17	56751325	56757530	-	Nrtn	neurturin [Source:MGI Symbol%3BAcc:MGI:108417]
ENSMUSG00000116478	1.22904	-0.483753	0.0276485	1	15	99883640	99884444	+	Gm18890	predicted gene%2C 18890 [Source:MGI Symbol%3BAcc:MGI:5011075]
ENSMUSG00000035305	1.2298	0.290586	0.00412011	0.823621	4	100095791	100444765	+	Ror1	receptor tyrosine kinase-like orphan receptor 1 [Source:MGI Symbol%3BAcc:MGI:1347520]
ENSMUSG00000066487	1.23245	-0.984132	0.0293548	1	12	59081019	59081900	+	Gm5786	predicted pseudogene 5786 [Source:MGI Symbol%3BAcc:MGI:3645003]
ENSMUSG00000063234	1.23289	-0.482844	0.038515	1	15	103308235	103310612	-	Gpr84	G protein-coupled receptor 84 [Source:MGI Symbol%3BAcc:MGI:1934129]
ENSMUSG00000117309	1.23417	-1.06903	0.0498587	1	16	10861755	10938364	-	Gm49960	predicted gene%2C 49960 [Source:MGI Symbol%3BAcc:MGI:6270684]
ENSMUSG00000067780	1.2364	-0.424423	0.0142929	1	1	17601901	17630939	+	Pi15	peptidase inhibitor 15 [Source:MGI Symbol%3BAcc:MGI:1934659]
ENSMUSG00000077416	1.2398	-0.481403	0.00907112	1	15	75759859	75759989	+	Gm23747	predicted gene%2C 23747 [Source:MGI Symbol%3BAcc:MGI:5453524]
ENSMUSG00000084350	1.24013	-0.481842	0.0151113	1	4	145825237	145829942	+	Znf41-ps	ZNF41%2C pseudogene [Source:MGI Symbol%3BAcc:MGI:1917255]
ENSMUSG00000035187	1.24328	-0.66836	0.0328776	1	5	101658139	101664996	-	Nkx6-1	NK6 homeobox 1 [Source:MGI Symbol%3BAcc:MGI:1206039]
ENSMUSG00000117477	1.25397	-0.249837	0.0107091	1	7	24510483	24512455	-	Gm50092	predicted gene%2C 50092 [Source:MGI Symbol%3BAcc:MGI:6275428]
ENSMUSG00000110441	1.26316	-0.804904	0.0194631	1	3	85435187	85466128	-	Gm45790	predicted gene 45790 [Source:MGI Symbol%3BAcc:MGI:5804905]
ENSMUSG00000028463	1.26948	0.315302	0.00180651	0.637402	4	43506966	43513729	+	Car9	carbonic anhydrase 9 [Source:MGI Symbol%3BAcc:MGI:2447188]
ENSMUSG00000055044	1.29778	1.04822	0.000403669	0.299108	19	40221173	40271842	-	Pdlim1	PDZ and LIM domain 1 (elfin) [Source:MGI Symbol%3BAcc:MGI:1860611]
ENSMUSG00000037708	1.29864	-0.387944	0.00725547	1	2	18694032	18750413	+	Spag6	sperm associated antigen 6 [Source:MGI Symbol%3BAcc:MGI:3040687]
ENSMUSG00000018925	1.30059	-1.12833	0.0296507	1	11	83511736	83522175	-	Heatr9	HEAT repeat containing 9 [Source:MGI Symbol%3BAcc:MGI:3650286]
ENSMUSG00000083061	1.30192	5.24573	7.88e-20	4.38e-15	11	49678710	49679057	-	Gm12191	predicted gene 12191 [Source:MGI Symbol%3BAcc:MGI:3651293]
ENSMUSG00000019779	1.30359	-0.856056	0.0449304	1	10	34483399	34611278	+	Frk	fyn-related kinase [Source:MGI Symbol%3BAcc:MGI:103265]
ENSMUSG00000103865	1.30642	-0.562388	0.0428208	1	2	16023108	16023425	-	Gm37416	predicted gene%2C 37416 [Source:MGI Symbol%3BAcc:MGI:5610644]
ENSMUSG00000033082	1.31271	-0.266366	0.00343477	0.801786	6	129424772	129452000	-	Clec1a	C-type lectin domain family 1%2C member a [Source:MGI Symbol%3BAcc:MGI:2444151]
ENSMUSG00000093227	1.31514	-1.22092	0.0455597	1	10	92137140	92137223	-	Mir1251	microRNA 1251 [Source:MGI Symbol%3BAcc:MGI:4834231]
ENSMUSG00000006219	1.31526	0.805063	0.0138968	1	4	141576062	141606096	-	Fblim1	filamin binding LIM protein 1 [Source:MGI Symbol%3BAcc:MGI:1921452]
ENSMUSG00000023045	1.31841	-1.22076	0.0499267	1	15	102150526	102163469	+	Soat2	sterol O-acyltransferase 2 [Source:MGI Symbol%3BAcc:MGI:1332226]
ENSMUSG00000107622	1.32065	-0.853342	0.014863	1	6	89269511	89285725	-	4930512J16Rik	RIKEN cDNA 4930512J16 gene [Source:MGI Symbol%3BAcc:MGI:1922381]
ENSMUSG00000020592	1.32194	1.1925	0.00374413	0.810918	12	8771323	8793715	+	Sdc1	syndecan 1 [Source:MGI Symbol%3BAcc:MGI:1349162]
ENSMUSG00000021950	1.32355	0.414135	0.00839156	1	14	34085981	34100571	+	Anxa8	annexin A8 [Source:MGI Symbol%3BAcc:MGI:1201374]
ENSMUSG00000024049	1.32712	1.84586	0.0167912	1	17	71002633	71126856	+	Myom1	myomesin 1 [Source:MGI Symbol%3BAcc:MGI:1341430]
ENSMUSG00000062713	1.32755	0.316084	0.00121558	0.518272	16	94084931	94127032	+	Sim2	single-minded family bHLH transcription factor 2 [Source:MGI Symbol%3BAcc:MGI:98307]
ENSMUSG00000057457	1.3319	-0.93029	0.0182555	1	X	157162075	157415312	-	Phex	phosphate regulating endopeptidase homolog%2C X-linked [Source:MGI Symbol%3BAcc:MGI:107489]
ENSMUSG00000108840	1.33217	-0.483202	0.0160438	1	7	4909038	4910556	+	Gm5320	predicted gene 5320 [Source:MGI Symbol%3BAcc:MGI:3645265]
ENSMUSG00000059901	1.34029	-0.355205	0.0364326	1	10	61197112	61273438	-	Adamts14	a disintegrin-like and metallopeptidase (reprolysin type) with thrombospondin type 1 motif%2C 14 [Source:MGI Symbol%3BAcc:MGI:2179942]
ENSMUSG00000025380	1.34037	-0.758384	0.0358343	1	11	120361534	120368168	+	Fscn2	fascin actin-bundling protein 2 [Source:MGI Symbol%3BAcc:MGI:2443337]
ENSMUSG00000087020	1.35828	-1.42726	0.04301	1	18	49755794	49757189	+	Gm16283	predicted gene 16283 [Source:MGI Symbol%3BAcc:MGI:3826591]
ENSMUSG00000041498	1.36076	-0.350783	0.00356036	0.809131	1	136466343	136531511	+	Kif14	kinesin family member 14 [Source:MGI Symbol%3BAcc:MGI:1098226]
ENSMUSG00000053469	1.36961	-1.09638	0.0355433	1	15	66670753	66850721	+	Tg	thyroglobulin [Source:MGI Symbol%3BAcc:MGI:98733]
ENSMUSG00000032643	1.37025	0.187467	0.0143118	1	4	124700701	124708611	+	Fhl3	four and a half LIM domains 3 [Source:MGI Symbol%3BAcc:MGI:1341092]
ENSMUSG00000057710	1.37361	-0.904499	0.0197061	1	9	101861841	101943228	+	9630041A04Rik	RIKEN cDNA 9630041A04 gene [Source:MGI Symbol%3BAcc:MGI:3045242]
ENSMUSG00000038239	1.3744	-0.66698	0.00543429	0.909637	7	45335290	45338974	+	Hrc	histidine rich calcium binding protein [Source:MGI Symbol%3BAcc:MGI:96226]
ENSMUSG00000085564	1.37573	-0.521803	0.0435322	1	11	50599298	50602448	-	Gm12198	predicted gene 12198 [Source:MGI Symbol%3BAcc:MGI:3650407]
ENSMUSG00000107853	1.38682	-0.985439	0.0191301	1	6	47432126	47433089	-	Gm18584	predicted gene%2C 18584 [Source:MGI Symbol%3BAcc:MGI:5010769]
ENSMUSG00000117048	1.40349	-0.804811	0.0100333	1	17	45885346	45888630	+	Gm41584	predicted gene%2C 41584 [Source:MGI Symbol%3BAcc:MGI:5624469]
ENSMUSG00000081265	1.40949	-1.06875	0.0189437	1	13	21956708	21958123	-	Gm11282	predicted gene 11282 [Source:MGI Symbol%3BAcc:MGI:3650570]
ENSMUSG00000117733	1.4106	-1.06896	0.031362	1	18	55096360	55109595	+	AC163347.1	novel transcript
ENSMUSG00000090002	1.4141	-0.644233	0.00422662	0.832929	15	57708114	57708927	-	Gm16006	predicted gene 16006 [Source:MGI Symbol%3BAcc:MGI:3801853]
ENSMUSG00000044338	1.41508	-1.06791	0.0235626	1	2	85136225	85139923	+	Aplnr	apelin receptor [Source:MGI Symbol%3BAcc:MGI:1346086]
ENSMUSG00000019326	1.43623	0.724172	0.039691	1	11	101330605	101341938	+	Aoc3	amine oxidase%2C copper containing 3 [Source:MGI Symbol%3BAcc:MGI:1306797]
ENSMUSG00000095913	1.43663	-0.781835	0.0121849	1	19	4801512	4805784	+	Gm21844	predicted gene%2C 21844 [Source:MGI Symbol%3BAcc:MGI:5434008]
ENSMUSG00000085705	1.43724	-0.782047	0.0155819	1	17	13675662	13683516	-	Gm16046	predicted gene 16046 [Source:MGI Symbol%3BAcc:MGI:3802093]
ENSMUSG00000045471	1.45887	4.66728	0.000166038	0.188311	11	100761069	100762931	-	Hcrt	hypocretin [Source:MGI Symbol%3BAcc:MGI:1202306]
ENSMUSG00000007805	1.46518	-0.540837	0.0022335	0.67093	1	91801461	91848028	+	Twist2	twist basic helix-loop-helix transcription factor 2 [Source:MGI Symbol%3BAcc:MGI:104685]
ENSMUSG00000041237	1.4659	-1.25252	0.0400914	1	3	89136142	89146784	+	Pklr	pyruvate kinase liver and red blood cell [Source:MGI Symbol%3BAcc:MGI:97604]
ENSMUSG00000048108	1.47397	-1.25219	0.041015	1	6	116679063	116716913	-	Tmem72	transmembrane protein 72 [Source:MGI Symbol%3BAcc:MGI:2442707]
ENSMUSG00000025787	1.48732	0.138784	0.000189587	0.195109	9	123034726	123067561	+	Tgm4	transglutaminase 4 (prostate) [Source:MGI Symbol%3BAcc:MGI:3027002]
ENSMUSG00000102914	1.49195	-1.35571	0.0435026	1	3	65968902	65969151	-	Gm35106	predicted gene%2C 35106 [Source:MGI Symbol%3BAcc:MGI:5594265]
ENSMUSG00000028678	1.49304	-1.35589	0.0288352	1	4	117159639	117182639	-	Kif2c	kinesin family member 2C [Source:MGI Symbol%3BAcc:MGI:1921054]
ENSMUSG00000081593	1.54023	-0.561752	0.0123637	1	4	12125290	12127252	+	Gm11841	predicted gene 11841 [Source:MGI Symbol%3BAcc:MGI:3651164]
ENSMUSG00000097887	1.57043	-0.982256	0.00888045	1	11	50236953	50288839	+	Gm26542	predicted gene%2C 26542 [Source:MGI Symbol%3BAcc:MGI:5477036]
ENSMUSG00000025759	1.57512	-0.982154	0.0129182	1	3	40818103	40846886	-	Mfsd8	major facilitator superfamily domain containing 8 [Source:MGI Symbol%3BAcc:MGI:1919425]
ENSMUSG00000044719	1.57931	-1.18881	0.0104278	1	18	36684923	36695925	-	E230025N22Rik	Riken cDNA E230025N22 gene [Source:MGI Symbol%3BAcc:MGI:3687212]
ENSMUSG00000112410	1.58028	-1.18845	0.0139109	1	12	46667317	46692992	+	B230217J21Rik	RIKEN cDNA B230217J21 gene [Source:MGI Symbol%3BAcc:MGI:2443782]
ENSMUSG00000082932	1.58154	-1.18914	0.0257257	1	4	96444596	96507386	-	Cyp2j8	cytochrome P450%2C family 2%2C subfamily j%2C polypeptide 8 [Source:MGI Symbol%3BAcc:MGI:2449817]
ENSMUSG00000070136	1.58718	-0.780356	0.00254028	0.702507	12	109739119	109739197	+	Mir496a	microRNA 496a [Source:MGI Symbol%3BAcc:MGI:3629907]
ENSMUSG00000027513	1.58933	-0.0356709	0.000265142	0.233885	2	173153048	173159273	+	Pck1	phosphoenolpyruvate carboxykinase 1%2C cytosolic [Source:MGI Symbol%3BAcc:MGI:97501]
ENSMUSG00000031551	1.60422	-0.602809	0.00158471	0.603198	8	24584136	24597009	-	Ido1	indoleamine 2%2C3-dioxygenase 1 [Source:MGI Symbol%3BAcc:MGI:96416]
ENSMUSG00000115656	1.6043	-1.4282	0.0462402	1	14	61492688	61527389	+	4930556J02Rik	RIKEN cDNA 4930556J02 gene [Source:MGI Symbol%3BAcc:MGI:1922599]
ENSMUSG00000097971	1.60497	5.01627	8.12e-17	1.13e-12	17	39843013	39846341	+	Gm26917	predicted gene%2C 26917 [Source:MGI Symbol%3BAcc:MGI:5504032]
ENSMUSG00000029337	1.60519	-1.42817	0.0329339	1	5	98254184	98277030	+	Fgf5	fibroblast growth factor 5 [Source:MGI Symbol%3BAcc:MGI:95519]
ENSMUSG00000114902	1.60916	-1.42757	0.0397179	1	14	61558798	61559661	+	Gm4118	predicted gene 4118 [Source:MGI Symbol%3BAcc:MGI:3782294]
ENSMUSG00000105331	1.61181	-1.4273	0.034265	1	3	131759805	132030743	+	Gm29865	predicted gene%2C 29865 [Source:MGI Symbol%3BAcc:MGI:5589024]
ENSMUSG00000026574	1.62	-0.248808	0.0314833	1	1	164796644	164824266	+	Dpt	dermatopontin [Source:MGI Symbol%3BAcc:MGI:1928392]
ENSMUSG00000102564	1.62113	-0.955446	0.0154135	1	3	61001639	61003786	-	Gm37035	predicted gene%2C 37035 [Source:MGI Symbol%3BAcc:MGI:5610263]
ENSMUSG00000102336	1.62566	-0.757251	0.00183184	0.637402	1	34427002	34433264	-	Gm37233	predicted gene%2C 37233 [Source:MGI Symbol%3BAcc:MGI:5610461]
ENSMUSG00000107478	1.63064	-0.851543	0.00883408	1	6	124739189	124756021	-	Gm45234	predicted gene 45234 [Source:MGI Symbol%3BAcc:MGI:5753810]
ENSMUSG00000085642	1.64443	0.487485	0.00163991	0.611641	12	20874125	20921262	-	3110053B16Rik	RIKEN cDNA 3110053B16 gene [Source:MGI Symbol%3BAcc:MGI:1920435]
ENSMUSG00000113396	1.66466	-0.644927	0.00245661	0.695982	12	108695486	108696446	+	Gm33467	predicted gene%2C 33467 [Source:MGI Symbol%3BAcc:MGI:5592626]
ENSMUSG00000031097	1.66468	-1.54411	0.0436806	1	7	142441808	142444410	+	Tnni2	troponin I%2C skeletal%2C fast 2 [Source:MGI Symbol%3BAcc:MGI:105070]
ENSMUSG00000042254	1.66807	-0.482687	0.00201264	0.651088	9	65265180	65280605	+	Cilp	cartilage intermediate layer protein%2C nucleotide pyrophosphohydrolase [Source:MGI Symbol%3BAcc:MGI:2444507]
ENSMUSG00000115025	1.67037	-1.54297	0.0342575	1	14	70302207	70302939	+	Gm4240	predicted gene 4240 [Source:MGI Symbol%3BAcc:MGI:3782417]
ENSMUSG00000058260	1.67267	-0.827497	0.0428529	1	12	103994743	104013755	-	Serpina9	serine (or cysteine) peptidase inhibitor%2C clade A (alpha-1 antiproteinase%2C antitrypsin)%2C member 9 [Source:MGI Symbol%3BAcc:MGI:1919157]
ENSMUSG00000020914	1.67269	0.106661	0.00492746	0.880248	11	98992943	99024189	-	Top2a	topoisomerase (DNA) II alpha [Source:MGI Symbol%3BAcc:MGI:98790]
ENSMUSG00000115553	1.6794	-1.39055	0.0202791	1	14	45565531	45586120	+	Gm49124	predicted gene%2C 49124 [Source:MGI Symbol%3BAcc:MGI:6118528]
ENSMUSG00000024485	1.68145	-1.39028	0.0220258	1	18	36528147	36556273	+	Slc4a9	solute carrier family 4%2C sodium bicarbonate cotransporter%2C member 9 [Source:MGI Symbol%3BAcc:MGI:2443384]
ENSMUSG00000083808	1.68926	-0.905442	0.0107942	1	10	80954454	80954710	-	Gm3828	predicted gene 3828 [Source:MGI Symbol%3BAcc:MGI:3782000]
ENSMUSG00000118100	1.69204	-1.25174	0.00928279	1	19	9899690	9902661	+	AC132253.4	novel transcript
ENSMUSG00000044772	1.69459	-0.805059	0.00422324	0.832929	14	13670876	13683148	+	Sntn	sentan%2C cilia apical structure protein [Source:MGI Symbol%3BAcc:MGI:3045373]
ENSMUSG00000039193	1.69848	-0.639995	0.0274534	1	17	74425438	74459142	-	Nlrc4	NLR family%2C CARD domain containing 4 [Source:MGI Symbol%3BAcc:MGI:3036243]
ENSMUSG00000061723	1.70284	-0.540762	0.000733393	0.399534	7	142498836	142516009	+	Tnnt3	troponin T3%2C skeletal%2C fast [Source:MGI Symbol%3BAcc:MGI:109550]
ENSMUSG00000049382	1.70505	-0.622862	0.000822573	0.419384	15	101996698	102004482	-	Krt8	keratin 8 [Source:MGI Symbol%3BAcc:MGI:96705]
ENSMUSG00000047384	1.73451	-0.602531	0.000756809	0.400554	1	192833118	192835214	-	A730013G03Rik	RIKEN cDNA A730013G03 gene [Source:MGI Symbol%3BAcc:MGI:2445118]
ENSMUSG00000113841	1.73925	-1.35581	0.0201887	1	13	62449317	62451609	-	Gm48701	predicted gene%2C 48701 [Source:MGI Symbol%3BAcc:MGI:6098338]
ENSMUSG00000000365	1.7409	-0.519043	0.000410908	0.300465	14	56402581	56525032	+	Rnf17	ring finger protein 17 [Source:MGI Symbol%3BAcc:MGI:1353419]
ENSMUSG00000080465	1.74641	-1.66924	0.0421043	1	6	71882557	71882693	-	Gm22486	predicted gene%2C 22486 [Source:MGI Symbol%3BAcc:MGI:5452263]
ENSMUSG00000015980	1.74656	0.436668	0.0257169	1	7	139212988	139242979	+	Lrrc27	leucine rich repeat containing 27 [Source:MGI Symbol%3BAcc:MGI:1923862]
ENSMUSG00000015314	1.74755	-1.21954	0.00614263	0.960612	1	171917515	171953170	+	Slamf6	SLAM family member 6 [Source:MGI Symbol%3BAcc:MGI:1353620]
ENSMUSG00000015134	1.74772	-1.21988	0.0304435	1	7	66390890	66427517	-	Aldh1a3	aldehyde dehydrogenase family 1%2C subfamily A3 [Source:MGI Symbol%3BAcc:MGI:1861722]
ENSMUSG00000035818	1.74871	-1.35423	0.016422	1	19	56461640	56486752	+	Plekhs1	pleckstrin homology domain containing%2C family S member 1 [Source:MGI Symbol%3BAcc:MGI:2443041]
ENSMUSG00000028464	1.75271	2.92605	0.00188264	0.637402	4	43514711	43523765	-	Tpm2	tropomyosin 2%2C beta [Source:MGI Symbol%3BAcc:MGI:98810]
ENSMUSG00000062704	1.75332	-1.35348	0.0247586	1	8	88174560	88175034	+	9430002A10Rik	RIKEN cDNA 9430002A10 gene [Source:MGI Symbol%3BAcc:MGI:1924515]
ENSMUSG00000086980	1.76783	-0.581238	0.000450993	0.306418	2	92856167	92913663	-	Gm13791	predicted gene 13791 [Source:MGI Symbol%3BAcc:MGI:3650954]
ENSMUSG00000062510	1.76799	-0.350093	0.000952275	0.448481	1	191063012	191086474	+	Nsl1	NSL1%2C MIS12 kinetochore complex component [Source:MGI Symbol%3BAcc:MGI:2685830]
ENSMUSG00000085601	1.77168	-0.280404	0.000628481	0.383809	7	19099046	19118368	-	Gm4969	predicted gene 4969 [Source:MGI Symbol%3BAcc:MGI:3647482]
ENSMUSG00000017720	1.78495	-0.663586	0.00277735	0.72124	2	164470301	164473724	-	Trp53tg5	transformation related protein 53 target 5 [Source:MGI Symbol%3BAcc:MGI:1920853]
ENSMUSG00000097245	1.79612	-1.32126	0.0395566	1	10	22343439	22345792	+	Gm5421	predicted gene 5421 [Source:MGI Symbol%3BAcc:MGI:3645718]
ENSMUSG00000046733	1.81526	-1.46552	0.0197702	1	6	135065651	135084709	+	Gprc5a	G protein-coupled receptor%2C family C%2C group 5%2C member A [Source:MGI Symbol%3BAcc:MGI:1891250]
ENSMUSG00000073158	1.81659	-1.46513	0.021211	1	12	24043202	24097246	-	9030624G23Rik	RIKEN cDNA 9030624G23 gene [Source:MGI Symbol%3BAcc:MGI:1914058]
ENSMUSG00000087028	1.83215	-1.62607	0.0246031	1	2	25122603	25145396	-	Gm13387	predicted gene 13387 [Source:MGI Symbol%3BAcc:MGI:3651242]
ENSMUSG00000043827	1.8612	-1.80615	0.0425821	1	17	37196425	37200994	-	Olfr94	olfactory receptor 94 [Source:MGI Symbol%3BAcc:MGI:2177477]
ENSMUSG00000026258	1.86425	-1.80583	0.0443846	1	1	87470271	87475482	+	Snorc	secondary ossification center associated regulator of chondrocyte maturation [Source:MGI Symbol%3BAcc:MGI:1920484]
ENSMUSG00000018830	1.88156	4.48528	0.000785055	0.407737	16	14194535	14291372	-	Myh11	myosin%2C heavy polypeptide 11%2C smooth muscle [Source:MGI Symbol%3BAcc:MGI:102643]
ENSMUSG00000032572	1.89254	1.82483	6.65e-05	0.11202	9	105989454	106096783	-	Col6a4	collagen%2C type VI%2C alpha 4 [Source:MGI Symbol%3BAcc:MGI:1915803]
ENSMUSG00000024529	1.89624	-0.407822	0.0390843	1	18	52516067	52529867	-	Lox	lysyl oxidase [Source:MGI Symbol%3BAcc:MGI:96817]
ENSMUSG00000073980	1.9001	-1.58506	0.0371008	1	17	36137188	36139105	-	Gm9574	predicted gene 9574 [Source:MGI Symbol%3BAcc:MGI:3809525]
ENSMUSG00000051457	1.91167	-0.0599774	0.00361083	0.809131	7	127132232	127137823	-	Spn	sialophorin [Source:MGI Symbol%3BAcc:MGI:98384]
ENSMUSG00000112348	1.91903	-1.58311	0.0296483	1	12	55497721	55499951	+	Gm36634	predicted gene%2C 36634 [Source:MGI Symbol%3BAcc:MGI:5595793]
ENSMUSG00000086330	1.92074	-1.58282	0.0198558	1	11	59725917	59740154	-	1700007J10Rik	RIKEN cDNA 1700007J10 gene [Source:MGI Symbol%3BAcc:MGI:1916570]
ENSMUSG00000086750	1.92185	-1.25323	0.00276177	0.72124	11	120215082	120216993	-	Gm11770	predicted gene 11770 [Source:MGI Symbol%3BAcc:MGI:3651450]
ENSMUSG00000046916	1.92237	-0.984353	0.00350104	0.804362	10	5593775	5606904	+	Myct1	myc target 1 [Source:MGI Symbol%3BAcc:MGI:1915882]
ENSMUSG00000030730	1.93312	0.312119	0.0324769	1	7	126445858	126463108	-	Atp2a1	ATPase%2C Ca++ transporting%2C cardiac muscle%2C fast twitch 1 [Source:MGI Symbol%3BAcc:MGI:105058]
ENSMUSG00000086697	1.94547	-0.37141	0.0272809	1	5	23815618	23831897	-	4933427G23Rik	RIKEN cDNA 4933427G23 gene [Source:MGI Symbol%3BAcc:MGI:3036235]
ENSMUSG00000082329	1.94942	2.74429	3.27e-18	9.08e-14	2	157528869	157528985	-	Gm14287	predicted gene 14287 [Source:MGI Symbol%3BAcc:MGI:3650189]
ENSMUSG00000058925	1.95217	-1.39058	0.0142747	1	18	57533780	57731065	+	Ccdc192	coiled-coil domain containing 192 [Source:MGI Symbol%3BAcc:MGI:1922694]
ENSMUSG00000087117	1.95217	-1.75934	0.0268677	1	11	96862997	96873954	-	Gm11523	predicted gene 11523 [Source:MGI Symbol%3BAcc:MGI:3651808]
ENSMUSG00000109958	1.95457	-1.75901	0.0271917	1	7	142095758	142125189	+	Gm32786	predicted gene%2C 32786 [Source:MGI Symbol%3BAcc:MGI:5591945]
ENSMUSG00000103864	1.96388	-1.75799	0.0401563	1	5	124424697	124426879	+	Gm37415	predicted gene%2C 37415 [Source:MGI Symbol%3BAcc:MGI:5610643]
ENSMUSG00000017607	1.96752	-1.7577	0.0403688	1	11	99065678	99089306	-	Tns4	tensin 4 [Source:MGI Symbol%3BAcc:MGI:2144377]
ENSMUSG00000025330	1.9765	-1.22065	0.0048389	0.880248	4	140745865	140774236	-	Padi4	peptidyl arginine deiminase%2C type IV [Source:MGI Symbol%3BAcc:MGI:1338898]
ENSMUSG00000085519	1.97906	-1.54399	0.0298272	1	2	73357268	73364333	+	Gm13703	predicted gene 13703 [Source:MGI Symbol%3BAcc:MGI:3651307]
ENSMUSG00000056032	1.98774	-0.520936	0.000691619	0.392197	11	116752167	116759373	+	BC018473	cDNA sequence BC018473 [Source:MGI Symbol%3BAcc:MGI:3039625]
ENSMUSG00000020808	1.99367	-1.54234	0.0116677	1	11	72042032	72047370	+	Pimreg	PICALM interacting mitotic regulator [Source:MGI Symbol%3BAcc:MGI:1924434]
ENSMUSG00000083732	2.00615	-1.35586	0.0281982	1	2	154284213	154285261	-	Gm14197	predicted gene 14197 [Source:MGI Symbol%3BAcc:MGI:3652057]
ENSMUSG00000085318	2.01295	-1.95874	0.0445451	1	3	108166443	108185907	+	Gm12524	predicted gene 12524 [Source:MGI Symbol%3BAcc:MGI:3651331]
ENSMUSG00000101223	2.01605	-1.95847	0.0401976	1	1	34477167	34485933	-	4930568A12Rik	RIKEN cDNA 4930568A12 gene [Source:MGI Symbol%3BAcc:MGI:1923133]
ENSMUSG00000018776	2.02424	-1.18922	0.0132206	1	11	69759890	69761968	-	Slc35g3	solute carrier family 35%2C member G3 [Source:MGI Symbol%3BAcc:MGI:1927128]
ENSMUSG00000071419	2.03242	-0.802858	0.0012544	0.520231	6	58017506	58017943	+	Rps15-ps2	ribosomal protein S15%2C pseudogene 2 [Source:MGI Symbol%3BAcc:MGI:3647234]
ENSMUSG00000092626	2.03565	-1.18801	0.00140205	0.558066	11	22858931	22861264	+	9130230N09Rik	RIKEN cDNA 9130230N09 gene [Source:MGI Symbol%3BAcc:MGI:1924921]
ENSMUSG00000032085	2.04777	2.559	0.00169298	0.627227	9	45929619	45936058	-	Tagln	transgelin [Source:MGI Symbol%3BAcc:MGI:106012]
ENSMUSG00000101939	2.05481	1.70967	0.0127691	1	1	24612775	24613119	-	Gm28438	predicted gene 28438 [Source:MGI Symbol%3BAcc:MGI:5579144]
ENSMUSG00000114206	2.0611	-1.50327	0.00945051	1	13	103591395	103707633	-	Gm30551	predicted gene%2C 30551 [Source:MGI Symbol%3BAcc:MGI:5589710]
ENSMUSG00000107427	2.06395	-1.50304	0.00821217	1	6	101059171	101198013	+	Gm43948	predicted gene%2C 43948 [Source:MGI Symbol%3BAcc:MGI:5690340]
ENSMUSG00000109819	2.08149	-1.15732	0.00343888	0.801786	8	34589420	34640316	-	B930018H19Rik	RIKEN cDNA B930018H19 gene [Source:MGI Symbol%3BAcc:MGI:5439417]
ENSMUSG00000038932	2.11839	-1.90686	0.048279	1	2	180621956	180642708	-	Tcfl5	transcription factor-like 5 (basic helix-loop-helix) [Source:MGI Symbol%3BAcc:MGI:2672878]
ENSMUSG00000030205	2.12067	-1.90644	0.0309591	1	6	135105991	135118283	-	Gprc5d	G protein-coupled receptor%2C family C%2C group 5%2C member D [Source:MGI Symbol%3BAcc:MGI:1935037]
ENSMUSG00000058935	2.12138	-1.66914	0.0267819	1	4	63607089	63622428	-	Tex48	testis expressed 48 [Source:MGI Symbol%3BAcc:MGI:1922774]
ENSMUSG00000000157	2.12186	-1.90648	0.026315	1	16	96422288	96443619	-	Itgb2l	integrin beta 2-like [Source:MGI Symbol%3BAcc:MGI:1277979]
ENSMUSG00000105834	2.12763	-1.90588	0.0305633	1	3	157527515	157534090	-	4930592C13Rik	RIKEN cDNA 4930592C13 gene [Source:MGI Symbol%3BAcc:MGI:2686503]
ENSMUSG00000087204	2.12881	-1.90592	0.040419	1	6	145387596	145402179	+	1700073E17Rik	RIKEN cDNA 1700073E17 gene [Source:MGI Symbol%3BAcc:MGI:1920734]
ENSMUSG00000097230	2.13578	-1.66804	0.0152861	1	8	19789798	19798548	+	Gm26853	predicted gene%2C 26853 [Source:MGI Symbol%3BAcc:MGI:5477347]
ENSMUSG00000044976	2.13708	-1.66762	0.0145717	1	9	74110356	74283308	+	Wdr72	WD repeat domain 72 [Source:MGI Symbol%3BAcc:MGI:3583957]
ENSMUSG00000000903	2.14942	-0.749802	0.0129333	1	10	75943057	75949657	+	Vpreb3	pre-B lymphocyte gene 3 [Source:MGI Symbol%3BAcc:MGI:98938]
ENSMUSG00000114723	2.16332	-1.46167	0.0278723	1	13	40948889	40949631	-	5530402G07Rik	RIKEN cDNA 5530402G07 gene [Source:MGI Symbol%3BAcc:MGI:1918697]
ENSMUSG00000035783	2.19382	4.73048	0.000423107	0.301418	19	34241090	34255590	-	Acta2	actin%2C alpha 2%2C smooth muscle%2C aorta [Source:MGI Symbol%3BAcc:MGI:87909]
ENSMUSG00000021751	2.20334	-1.25046	0.00533397	0.899883	14	8225511	8259353	-	Acox2	acyl-Coenzyme A oxidase 2%2C branched chain [Source:MGI Symbol%3BAcc:MGI:1934852]
ENSMUSG00000001349	2.21958	0.47337	0.00579046	0.945073	9	22099216	22109630	+	Cnn1	calponin 1 [Source:MGI Symbol%3BAcc:MGI:104979]
ENSMUSG00000040505	2.22768	-1.85541	0.0193286	1	17	84658234	84683011	-	Abcg5	ATP binding cassette subfamily G member 5 [Source:MGI Symbol%3BAcc:MGI:1351659]
ENSMUSG00000070570	2.23103	-0.54244	0.045403	1	7	45163949	45176142	+	Slc17a7	solute carrier family 17 (sodium-dependent inorganic phosphate cotransporter)%2C member 7 [Source:MGI Symbol%3BAcc:MGI:1920211]
ENSMUSG00000098108	2.23408	-1.85485	0.0203119	1	3	106934382	107093894	-	Gm27008	predicted gene%2C 27008 [Source:MGI Symbol%3BAcc:MGI:5504123]
ENSMUSG00000071540	2.23708	-1.22067	0.00215241	0.660863	14	32659119	32685293	-	3425401B19Rik	RIKEN cDNA 3425401B19 gene [Source:MGI Symbol%3BAcc:MGI:3588196]
ENSMUSG00000006221	2.26635	-1.0394	0.00333	0.790847	4	141420779	141425311	+	Hspb7	heat shock protein family%2C member 7 (cardiovascular) [Source:MGI Symbol%3BAcc:MGI:1352494]
ENSMUSG00000030399	2.28121	-0.879728	0.0112175	1	7	19404776	19422841	+	Ckm	creatine kinase%2C muscle [Source:MGI Symbol%3BAcc:MGI:88413]
ENSMUSG00000030546	2.28823	-1.58317	0.00505873	0.886841	7	79720218	79732903	-	Plin1	perilipin 1 [Source:MGI Symbol%3BAcc:MGI:1890505]
ENSMUSG00000105153	2.3174	-1.58097	0.0341315	1	3	34699640	34716662	-	Gm3143	predicted gene 3143 [Source:MGI Symbol%3BAcc:MGI:3781322]
ENSMUSG00000039438	2.32165	-1.8067	0.0123501	1	9	44799397	44803072	-	Ttc36	tetratricopeptide repeat domain 36 [Source:MGI Symbol%3BAcc:MGI:2384760]
ENSMUSG00000090124	2.38902	-2.07033	0.0423503	1	1	88095062	88220002	+	Ugt1a7c	UDP glucuronosyltransferase 1 family%2C polypeptide A7C [Source:MGI Symbol%3BAcc:MGI:3032636]
ENSMUSG00000115122	2.39005	-2.07041	0.0423413	1	15	20449119	20979940	+	Gm49685	predicted gene%2C 49685 [Source:MGI Symbol%3BAcc:MGI:6215134]
ENSMUSG00000118200	2.39374	-2.07011	0.0374603	1	18	83633641	83638085	-	AC116489.2	novel transcript
ENSMUSG00000052854	2.40195	-1.75995	0.0261109	1	X	138914430	139010532	+	Nrk	Nik related kinase [Source:MGI Symbol%3BAcc:MGI:1351326]
ENSMUSG00000086624	2.40335	-1.31689	0.00672816	0.997078	9	58032274	58048997	+	Gm16130	predicted gene 16130 [Source:MGI Symbol%3BAcc:MGI:3801718]
ENSMUSG00000102027	2.40622	-1.53892	0.0388938	1	1	131259507	131260553	+	Gm28914	predicted gene 28914 [Source:MGI Symbol%3BAcc:MGI:5579620]
ENSMUSG00000046337	2.40869	-1.75926	0.0201106	1	1	36562692	36683183	-	Fam178b	family with sequence similarity 178%2C member B [Source:MGI Symbol%3BAcc:MGI:3026913]
ENSMUSG00000079681	2.41519	-1.75903	0.00854624	1	9	21062393	21067093	-	Zglp1	zinc finger%2C GATA-like protein 1 [Source:MGI Symbol%3BAcc:MGI:3696042]
ENSMUSG00000031074	2.43373	-1.5022	0.00332651	0.790847	7	144838083	144844436	+	Fgf3	fibroblast growth factor 3 [Source:MGI Symbol%3BAcc:MGI:95517]
ENSMUSG00000005124	2.48275	-1.25292	0.00091351	0.438573	15	66891320	66923201	+	Ccn4	cellular communication network factor 4 [Source:MGI Symbol%3BAcc:MGI:1197008]
ENSMUSG00000021622	2.48616	-1.4647	0.00629228	0.97258	13	91853387	91876885	-	Ckmt2	creatine kinase%2C mitochondrial 2 [Source:MGI Symbol%3BAcc:MGI:1923972]
ENSMUSG00000000385	2.49336	-1.71372	0.00827384	1	16	97564682	97611195	-	Tmprss2	transmembrane protease%2C serine 2 [Source:MGI Symbol%3BAcc:MGI:1354381]
ENSMUSG00000038583	2.50116	0.0207125	0.00137189	0.552465	10	53337667	53345987	+	Pln	phospholamban [Source:MGI Symbol%3BAcc:MGI:97622]
ENSMUSG00000107539	2.5095	-1.71214	0.0138015	1	6	86426658	86445630	+	Gm44790	predicted gene 44790 [Source:MGI Symbol%3BAcc:MGI:5753366]
ENSMUSG00000082110	2.51252	-2.01329	0.0331802	1	11	78585161	78585555	-	Gm11196	predicted gene 11196 [Source:MGI Symbol%3BAcc:MGI:3649463]
ENSMUSG00000028736	2.51964	-2.01271	0.015935	1	4	139737062	139833528	-	Pax7	paired box 7 [Source:MGI Symbol%3BAcc:MGI:97491]
ENSMUSG00000052160	2.52948	-0.347735	0.00747806	1	12	112760655	112768990	+	Pld4	phospholipase D family%2C member 4 [Source:MGI Symbol%3BAcc:MGI:2144765]
ENSMUSG00000055333	2.56299	-1.66955	0.0482218	1	11	55250609	55336564	-	Fat2	FAT atypical cadherin 2 [Source:MGI Symbol%3BAcc:MGI:2685369]
ENSMUSG00000105601	2.5667	-1.66954	0.0140213	1	5	65531568	65535760	-	Gm42725	predicted gene 42725 [Source:MGI Symbol%3BAcc:MGI:5662862]
ENSMUSG00000028217	2.60531	-0.846087	0.018666	1	4	11758147	11817895	+	Cdh17	cadherin 17 [Source:MGI Symbol%3BAcc:MGI:1095414]
ENSMUSG00000104614	2.62272	-1.95915	0.0185358	1	9	109766045	109790670	-	Fbxw27	F-box and WD-40 domain protein 27 [Source:MGI Symbol%3BAcc:MGI:1924248]
ENSMUSG00000025488	2.62288	-1.95917	0.018659	1	7	140898945	140900446	-	Cox8b	cytochrome c oxidase subunit 8B [Source:MGI Symbol%3BAcc:MGI:105958]
ENSMUSG00000022579	2.6262	-1.95883	0.010257	1	15	75596628	75599481	+	Gpihbp1	GPI-anchored HDL-binding protein 1 [Source:MGI Symbol%3BAcc:MGI:1915703]
ENSMUSG00000031394	2.63776	-1.38751	0.00284709	0.729237	X	74127464	74150760	+	Opn1mw	opsin 1 (cone pigments)%2C medium-wave-sensitive (color blindness%2C deutan) [Source:MGI Symbol%3BAcc:MGI:1097692]
ENSMUSG00000006469	2.63796	-1.95744	0.0152417	1	2	25228898	25234364	-	Slc34a3	solute carrier family 34 (sodium phosphate)%2C member 3 [Source:MGI Symbol%3BAcc:MGI:2159410]
ENSMUSG00000101634	2.64665	-1.9572	0.0243763	1	1	39839175	39847334	-	1700066B17Rik	RIKEN cDNA 1700066B17 gene [Source:MGI Symbol%3BAcc:MGI:1920676]
ENSMUSG00000028749	2.65503	-1.95685	0.0405962	1	4	138750533	138757626	-	Pla2g2f	phospholipase A2%2C group IIF [Source:MGI Symbol%3BAcc:MGI:1349661]
ENSMUSG00000025791	2.66515	-1.62451	0.00955682	1	4	99929414	99987294	+	Pgm1	phosphoglucomutase 1 [Source:MGI Symbol%3BAcc:MGI:97565]
ENSMUSG00000062515	2.66719	1.18407	0.000652906	0.385999	3	10204088	10208576	-	Fabp4	fatty acid binding protein 4%2C adipocyte [Source:MGI Symbol%3BAcc:MGI:88038]
ENSMUSG00000032053	2.73666	-1.31812	0.000321486	0.25981	9	51213708	51240080	+	Pou2af1	POU domain%2C class 2%2C associating factor 1 [Source:MGI Symbol%3BAcc:MGI:105086]
ENSMUSG00000082474	2.74006	-1.90491	0.00755235	1	6	116195418	116195858	-	Gm8213	predicted pseudogene 8213 [Source:MGI Symbol%3BAcc:MGI:3643597]
ENSMUSG00000069273	2.74408	-1.90486	0.0330877	1	13	23561534	23562369	-	Hist1h3e	histone cluster 1%2C H3e [Source:MGI Symbol%3BAcc:MGI:2448326]
ENSMUSG00000043017	2.79367	-1.54306	0.00205005	0.651088	7	16906490	16910905	+	Ptgir	prostaglandin I receptor (IP) [Source:MGI Symbol%3BAcc:MGI:99535]
ENSMUSG00000076612	2.79689	0.257664	0.000915453	0.438573	12	113285325	113288932	-	Ighg2c	immunoglobulin heavy constant gamma 2C [Source:MGI Symbol%3BAcc:MGI:2686979]
ENSMUSG00000031710	2.80203	-0.851707	3.99e-06	0.0110737	8	83290352	83298452	+	Ucp1	uncoupling protein 1 (mitochondrial%2C proton carrier) [Source:MGI Symbol%3BAcc:MGI:98894]
ENSMUSG00000080783	2.8372	-1.85449	0.0283202	1	19	18581455	18582228	+	Gm8250	predicted gene 8250 [Source:MGI Symbol%3BAcc:MGI:3647615]
ENSMUSG00000028699	2.84168	-1.85383	0.00941113	1	4	116161869	116167601	-	Tspan1	tetraspanin 1 [Source:MGI Symbol%3BAcc:MGI:1914055]
ENSMUSG00000061780	2.86367	-0.213983	0.000144053	0.174032	10	79890853	79892655	+	Cfd	complement factor D (adipsin) [Source:MGI Symbol%3BAcc:MGI:87931]
ENSMUSG00000118056	2.86661	-1.50245	0.000747693	0.399534	18	38023529	38061296	+	AC121886.1	novel transcript
ENSMUSG00000079418	2.88546	-2.25515	0.0472857	1	X	140956907	141164270	+	Atg4a	autophagy related 4A%2C cysteine peptidase [Source:MGI Symbol%3BAcc:MGI:2147903]
ENSMUSG00000098916	2.88618	-2.2552	0.0473075	1	19	50144491	50144615	+	Gm27749	predicted gene%2C 27749 [Source:MGI Symbol%3BAcc:MGI:5531131]
ENSMUSG00000096960	2.89537	-2.25449	0.0355946	1	16	25059639	25069058	+	A230028O05Rik	RIKEN cDNA A230028O05 gene [Source:MGI Symbol%3BAcc:MGI:2442126]
ENSMUSG00000102766	2.90739	-2.25384	0.0416939	1	1	23255685	23256407	-	Gm6420	predicted gene 6420 [Source:MGI Symbol%3BAcc:MGI:3644588]
ENSMUSG00000111740	2.9084	-2.25389	0.0416632	1	10	92717508	92723688	-	Gm49783	predicted gene%2C 49783 [Source:MGI Symbol%3BAcc:MGI:6215303]
ENSMUSG00000076614	2.97594	-0.928103	0.000220394	0.211172	12	113325240	113330523	-	Ighg1	immunoglobulin heavy constant gamma 1 (G1m marker) [Source:MGI Symbol%3BAcc:MGI:96446]
ENSMUSG00000059305	2.9832	-1.18215	0.00695694	1	16	16868403	16870843	-	Vpreb1	pre-B lymphocyte gene 1 [Source:MGI Symbol%3BAcc:MGI:98936]
ENSMUSG00000058427	3.02303	-2.19128	0.0485918	1	5	90903871	90905938	+	Cxcl2	chemokine (C-X-C motif) ligand 2 [Source:MGI Symbol%3BAcc:MGI:1340094]
ENSMUSG00000112347	3.02425	-2.19126	0.0398107	1	10	62602350	62604128	+	Gm47257	predicted gene%2C 47257 [Source:MGI Symbol%3BAcc:MGI:6096087]
ENSMUSG00000045391	3.03124	-2.19096	0.0345965	1	10	63243068	63244153	-	1700120B22Rik	RIKEN cDNA 1700120B22 gene [Source:MGI Symbol%3BAcc:MGI:3604190]
ENSMUSG00000057465	3.04136	-2.19028	0.0207695	1	7	46751790	46754313	+	Saa2	serum amyloid A 2 [Source:MGI Symbol%3BAcc:MGI:98222]
ENSMUSG00000088217	3.05509	-2.1893	0.0201941	1	12	108862564	108862669	-	Gm22079	predicted gene%2C 22079 [Source:MGI Symbol%3BAcc:MGI:5451856]
ENSMUSG00000030156	3.06338	-2.18899	0.0263418	1	6	129267325	129275436	-	Cd69	CD69 antigen [Source:MGI Symbol%3BAcc:MGI:88343]
ENSMUSG00000085668	3.06537	-2.18894	0.0390688	1	2	35503531	35506090	+	Gm35202	predicted gene%2C 35202 [Source:MGI Symbol%3BAcc:MGI:5594361]
ENSMUSG00000106188	3.17658	-2.12843	0.0139141	1	5	145265879	145266377	-	Gm9710	predicted gene 9710 [Source:MGI Symbol%3BAcc:MGI:3780118]
ENSMUSG00000110618	3.17956	-2.12811	0.00833382	1	11	51898966	51909624	+	Gm39822	predicted gene%2C 39822 [Source:MGI Symbol%3BAcc:MGI:5622707]
ENSMUSG00000104767	3.18035	-2.12806	0.0115403	1	8	13876091	13876184	+	Gm47277	predicted gene%2C 47277 [Source:MGI Symbol%3BAcc:MGI:6096119]
ENSMUSG00000098926	3.18417	-2.12778	0.0102185	1	1	180587201	180587267	+	Mir6904	microRNA 6904 [Source:MGI Symbol%3BAcc:MGI:5530808]
ENSMUSG00000029811	3.28824	-2.07001	0.0135319	1	6	48872896	48909188	+	Aoc1	amine oxidase%2C copper-containing 1 [Source:MGI Symbol%3BAcc:MGI:1923757]
ENSMUSG00000100320	3.29299	-2.06975	0.0246948	1	18	35830389	35831093	-	Gm29417	predicted gene 29417 [Source:MGI Symbol%3BAcc:MGI:5580123]
ENSMUSG00000116665	3.3048	-1.5825	0.000261973	0.233885	16	34943175	34958994	-	E130310I04Rik	RIKEN cDNA E130310I04 gene [Source:MGI Symbol%3BAcc:MGI:3046461]
ENSMUSG00000086164	3.31581	-2.06811	0.0104711	1	4	140142873	140144633	+	Gm13029	predicted gene 13029 [Source:MGI Symbol%3BAcc:MGI:3651764]
ENSMUSG00000114664	3.38129	-2.01398	0.034951	1	13	76198991	76200866	+	Gm48639	predicted gene%2C 48639 [Source:MGI Symbol%3BAcc:MGI:6098245]
ENSMUSG00000037446	3.38376	-2.01399	0.0349724	1	17	28351515	28365222	-	Tulp1	tubby like protein 1 [Source:MGI Symbol%3BAcc:MGI:109571]
ENSMUSG00000118210	3.38741	-2.01401	0.0174224	1	19	53528609	53529655	-	AC137853.2	novel transcript
ENSMUSG00000041523	3.40122	-2.01335	0.00733047	1	9	44452715	44454976	-	Upk2	uroplakin 2 [Source:MGI Symbol%3BAcc:MGI:98913]
ENSMUSG00000098957	3.41509	-2.01208	0.00369933	0.810918	10	128458680	128458768	+	Mir8105	microRNA 8105 [Source:MGI Symbol%3BAcc:MGI:5530728]
ENSMUSG00000059562	3.50669	-1.95845	0.00714451	1	17	25162461	25171913	+	Ccdc154	coiled-coil domain containing 154 [Source:MGI Symbol%3BAcc:MGI:2685163]
ENSMUSG00000087220	3.51218	-1.95816	0.00160514	0.606819	13	31564749	31573562	+	Gm11377	predicted gene 11377 [Source:MGI Symbol%3BAcc:MGI:3650186]
ENSMUSG00000031362	3.5863	-1.9068	0.00941681	1	X	73233688	73243130	-	Xlr4c	X-linked lymphocyte-regulated 4C [Source:MGI Symbol%3BAcc:MGI:3574099]
ENSMUSG00000106994	3.59602	-1.90648	0.00359157	0.809131	2	35844195	35847182	+	Gm10829	predicted gene 10829 [Source:MGI Symbol%3BAcc:MGI:3641721]
ENSMUSG00000117085	3.69868	-1.85483	0.000747327	0.399534	17	45879850	45881452	-	4930542M03Rik	RIKEN cDNA 4930542M03 gene [Source:MGI Symbol%3BAcc:MGI:1922404]
ENSMUSG00000052865	3.703	-1.85412	0.000625475	0.383809	2	65852408	65860619	-	Gm13619	predicted gene 13619 [Source:MGI Symbol%3BAcc:MGI:3702958]
ENSMUSG00000029275	3.73464	-1.85225	0.00631144	0.97258	5	107716657	107726036	-	Gfi1	growth factor independent 1 transcription repressor [Source:MGI Symbol%3BAcc:MGI:103170]
ENSMUSG00000110774	4.08443	-1.62406	4.96e-05	0.0861147	9	35188663	35193817	+	Gm39318	predicted gene%2C 39318 [Source:MGI Symbol%3BAcc:MGI:5622203]
ENSMUSG00000115041	4.15511	-2.54486	0.0460073	1	14	46804135	46806151	-	Gm48939	predicted gene%2C 48939 [Source:MGI Symbol%3BAcc:MGI:6118257]
ENSMUSG00000045521	4.15995	-2.54453	0.0437212	1	16	17898637	17900024	+	Tssk2	testis-specific serine kinase 2 [Source:MGI Symbol%3BAcc:MGI:1347559]
ENSMUSG00000085911	4.15997	-2.54453	0.0462992	1	2	138589392	138649122	+	Gm14061	predicted gene 14061 [Source:MGI Symbol%3BAcc:MGI:3649736]
ENSMUSG00000110558	4.16511	-2.5442	0.0467681	1	8	72417409	72421472	-	Gm45779	predicted gene 45779 [Source:MGI Symbol%3BAcc:MGI:5804894]
ENSMUSG00000044633	4.16511	-2.5442	0.0467705	1	10	99298888	99423047	+	B530045E10Rik	RIKEN cDNA B530045E10 gene [Source:MGI Symbol%3BAcc:MGI:2445145]
ENSMUSG00000113998	4.16515	-2.5442	0.0467665	1	13	34500728	34506511	-	Gm40909	predicted gene%2C 40909 [Source:MGI Symbol%3BAcc:MGI:5623794]
ENSMUSG00000061068	4.35543	-2.46706	0.0356552	1	14	56059629	56062313	-	Mcpt4	mast cell protease 4 [Source:MGI Symbol%3BAcc:MGI:96940]
ENSMUSG00000115092	4.35543	-2.46706	0.0356476	1	14	76526592	76530746	+	E130202H07Rik	RIKEN cDNA E130202H07 gene [Source:MGI Symbol%3BAcc:MGI:2685655]
ENSMUSG00000098975	4.3692	-2.4664	0.0273872	1	14	69582164	69683286	-	Gm27177	predicted gene 27177 [Source:MGI Symbol%3BAcc:MGI:5521020]
ENSMUSG00000098590	4.36944	-2.4664	0.0241752	1	9	35509222	35518269	-	Gm1113	predicted gene 1113 [Source:MGI Symbol%3BAcc:MGI:2685959]
ENSMUSG00000108787	4.36944	-2.4664	0.0241738	1	7	24666733	24666970	+	2200007N16Rik	RIKEN cDNA 2200007N16 gene [Source:MGI Symbol%3BAcc:MGI:1925735]
ENSMUSG00000113860	4.37399	-2.46607	0.026141	1	13	46060597	46068765	+	Gm45949	predicted gene%2C 45949 [Source:MGI Symbol%3BAcc:MGI:5825586]
ENSMUSG00000104064	4.37953	-2.46574	0.0281577	1	X	103771646	103773655	-	Gm37956	predicted gene%2C 37956 [Source:MGI Symbol%3BAcc:MGI:5611184]
ENSMUSG00000064558	4.37957	-2.46574	0.0281581	1	13	46767520	46767649	-	Gm24620	predicted gene%2C 24620 [Source:MGI Symbol%3BAcc:MGI:5454397]
ENSMUSG00000093619	4.38288	-2.46573	0.0371903	1	9	107998116	108002404	-	4930535L15Rik	RIKEN cDNA 4930535L15 gene [Source:MGI Symbol%3BAcc:MGI:1925277]
ENSMUSG00000084807	4.39225	-2.46541	0.043716	1	4	149780024	149780714	-	Gm13073	predicted gene 13073 [Source:MGI Symbol%3BAcc:MGI:3651721]
ENSMUSG00000080807	4.39238	-2.46541	0.0437115	1	4	154043733	154044423	-	Gm13117	predicted gene 13117 [Source:MGI Symbol%3BAcc:MGI:3701126]
ENSMUSG00000109996	4.40569	-2.46508	0.0418274	1	8	26428281	26435713	-	Gm31898	predicted gene%2C 31898 [Source:MGI Symbol%3BAcc:MGI:5591057]
ENSMUSG00000053228	4.40576	-2.46508	0.0418177	1	7	17150282	17164253	+	Ceacam3	carcinoembryonic antigen-related cell adhesion molecule 3 [Source:MGI Symbol%3BAcc:MGI:3646296]
ENSMUSG00000059547	4.53522	-2.39293	0.0296082	1	9	109717566	109746089	-	Fbxw26	F-box and WD-40 domain protein 26 [Source:MGI Symbol%3BAcc:MGI:3646662]
ENSMUSG00000117735	4.53755	-2.39293	0.0239814	1	18	70769462	70770077	+	AC166779.1	lysosomal-associated protein transmembrane 4B (Laptm4b) pseudogene
ENSMUSG00000085654	4.53829	-2.39293	0.0223263	1	4	57300096	57307305	+	Gm12536	predicted gene 12536 [Source:MGI Symbol%3BAcc:MGI:3650719]
ENSMUSG00000051596	4.54451	-2.39259	0.0230086	1	5	38275972	38304217	+	Otop1	otopetrin 1 [Source:MGI Symbol%3BAcc:MGI:2388363]
ENSMUSG00000109510	4.54659	-2.3926	0.0170729	1	1	36530193	36539429	-	Gm42417	predicted gene%2C 42417 [Source:MGI Symbol%3BAcc:MGI:5649003]
ENSMUSG00000070717	4.55215	-2.39227	0.0140061	1	4	132074697	132076992	+	Gm10300	predicted gene 10300 [Source:MGI Symbol%3BAcc:MGI:3641670]
ENSMUSG00000087704	4.55215	-2.39227	0.0140039	1	2	121293703	121296008	-	Gm14978	predicted gene 14978 [Source:MGI Symbol%3BAcc:MGI:3705122]
ENSMUSG00000094613	4.55215	-2.39227	0.0140024	1	3	107230614	107234723	+	A630076J17Rik	RIKEN cDNA A630076J17 gene [Source:MGI Symbol%3BAcc:MGI:2442999]
ENSMUSG00000113566	4.55594	-2.39194	0.0133842	1	13	62097748	62112047	+	Gm40977	predicted gene%2C 40977 [Source:MGI Symbol%3BAcc:MGI:5623862]
ENSMUSG00000093187	4.55594	-2.39194	0.0133862	1	7	61940027	61940106	-	Mir344-2	microRNA 344-2 [Source:MGI Symbol%3BAcc:MGI:3718513]
ENSMUSG00000069306	4.55627	-2.39195	0.0153869	1	13	21811746	21812147	+	Hist1h4m	histone cluster 1%2C H4m [Source:MGI Symbol%3BAcc:MGI:2448441]
ENSMUSG00000090331	4.55751	-2.39193	0.0245526	1	7	29855640	29856055	-	Gm17199	predicted gene 17199 [Source:MGI Symbol%3BAcc:MGI:4938026]
ENSMUSG00000023151	4.55752	-2.39193	0.0245591	1	4	14623620	14796060	-	Lrrc69	leucine rich repeat containing 69 [Source:MGI Symbol%3BAcc:MGI:1920564]
ENSMUSG00000102569	4.5609	-2.39162	0.0156392	1	3	147428889	147433289	+	Gm37041	predicted gene%2C 37041 [Source:MGI Symbol%3BAcc:MGI:5610269]
ENSMUSG00000036027	4.56098	-2.39161	0.0156395	1	9	51289686	51328924	-	1810046K07Rik	RIKEN cDNA 1810046K07 gene [Source:MGI Symbol%3BAcc:MGI:1917059]
ENSMUSG00000113039	4.57131	-2.39128	0.025588	1	12	20111164	20144845	+	Gm9265	predicted gene 9265 [Source:MGI Symbol%3BAcc:MGI:3643307]
ENSMUSG00000058328	4.69999	-2.32241	0.0148623	1	X	73107635	73292976	-	Xlr5a	X-linked lymphocyte-regulated 5A [Source:MGI Symbol%3BAcc:MGI:3574108]
ENSMUSG00000086658	4.70527	-2.32209	0.0166424	1	2	168986566	168987373	-	Gm14260	predicted gene 14260 [Source:MGI Symbol%3BAcc:MGI:3650157]
ENSMUSG00000092036	4.70925	-2.32208	0.00932283	1	14	19532896	19549963	-	Gm2244	predicted gene 2244 [Source:MGI Symbol%3BAcc:MGI:3780414]
ENSMUSG00000105096	4.71788	-2.32142	0.00766358	1	5	105215699	105239533	-	Gbp10	guanylate-binding protein 10 [Source:MGI Symbol%3BAcc:MGI:4359647]
ENSMUSG00000035031	4.72465	-2.32109	0.0156949	1	4	104815679	104876398	-	C8a	complement component 8%2C alpha polypeptide [Source:MGI Symbol%3BAcc:MGI:2668347]
ENSMUSG00000090639	4.73083	-2.32078	0.0160568	1	9	103190208	103230307	-	Gm20425	predicted gene 20425 [Source:MGI Symbol%3BAcc:MGI:5141890]
ENSMUSG00000083657	4.7557	-1.18234	0.000712799	0.396124	11	57948729	57949085	-	Gm12245	predicted gene 12245 [Source:MGI Symbol%3BAcc:MGI:3649494]
ENSMUSG00000037944	4.8435	-2.25518	0.0127101	1	11	99144196	99155077	-	Ccr7	chemokine (C-C motif) receptor 7 [Source:MGI Symbol%3BAcc:MGI:103011]
ENSMUSG00000038491	4.84719	-2.25483	0.0260731	1	10	40348508	40350103	-	Cdk19os	cyclin-dependent kinase 19%2C opposite strand [Source:MGI Symbol%3BAcc:MGI:1914837]
ENSMUSG00000102051	4.8551	-2.25484	0.00532974	0.899883	15	75131377	75135128	-	Ly6a2	lymphocyte antigen 6 complex%2C locus A2 [Source:MGI Symbol%3BAcc:MGI:3612406]
ENSMUSG00000013936	4.8633	-2.25419	0.00402285	0.820136	5	122100951	122113472	+	Myl2	myosin%2C light polypeptide 2%2C regulatory%2C cardiac%2C slow [Source:MGI Symbol%3BAcc:MGI:97272]
ENSMUSG00000096209	4.97327	-2.1909	0.0140311	1	7	108666418	108670259	+	Olfr510	olfactory receptor 510 [Source:MGI Symbol%3BAcc:MGI:3030344]
ENSMUSG00000086105	4.9751	-2.19091	0.0100559	1	11	102614892	102616546	-	Gm11636	predicted gene 11636 [Source:MGI Symbol%3BAcc:MGI:3649522]
ENSMUSG00000030278	5.03815	-0.952709	6.25e-07	0.00217255	6	113424634	113435760	-	Cidec	cell death-inducing DFFA-like effector c [Source:MGI Symbol%3BAcc:MGI:95585]
ENSMUSG00000097029	5.11191	-2.12874	0.00191543	0.637402	5	38317333	38320897	-	Gm26560	predicted gene%2C 26560 [Source:MGI Symbol%3BAcc:MGI:5477054]
ENSMUSG00000050896	5.1192	-2.12809	0.000997	0.458409	2	84871924	84886710	-	Rtn4rl2	reticulon 4 receptor-like 2 [Source:MGI Symbol%3BAcc:MGI:2669796]
ENSMUSG00000108622	5.11931	-2.12808	0.00099774	0.458409	7	44236177	44243191	+	Gm36864	predicted gene%2C 36864 [Source:MGI Symbol%3BAcc:MGI:5596023]
ENSMUSG00000048502	5.1255	-2.12775	0.00411564	0.823621	14	25978577	25990088	+	Duxbl1	double homeobox B-like 1 [Source:MGI Symbol%3BAcc:MGI:1916048]
ENSMUSG00000068631	5.20631	-2.07038	0.0067122	0.997078	8	13896311	13896629	+	Gm7676	predicted gene 7676 [Source:MGI Symbol%3BAcc:MGI:3644053]
ENSMUSG00000098977	5.2177	-2.07005	0.00176403	0.628411	2	26206702	26209283	+	Gm27196	predicted gene 27196 [Source:MGI Symbol%3BAcc:MGI:5521039]
ENSMUSG00000115725	5.21951	-2.06973	0.00384495	0.818118	14	48537991	48571888	+	4930572G02Rik	RIKEN cDNA 4930572G02 gene [Source:MGI Symbol%3BAcc:MGI:1923193]
ENSMUSG00000103616	5.23054	-2.06906	0.000668721	0.391188	18	46199021	46199731	+	1700018A14Rik	RIKEN cDNA 1700018A14 gene [Source:MGI Symbol%3BAcc:MGI:1916641]
ENSMUSG00000075370	5.30016	-0.790241	0.00243174	0.695982	16	16860671	16863985	-	Igll1	immunoglobulin lambda-like polypeptide 1 [Source:MGI Symbol%3BAcc:MGI:96529]
ENSMUSG00000096490	5.30805	-2.01367	0.00818476	1	6	68704508	68704978	-	Igkv10-94	immunoglobulin kappa variable 10-94 [Source:MGI Symbol%3BAcc:MGI:3646140]
ENSMUSG00000106173	5.57708	-1.85577	0.0178817	1	5	30759032	30760477	+	Gm42764	predicted gene 42764 [Source:MGI Symbol%3BAcc:MGI:5662901]
ENSMUSG00000042477	5.59855	-1.85511	0.000110235	0.154253	4	126716006	126736240	-	Tfap2e	transcription factor AP-2%2C epsilon [Source:MGI Symbol%3BAcc:MGI:2679630]
ENSMUSG00000117323	5.77682	-1.75609	3.5e-05	0.062697	17	69315994	69344713	+	Gm36487	predicted gene%2C 36487 [Source:MGI Symbol%3BAcc:MGI:5595646]
ENSMUSG00000017300	5.9539	-1.62534	7.86e-05	0.12316	2	164777161	164779967	-	Tnnc2	troponin C2%2C fast [Source:MGI Symbol%3BAcc:MGI:98780]
ENSMUSG00000112963	6.03664	-1.61899	0.00486642	0.880248	13	33562486	33569317	-	Gm6093	predicted gene 6093 [Source:MGI Symbol%3BAcc:MGI:3648840]
ENSMUSG00000059280	6.04291	-1.61867	0.0104142	1	16	17980428	17981273	+	Vpreb2	pre-B lymphocyte gene 2 [Source:MGI Symbol%3BAcc:MGI:98937]
ENSMUSG00000100690	6.04366	-1.5809	0.000476566	0.313176	1	150268926	150269261	-	Gm4322	predicted gene 4322 [Source:MGI Symbol%3BAcc:MGI:3782503]
