# Supplementary material for: Hypothalamic Menin regulates systemic aging and cognitive decline
Source: PLoS Biol. 2023 Mar 16;21(3):e3002033. doi: 10.1371/journal.pbio.3002033 (PMC10019680; doi:10.1371/journal.pbio.3002033)
Supplement: S1 Information — (XLSX) [file pbio.3002033.s013.xlsx]

## Sheet: 1a-c
Menin protein expression and mRNA levels in the hypothalamus of young (3M) and old (20M) mice
Data represent mean±SEM, n.s.: not significant, *p<0.05, **p<0.01, ***p<0.001, one-way ANOVA with Tukey’s post hoc analysis.
WB
Hypothalamus	Young(3M)					Old(20M)				P value	0.0073
Menin	1.10639	0.902312	0.825416	1.16588		0.707638	0.467433	0.133243	0.412275	P value summary	**
	1±0.08106 N=4					0.4301±0.1179 N=4
RT
Hypothalamus	Young(3M)					Old(20M)
Menin	0.915082	1.01424	0.928081	1.1426		0.690657	0.5434	0.73345	0.58456	P value	0.0019
	1±0.05238 N=4					0.638±0.04443 N=4				P value summary	**

## Sheet: 1d
Menin protein expression levels in 7 regions of young (3M) and old (20M) mice brain.
Data represent mean±SEM, n.s.: not significant, *p<0.05, **p<0.01, ***p<0.001, one-way ANOVA with Tukey’s post hoc analysis.
Hypothalamus	Young(3M)					Old(20M)
Menin	1.10639	0.902312	0.825416	1.16588		0.707638	0.467433	0.133243	0.412275		P value	0.0073
	1±0.08106 N=4					0.4301±0.1179 N=4					P value summary	**
Motor Cortex	Young(3M)					Old(20M)
Menin	0.99328	1.09125	1.01061	0.904863		0.567905	0.744739	0.551211	0.692485		P value	0.001
	1±0.03823 N=4					0.6391±0.04726 N=4					P value summary	**
PFC	Young(3M)					Old(20M)
Menin	1.11073	1.0022	0.94804	0.939031		0.785131	0.707964	0.568064	0.632967		P value	0.0018
	1±0.03946 N=4					0.6735±0.04691 N=4					P value summary	**
Striatum	Young(3M)					Old(20M)
Menin	1.10252	1.02156	0.895297	0.980624		0.686164	0.575093	0.657873	0.801601		P value	0.0024
	1±0.04312 N=4					0.6802±0.04683 N=4					P value summary	**
Visual Cortex	Young(3M)					Old(20M)
Menin	0.977872	1.06578	1.22899	0.727359		0.711038	0.641005	0.770536	0.485568		P value	0.0286
	1±0.1047 N=4					0.652±0.06148 N=4					P value summary	*
Hippocampus	Young(3M)					Old(20M)
Menin	0.891416	0.78332	1.21679	1.10848		1.10848	0.783536	0.826667	0.891849		P value	0.4568
	1±0.09895 N=4					0.9026±0.07214 N=4					P value summary	ns
Celebellum	Young(3M)					Old(20M)
Menin	0.868291	1.07877	0.868291	1.18465		1.08109	1.30128	0.762839	0.993673		P value	0.8078
	1±0.07905 N=4					1.035±0.1114 N=4					P value summary	ns

## Sheet: 1e-g
Inflammatory factors protein expression and mRNA levels in the hypothalamus of young (3M) and old (20M) mice.
Data represent mean±SEM, n.s.: not significant, *p<0.05, **p<0.01, ***p<0.001, one-way ANOVA with Tukey’s post hoc analysis.
Hypothalamus	Young(3M)				Old(20M)
IL-1β	0.92	1.01	1.07		1.62	1.56	2.52	P value	0.0454
	1±0.04359 N=3				1.9±0.3105 N=3			P value summary	*
Hypothalamus	Young(3M)				Old(20M)
IL-1β	0.885774	1.25267	0.861552	1±0.1265 N=3	1.58946	2.10674	1.68966	1.795±0.1584 N=3		P value	0.0172	P value summary	*
IL6	1.01999	1.04142	0.938584	1±0.03133 N=3	1.47981	2.03216	1.62142	1.744±0.1443 N=3		P value	0.0135	P value summary	*
TGFβ	0.675378	1.79473	0.529891	1±0.3996 N=3	2.34909	2.67458	1.86081	2.295±0.2365 N=3		P value	0.0494	P value summary	*
TNFα	0.774872	1.69588	0.529253	1±0.3551 N=3	2.20478	1.02956	0.828695	1.354±0.4292 N=3		P value	0.5593	P value summary	ns
IFNγ	0.546799	1.66911	0.784086	1±0.3415 N=3	2.32799	3.35086	1.90112	2.527±0.4301 N=3		P value	0.0498	P value summary	*

## Sheet: 1i-k
The protein and mRNA levels of Menin in the hypothalamus of 6 months ScKO and control mice.
Data represent mean±SEM, n.s.: not significant, *p<0.05, **p<0.01, ***p<0.001, one-way ANOVA with Tukey’s post hoc analysis.
Hypothalamus	Control				ScKO
Menin	0.926979	1.25255	0.925778		0.621492	0.719453	0.742603	P value	0.0414
	1.035±0.1087 N=3				0.6945±0.03712 N=3			P value summary	*
Hypothalamus	Control				ScKO
Men1	0.9743	1.0923	0.8844		0.64281	0.57362	0.68421	P value	0.0118
	0.9837 ± 0.06020 N=3				0.6335±0.03226 N=3			P value summary	*

## Sheet: 1l
Representative hypothalamus brain sections from 6 months control and ScKO mice stained with Menin(green) and SF1(red) antibody.
Data represent mean±SEM, n.s.: not significant, *p<0.05, **p<0.01, ***p<0.001, one-way ANOVA with Tukey’s post hoc analysis.
SF1++Menin+/SF1+(100%)
Control						ScKO
70.12	69.92	73.54	79.24	65.33		13.22	15.31	10.12	11.23	12.46	P value	< 0.0001
71.63±2.307 N=4						12.47±0.8857 N=4					P value summary	****

## Sheet: 1m-o
Inflammatory factors protein expression and mRNA levels in the hypothalamus of ScKO (6M) and control (6M) mice.
Data represent mean±SEM, n.s.: not significant, *p<0.05, **p<0.01, ***p<0.001, one-way ANOVA with Tukey’s post hoc analysis.
Hypothalamus	Control				ScKO
IL-1β	0.65	0.98	1.37		2.34	2.68	1.87		P value	0.0145
	1±0.2081 N=3				2.297±0.2348 N=3				P value summary	*
Hypothalamus	Control				ScKO
IL-1β	0.657959	1.11425	1.22779	1±0.1741 N=3	3.74977	2.79337	1.79337	2.779±0.5648 N=3		P value	0.0396	P value summary	*
IL6	0.531332	1.1873	1.28137	1±0.2359 N=3	1.12654	1.65598	1.02646	1.27±0.1953 N=3		P value	0.4283	P value summary	ns
TGFβ	1.13648	0.86728	0.996243	1±0.07773 N=3	2.14438	1.58509	1.37037	1.7±0.2307 N=3		P value	0.0452	P value summary	*
TNFα	1.05342	0.744879	1.2017	1±0.1346 N=3	1.56061	2.05342	1.87391	1.829±0.144 N=3		P value	0.0136	P value summary	*
IFNγ	0.480028	1.32978	1.19019	1±0.2631 N=3	0.084858	1.16569	1.58306	0.9445±0.4464 N=3		P value	0.9199	P value summary	ns

## Sheet: 1q
Day and night respiratory quotients (RER) of age-matched male ScKO mice (10M) and control mice (10M) were measured.
Data represent mean±SEM, n.s.: not significant, *p<0.05, **p<0.01, ***p<0.001, repeated-measures ANOVA
REF（CO2/O2）
Day	Control									ScKO
07:30:00	0.956714	0.757015	0.864912	0.923743	0.896148	0.902437	0.927862	0.939822		0.83721	0.819668	0.862944	0.563878	0.740949	0.714721	0.855044	0.777875
07:55:00	0.935635	0.889965	0.875158	0.938696	0.902914	0.898985	0.843857	0.916471		0.900298	0.781574	0.934497	0.696595	0.835375	0.73896	0.817826	0.81377
08:20:00	0.87693	0.796181	0.801229	0.840585	0.769179	0.921735	0.797443	0.914632		0.852918	0.740843	0.825243	0.664403	0.777591	0.766227	0.837461	0.82851
08:45:00	0.706919	0.624291	0.666	0.820368	0.791575	0.846375	0.747722	0.860389		0.762221	0.642987	0.793494	0.651363	0.77985	0.780423	0.790688	0.702058
09:10:00	0.728425	0.712693	0.719731	0.822818	0.841007	0.912116	0.728411	0.85359		0.83513	0.670929	0.801078	0.703473	0.820231	0.663914	0.818521	0.783469
09:35:00	0.782813	0.726581	0.722776	0.922884	0.829798	0.913687	0.759274	0.823584		0.89838	0.639274	0.819955	0.684314	0.787934	0.590236	0.743228	0.805195
10:25:00	0.816407	0.764748	0.691574	0.807747	0.765619	0.93162	0.863125	0.887805		0.817161	0.794928	0.796485	0.688701	0.75187	0.608937	0.726993	0.785249
10:50:00	0.718832	0.690164	0.637476	0.780142	0.850246	0.856296	0.755503	0.816005		0.747847	0.760543	0.767678	0.702228	0.741538	0.625299	0.691114	0.699925
11:15:00	0.710331	0.769508	0.665927	0.754328	0.842489	0.810745	0.733747	0.89416		0.788523	0.716114	0.739109	0.767359	0.72596	0.606251	0.714101	0.659251
11:40:00	0.747309	0.867486	0.79007	0.824831	0.81328	0.863052	0.74292	0.858499		0.775095	0.712112	0.775132	0.724097	0.842014	0.672459	0.686652	0.705591
12:05:00	0.764992	0.903775	0.870311	0.929034	0.781587	0.919726	0.752495	0.906062		0.804528	0.765143	0.728824	0.70769	0.836251	0.761567	0.716047	0.677671
12:30:00	0.750901	0.860001	0.834912	0.848155	0.793574	0.875102	0.756576	0.847309		0.781524	0.713874	0.735127	0.711433	0.824286	0.669513	0.642821	0.679108
12:55:00	0.730634	0.787488	0.729351	0.794559	0.827473	0.803183	0.742408	0.854675		0.742023	0.757517	0.740908	0.680301	0.767649	0.669483	0.643635	0.704284
13:20:00	0.705319	0.711162	0.643757	0.706893	0.754182	0.848042	0.726605	0.783158		0.741631	0.708355	0.659335	0.668032	0.753007	0.646494	0.721762	0.73131
13:45:00	0.6848	0.740695	0.702949	0.742989	0.786269	0.748227	0.687513	0.741599		0.828482	0.704182	0.645675	0.687627	0.817975	0.60653	0.671905	0.720218
14:10:00	0.736222	0.816656	0.769421	0.731998	0.790272	0.731234	0.702454	0.8021		0.782762	0.763335	0.691473	0.682492	0.756979	0.71141	0.698732	0.731127
14:35:00	0.809304	0.807192	0.825351	0.773769	0.800155	0.77636	0.751194	0.840274		0.796806	0.78692	0.69515	0.730183	0.811095	0.793964	0.730187	0.66981
15:25:00	0.763466	0.740264	0.689624	0.77028	0.709358	0.789108	0.815875	0.820729		0.718337	0.797417	0.681843	0.775995	0.645965	0.721859	0.699005	0.801273
15:50:00	0.68549	0.615244	0.708348	0.699795	0.722215	0.763819	0.737252	0.751792		0.682488	0.783296	0.715596	0.682815	0.667304	0.67455	0.6772	0.735793
16:15:00	0.722655	0.739744	0.735268	0.784617	0.849776	0.746248	0.686858	0.846477		0.738623	0.714051	0.721778	0.754137	0.72248	0.695948	0.611227	0.686418
16:40:00	0.74297	0.807062	0.788932	0.869222	0.775044	0.74897	0.741951	0.875323		0.789921	0.721197	0.798257	0.638151	0.7744	0.750363	0.653647	0.691412
17:05:00	0.761272	0.930338	0.765263	0.741419	0.843618	0.89743	0.813565	0.907705		0.71088	0.658944	0.667135	0.677256	0.758315	0.72737	0.65049	0.794538
17:30:00	0.692435	0.723355	0.800322	0.741281	0.865192	0.912909	0.757462	0.821384		0.747095	0.694947	0.661909	0.673422	0.712099	0.637889	0.620413	0.633014
17:55:00	0.741012	0.798057	0.767641	0.757139	0.877089	0.836392	0.719789	0.774326		0.761856	0.686351	0.634422	0.623775	0.684693	0.672908	0.702663	0.803692
18:20:00	0.89392	0.890903	0.920273	0.849319	0.911754	0.822355	0.758775	0.841612		0.744593	0.783058	0.703598	0.653812	0.725853	0.825578	0.799407	0.759899
18:45:00	0.852977	0.880111	0.804029	0.806129	0.843641	0.846505	0.919621	0.89662		0.719641	0.767066	0.701115	0.69502	0.730368	0.858398	0.770028	0.733062
19:10:00	0.748045	0.932269	0.744476	0.738406	0.915461	0.885849	0.845939	0.885718		0.67965	0.761685	0.831459	0.701577	0.683718	0.882042	0.725108	0.86347
19:35:00	0.663925	0.822521	0.838436	0.772441	0.92279	0.933902	0.762579	0.788353		0.737141	0.73814	0.759625	0.777191	0.661476	0.838223	0.643593	0.776698
07:40:00	0.969332	0.775653	0.843545	0.893736	0.861182	0.934843	0.979287	0.950895		0.850152	0.742777	0.766061	0.844575	0.782487	0.678814	0.842736	0.809977
08:30:00	0.909059	0.734189	0.739046	0.820368	0.848917	0.86097	0.866826	0.879073		0.860941	0.679273	0.841277	0.826915	0.81453	0.65461	0.791064	0.699907
08:55:00	0.954327	0.804238	0.946743	0.82145	0.856351	0.886065	0.931931	0.868361		0.807981	0.785393	0.793987	0.818675	0.833733	0.686329	0.8154	0.729323
09:20:00	1.03415	0.973869	0.867782	0.862681	0.803515	0.944301	0.942751	0.863137		0.803596	0.792703	0.860652	0.808366	0.763951	0.74874	0.802948	0.757549
09:45:00	0.90871	0.892862	0.556358	0.864076	0.711328	0.944511	0.88777	0.823125		0.806217	0.712152	0.769439	0.792131	0.786546	0.789172	0.848138	0.693005
10:10:00	0.892113	0.69886	0.514066	0.81943	0.8439	0.859159	0.777398	0.758259		0.747021	0.740765	0.707804	0.78573	0.771724	0.594865	0.751585	0.715357
10:35:00	0.921653	0.772981	0.699014	0.804	0.889598	0.864541	0.842179	0.855253		0.790931	0.669728	0.774067	0.805199	0.775057	0.56364	0.708456	0.70592
11:00:00	0.961406	0.9253	0.824869	0.876655	0.838748	0.814331	0.805612	0.885429		0.774416	0.661383	0.75018	0.833947	0.674307	0.598202	0.692308	0.69539
11:25:00	0.889222	0.778689	0.623375	0.810407	0.777308	0.836153	0.816382	0.842323		0.70011	0.650499	0.760429	0.833151	0.62205	0.607826	0.762813	0.666464
11:50:00	0.727296	0.77161	0.570787	0.758407	0.742581	0.87335	0.783774	0.750833		0.771451	0.619122	0.741902	0.784405	0.643513	0.606018	0.756687	0.609475
12:15:00	0.789669	0.817987	0.619647	0.742048	0.799031	0.863496	0.783166	0.70795		0.776091	0.603672	0.63565	0.793793	0.65735	0.599966	0.670719	0.687111
12:40:00	0.716447	0.69153	0.610745	0.720518	0.760839	0.848213	0.898232	0.753578		0.721733	0.669365	0.632005	0.750086	0.700449	0.656198	0.634089	0.691464
13:05:00	0.725079	0.790411	0.630484	0.717709	0.783395	0.836589	0.918203	0.722558		0.664292	0.759937	0.632385	0.784916	0.789698	0.579419	0.649589	0.693187
13:30:00	0.699295	0.676527	0.605016	0.749671	0.7638	0.800985	0.890671	0.713233		0.686321	0.694636	0.615543	0.701019	0.698135	0.578728	0.707554	0.671602
13:55:00	0.772537	0.778864	0.833995	0.931428	0.871796	0.82196	0.940747	0.836799		0.706736	0.750218	0.703298	0.733547	0.69446	0.655255	0.612193	0.67168
14:20:00	0.784675	0.793918	0.673447	0.824174	0.720046	0.951626	0.92855	0.870874		0.689017	0.785928	0.804646	0.693895	0.615763	0.630938	0.717021	0.724063
14:45:00	0.666122	0.719844	0.662953	0.73011	0.69876	0.948765	0.885875	0.768739		0.713791	0.757431	0.69887	0.7745	0.77522	0.684153	0.698788	0.691646
15:10:00	0.717089	0.684019	0.647932	0.778274	0.769174	0.867439	0.823097	0.744701		0.640652	0.717443	0.677241	0.669474	0.72041	0.669169	0.712705	0.706655
15:35:00	0.822687	0.810857	0.838937	0.789557	0.811056	0.781545	0.859963	0.824651		0.788598	0.847231	0.690018	0.70779	0.733591	0.783145	0.680842	0.684241
16:25:00	0.946312	0.871541	0.96729	0.833076	0.798064	0.850946	0.813125	0.766736		0.771982	0.877799	0.716438	0.744589	0.783284	0.734097	0.748659	0.694504
16:50:00	0.828588	0.804407	0.726997	0.746977	0.820149	0.86226	0.807119	0.779792		0.79685	0.844652	0.658874	0.842255	0.614254	0.604368	0.715996	0.729816
17:15:00	0.730829	0.840436	0.713486	0.865528	0.753255	0.948141	0.824094	0.910296		0.746622	0.860311	0.623185	0.796743	0.597276	0.623202	0.689695	0.729536
17:40:00	0.719326	0.732351	0.667583	0.740779	0.753157	0.742118	0.706462	0.738412		0.697733	0.779071	0.602767	0.74896	0.649564	0.585568	0.647672	0.681677
18:05:00	0.750801	0.712446	0.776505	0.786794	0.790401	0.751413	0.853781	0.77053		0.769408	0.838811	0.668813	0.78587	0.71097	0.575258	0.736327	0.674288
18:30:00	0.841515	0.820074	0.882636	0.844104	0.834322	0.851688	0.795348	0.83168		0.692823	0.85328	0.703131	0.825262	0.763645	0.763307	0.668161	0.654596
18:55:00	0.757458	0.768495	0.772499	0.93037	0.800229	0.8242	0.78044	0.86111		0.729303	0.780731	0.647398	0.911798	0.674515	0.72525	0.647835	0.736037
19:20:00	0.816865	0.796337	0.725024	0.743174	0.685469	0.865002	0.832958	0.795436		0.655136	0.694737	0.591496	0.796458	0.622279	0.751738	0.657384	0.760509
19:45:00	0.913309	0.648102	0.717578	0.836694	0.798703	0.843472	0.783934	0.797475		0.660379	0.706698	0.573936	0.853364	0.723023	0.775704	0.618187	0.671165
Night	Control									ScKO
20:00	0.91109	0.96913	0.99347	0.92175	1.04079	0.90415	0.89483	0.88412		0.832277	0.904981	0.766612	0.893133	0.887702	0.899918	0.822698	0.834103
20:25	0.89824	0.91807	0.8498	0.82008	0.90965	0.90466	0.93553	0.92096		0.850591	0.826895	0.85208	0.810864	0.898686	0.826045	0.824719	0.819591
20:50	0.95895	0.90827	0.88299	0.90894	0.90864	0.9708	0.95471	0.95818		0.839587	0.879151	0.819677	0.817617	0.849663	0.886604	0.869221	0.861487
21:15	0.97412	0.85186	0.80057	0.85332	0.85242	0.96243	0.96448	0.88449		0.840283	0.856639	0.734755	0.881447	0.879074	0.852173	0.841833	0.89887
21:40	0.93866	0.92731	0.91209	0.92595	0.88947	0.94208	0.93465	0.93441		0.825381	0.848803	0.878526	0.838911	0.861602	0.868656	0.857739	0.801458
22:05	0.95152	0.90489	0.92997	0.89617	0.90603	0.93601	0.95846	0.96658		0.883135	0.932716	0.912174	0.887849	0.826247	0.88284	0.87855	0.911168
22:30	0.95623	0.91717	0.88688	0.97125	0.85741	0.96994	0.90843	0.9085		0.873676	0.911722	0.879821	0.863494	0.859912	0.819948	0.814605	0.871807
22:55	0.97763	0.95196	0.9207	0.96331	0.86529	0.93469	0.97154	0.93859		0.842173	0.888724	0.901254	0.856717	0.865297	0.858815	0.81999	0.839019
23:20	0.94631	0.94567	0.84144	0.91596	0.81051	0.92398	0.99956	0.96127		0.842231	0.900885	0.950598	0.874066	0.879234	0.887176	0.861276	0.891222
0:10	0.90051	0.88593	0.97557	0.89076	0.91518	0.95795	0.95004	0.94886		0.876924	0.89375	0.923782	0.902183	0.866634	0.829749	0.826794	0.875541
0:35	0.86028	0.87362	0.95449	0.94177	0.91694	0.95659	0.96663	0.96031		0.839704	0.908852	0.92882	0.86539	0.804685	0.878964	0.854857	0.864874
1:00	0.80107	0.77176	1.04431	0.9915	0.91078	0.94587	0.92461	0.99423		0.893934	0.889992	0.923844	0.864911	0.86527	0.900443	0.856371	0.880019
1:25	0.73175	0.96948	0.97492	0.94272	0.88447	0.90959	0.95691	0.95313		0.828309	0.902225	0.885184	0.834047	0.843458	0.869135	0.86971	0.813153
1:50	0.76185	0.89027	0.8454	0.94271	0.90433	0.9099	0.93524	0.9451		0.921399	0.86056	0.912035	0.908902	0.847208	0.876328	0.864291	0.880376
2:15	0.69749	0.84839	0.85628	0.90905	0.93247	0.8712	0.94614	0.92279		0.895952	0.917998	0.900281	0.90257	0.801464	0.863135	0.841223	0.836999
2:40	0.74873	0.7947	0.93862	0.93661	0.91044	0.81454	0.93128	0.90366		0.880577	0.867545	0.921688	0.870465	0.804109	0.859092	0.831724	0.846781
3:05	0.91195	0.85946	0.95804	0.89416	0.88621	0.82604	0.95691	0.9464		0.93068	0.842875	0.909817	0.876097	0.877161	0.857302	0.83623	0.863029
3:30	0.94198	0.92746	0.94882	0.86647	0.86333	0.7399	0.9309	0.8863		0.856097	0.870081	0.930154	0.884721	0.810908	0.790877	0.853122	0.867586
4:20	0.91653	0.90036	0.89909	0.88065	0.84743	0.80092	0.941	0.97217		0.857575	0.883811	0.918019	0.890762	0.850002	0.824031	0.838943	0.842331
4:45	0.86678	0.82057	0.73932	0.90388	0.7725	0.75427	0.91054	0.93967		0.79042	0.882164	0.902579	0.848406	0.804501	0.838553	0.805248	0.821966
5:10	0.87437	0.76233	0.81088	0.92329	0.76962	0.7299	0.93731	0.86611		0.837795	0.86649	0.934388	0.881859	0.877367	0.817459	0.863185	0.871052
5:35	0.79717	0.86694	0.9436	0.9018	0.73908	0.89754	0.90748	0.84648		0.819469	0.859124	0.897011	0.919924	0.810561	0.746881	0.848522	0.816394
6:00	0.78065	0.88368	0.83274	0.90803	0.89246	0.8661	0.94637	0.87753		0.775403	0.898504	0.863608	0.899756	0.828666	0.791914	0.875271	0.772858
6:25	0.85391	0.83276	0.90981	0.91691	0.83477	0.81679	0.91899	0.90403		0.729127	0.893342	0.859914	0.921192	0.825393	0.827149	0.859258	0.805338
6:50	0.89187	0.83927	0.79748	0.90426	0.85291	0.77209	0.89287	0.88301		0.843286	0.857069	0.874416	0.85989	0.763399	0.820624	0.878917	0.855228
7:15	0.96944	0.92528	0.89595	0.94763	0.88446	0.88629	1.00856	0.93171		0.857228	0.906856	0.892272	0.85379	0.815214	0.840471	0.917933	0.868246
20:10	0.99288	0.81806	0.96886	0.96032	0.899	0.83909	0.85276	0.87093		0.840771	0.850942	0.747617	0.995524	0.834812	0.833188	0.796156	0.734797
20:35	0.83685	0.9087	0.83419	0.84747	0.90995	0.91237	0.90049	0.92657		0.75791	0.876648	0.867611	0.863892	0.824326	0.852655	0.83911	0.763434
21:00	0.9167	0.93034	0.95078	0.9222	0.9118	0.96459	0.91455	0.95754		0.844299	0.875495	0.838398	0.907687	0.879854	0.852039	0.81516	0.825605
21:50	0.97524	0.95341	0.95662	0.92705	0.92007	0.9629	0.87847	0.96498		0.802109	0.874711	0.799746	0.892586	0.868283	0.872473	0.847498	0.855036
22:15	0.88695	0.87535	0.73126	0.92747	0.85482	0.95322	0.85043	0.94849		0.839639	0.884627	0.823848	0.872853	0.852293	0.85455	0.838713	0.831635
22:40	0.95845	0.92432	0.90878	0.95181	0.92115	0.98873	0.89021	0.96886		0.861445	0.844452	0.881583	0.855741	0.888563	0.862532	0.891785	0.849917
23:05	0.95857	0.9534	0.94257	0.95709	0.92936	0.97035	0.94524	0.92151		0.832812	0.905547	0.909734	0.906742	0.892337	0.865258	0.855282	0.868004
23:30	0.96711	0.96501	0.93935	0.89922	0.86261	0.89572	0.95316	0.94783		0.846897	0.835108	0.92133	0.911344	0.876717	0.837548	0.87553	0.809567
23:55	1.0074	0.99367	1.0173	0.94753	0.91732	0.96345	0.94539	0.97942		0.873572	0.873854	0.914634	0.919885	0.871594	0.86895	0.871122	0.859542
0:20	0.98747	0.93242	0.82915	0.95346	0.95883	0.9679	0.92196	0.98689		0.836275	0.859584	0.891883	0.902357	0.886609	0.892249	0.83601	0.820323
0:45	0.9737	0.81109	0.99255	0.96489	0.89031	0.96503	0.97246	0.99674		0.830516	0.809598	0.913102	0.91759	0.887434	0.868493	0.900935	0.768426
1:10	1.01177	0.92983	0.94947	0.96309	0.8939	0.94985	0.99538	0.97572		0.86399	0.867622	0.921161	0.912295	0.873497	0.847837	0.921979	0.760332
1:35	0.93143	0.87443	0.80025	0.90693	0.8783	0.92866	0.96181	0.89527		0.858334	0.875022	0.928005	0.88863	0.860918	0.84503	0.902819	0.780061
2:25	0.93095	0.88584	0.80332	0.91657	0.95875	0.93711	0.96491	0.95073		0.914818	0.869419	0.919735	0.927716	0.852391	0.853698	0.889284	0.84966
2:50	0.91028	0.9371	0.79791	0.89875	0.89811	0.99067	0.96888	0.99092		0.869775	0.847132	0.956286	0.878612	0.862283	0.854226	0.856812	0.86357
3:15	0.88684	0.89183	0.81812	0.95106	0.91719	0.88268	0.95173	0.98455		0.791199	0.859536	0.928181	0.911164	0.843084	0.8134	0.885052	0.83538
3:40	0.87537	0.80999	0.93712	0.99711	0.83855	0.92132	0.95429	0.96437		0.863671	0.902352	0.918034	0.907214	0.854809	0.802951	0.855997	0.838505
4:05	0.87599	0.81651	0.90894	0.9749	0.86911	0.97617	0.98398	0.95656		0.83364	0.882903	0.890635	0.888001	0.868133	0.823751	0.895064	0.811298
4:30	0.80774	0.8502	0.81083	0.91635	0.84836	0.95291	0.92342	0.88524		0.823975	0.916712	0.938462	0.909648	0.895891	0.801251	0.820166	0.797853
4:55	0.84237	0.83694	0.85683	0.8663	0.82536	0.90483	0.9883	0.93584		0.818142	0.88156	0.937415	0.89698	0.892339	0.821109	0.763441	0.771048
5:20	0.80564	0.84959	0.95118	0.8618	0.90033	0.89097	0.97881	0.93453		0.804416	0.918725	0.943829	0.885672	0.872328	0.837325	0.818365	0.851322
5:45	0.89371	0.88225	0.78882	0.89154	0.87767	0.83762	0.91959	0.8915		0.670797	0.88475	0.882538	0.868563	0.826136	0.768858	0.843609	0.797606
6:10	0.93761	0.85026	0.91133	0.90401	0.83794	0.80839	0.92544	0.90569		0.808062	0.899415	0.889012	0.897224	0.840463	0.800443	0.853104	0.764805
6:35	0.93078	0.85692	0.82337	0.89916	0.89068	0.84615	0.97795	0.94719		0.792685	0.85865	0.930371	0.944965	0.901279	0.771487	0.81796	0.774677
7:00	0.94711	0.77445	0.91847	0.8711	0.87902	0.87596	0.95502	0.88825		0.715432	0.851798	0.862737	0.899117	0.866167	0.815454	0.880805	0.841108
7:25	0.96815	0.84092	0.87504	0.93062	0.92336	0.85951	1.00235	0.92175		0.808013	0.881449	0.864115	0.860698	0.852569	0.828717	0.869975	0.852252
	P value	Mean1	Mean2	Difference	SE of difference	t ratio	df				P value	Mean1	Mean2	Difference	SE of difference	t ratio	df
	0.00969441	0.896082	0.771536	0.124545	0.0416191	2.99251	14				0.00969441	0.896082	0.771536	0.124545	0.0416191	2.99251	14
	0.0125603	0.90021	0.814862	0.0853482	0.0298258	2.86156	14				0.0125603	0.90021	0.814862	0.0853482	0.0298258	2.86156	14
	0.102241	0.839739	0.78665	0.0530897	0.0303612	1.74861	14				0.102241	0.839739	0.78665	0.0530897	0.0303612	1.74861	14
	0.604167	0.757955	0.737885	0.0200694	0.0378404	0.530369	14				0.604167	0.757955	0.737885	0.0200694	0.0378404	0.530369	14
	0.464813	0.789849	0.762093	0.0277557	0.036935	0.751475	14				0.464813	0.789849	0.762093	0.0277557	0.036935	0.751475	14
	0.179652	0.810175	0.746064	0.0641101	0.0453884	1.41248	14				0.179652	0.810175	0.746064	0.0641101	0.0453884	1.41248	14
	0.078079	0.816081	0.746291	0.0697901	0.0367111	1.90106	14				0.078079	0.816081	0.746291	0.0697901	0.0367111	1.90106	14
	0.174628	0.763083	0.717022	0.0460615	0.0322087	1.43009	14				0.174628	0.763083	0.717022	0.0460615	0.0322087	1.43009	14
	0.102865	0.772654	0.714584	0.0580709	0.0332762	1.74511	14				0.102865	0.772654	0.714584	0.0580709	0.0332762	1.74511	14
	0.0121384	0.813431	0.736644	0.0767869	0.0266726	2.87886	14				0.0121384	0.813431	0.736644	0.0767869	0.0266726	2.87886	14
	0.00620269	0.853498	0.749715	0.103783	0.0322571	3.21736	14				0.00620269	0.853498	0.749715	0.103783	0.0322571	3.21736	14
	0.00222418	0.820816	0.719711	0.101106	0.0270796	3.73364	14				0.00222418	0.820816	0.719711	0.101106	0.0270796	3.73364	14
	0.00818582	0.783721	0.713225	0.0704964	0.022905	3.07778	14				0.00818582	0.783721	0.713225	0.0704964	0.022905	3.07778	14
	0.249222	0.73489	0.703741	0.031149	0.0259098	1.20221	14				0.249222	0.73489	0.703741	0.031149	0.0259098	1.20221	14
	0.538402	0.72938	0.710324	0.0190559	0.0302142	0.630692	14				0.538402	0.72938	0.710324	0.0190559	0.0302142	0.630692	14
	0.113698	0.760045	0.727289	0.0327559	0.0194137	1.68725	14				0.113698	0.760045	0.727289	0.0327559	0.0194137	1.68725	14
	0.047892	0.79795	0.751764	0.0461855	0.0213043	2.16789	14				0.047892	0.79795	0.751764	0.0461855	0.0213043	2.16789	14
	0.23732	0.762338	0.730212	0.0321263	0.0260227	1.23455	14				0.23732	0.762338	0.730212	0.0321263	0.0260227	1.23455	14
	0.714606	0.710494	0.70238	0.00811411	0.0217433	0.373178	14				0.714606	0.710494	0.70238	0.00811411	0.0217433	0.373178	14
	0.0403962	0.763955	0.705583	0.0583726	0.0258451	2.25856	14				0.0403962	0.763955	0.705583	0.0583726	0.0258451	2.25856	14
	0.0368907	0.793684	0.727169	0.0665158	0.028838	2.30653	14				0.0368907	0.793684	0.727169	0.0665158	0.028838	2.30653	14
	0.00132406	0.832576	0.705616	0.12696	0.0317646	3.99691	14				0.00132406	0.832576	0.705616	0.12696	0.0317646	3.99691	14
	0.00190266	0.789293	0.672598	0.116694	0.030607	3.81266	14				0.00190266	0.789293	0.672598	0.116694	0.030607	3.81266	14
	0.0076445	0.783931	0.696295	0.0876356	0.0281585	3.11222	14				0.0076445	0.783931	0.696295	0.0876356	0.0281585	3.11222	14
	0.00112039	0.861114	0.749475	0.111639	0.0273477	4.08222	14				0.00112039	0.861114	0.749475	0.111639	0.0273477	4.08222	14
*	0.000380977	0.856204	0.746837	0.109367	0.0235614	4.64178	14			*	0.000380977	0.856204	0.746837	0.109367	0.0235614	4.64178	14
	0.104667	0.83702	0.766089	0.0709317	0.0408798	1.73513	14				0.104667	0.83702	0.766089	0.0709317	0.0408798	1.73513	14
	0.0834255	0.813118	0.741511	0.0716075	0.0384158	1.86401	14				0.0834255	0.813118	0.741511	0.0716075	0.0384158	1.86401	14
	0.00431433	0.901059	0.789697	0.111362	0.0327551	3.39983	14				0.00431433	0.901059	0.789697	0.111362	0.0327551	3.39983	14
	0.114871	0.832306	0.771065	0.0612414	0.0364253	1.68129	14				0.114871	0.832306	0.771065	0.0612414	0.0364253	1.68129	14
	0.00228594	0.883683	0.783853	0.0998306	0.0268376	3.7198	14				0.00228594	0.883683	0.783853	0.0998306	0.0268376	3.7198	14
	0.00117794	0.911524	0.792313	0.119211	0.0293868	4.0566	14				0.00117794	0.911524	0.792313	0.119211	0.0293868	4.0566	14
	0.333724	0.823592	0.7746	0.0489925	0.048934	1.0012	14				0.333724	0.823592	0.7746	0.0489925	0.048934	1.0012	14
	0.374429	0.770398	0.726856	0.0435417	0.0474582	0.917476	14				0.374429	0.770398	0.726856	0.0435417	0.0474582	0.917476	14
	0.0135186	0.831152	0.724125	0.107028	0.0378957	2.82427	14				0.0135186	0.831152	0.724125	0.107028	0.0378957	2.82427	14
*	0.000284655	0.866544	0.710017	0.156527	0.0326365	4.79608	14			*	0.000284655	0.866544	0.710017	0.156527	0.0326365	4.79608	14
	0.0283829	0.796732	0.700418	0.0963146	0.0394126	2.44375	14				0.0283829	0.796732	0.700418	0.0963146	0.0394126	2.44375	14
	0.192606	0.74733	0.691572	0.0557581	0.0407332	1.36886	14				0.192606	0.74733	0.691572	0.0557581	0.0407332	1.36886	14
	0.0331571	0.765374	0.678044	0.0873303	0.0369636	2.3626	14				0.0331571	0.765374	0.678044	0.0873303	0.0369636	2.3626	14
	0.0724938	0.750013	0.681924	0.0680891	0.0350559	1.9423	14				0.0724938	0.750013	0.681924	0.0680891	0.0350559	1.9423	14
	0.104827	0.765553	0.694178	0.0713756	0.0411565	1.73425	14				0.104827	0.765553	0.694178	0.0713756	0.0411565	1.73425	14
	0.0686738	0.7374	0.669192	0.0682075	0.0345844	1.9722	14				0.0686738	0.7374	0.669192	0.0682075	0.0345844	1.9722	14
*	< 0.0001	0.848516	0.690923	0.157592	0.0271207	5.81078	14			*	< 0.0001	0.848516	0.690923	0.157592	0.0271207	5.81078	14
	0.0180474	0.818414	0.707659	0.110755	0.0413711	2.67711	14				0.0180474	0.818414	0.707659	0.110755	0.0413711	2.67711	14
	0.376733	0.760146	0.7243	0.0358461	0.0392649	0.912931	14				0.376733	0.760146	0.7243	0.0358461	0.0392649	0.912931	14
	0.0330154	0.753966	0.689219	0.064747	0.027379	2.36484	14				0.0330154	0.753966	0.689219	0.064747	0.027379	2.36484	14
	0.00479818	0.817407	0.739432	0.0779746	0.023301	3.3464	14				0.00479818	0.817407	0.739432	0.0779746	0.023301	3.3464	14
	0.00849861	0.855886	0.758919	0.0969673	0.0317002	3.05889	14				0.00849861	0.855886	0.758919	0.0969673	0.0317002	3.05889	14
	0.0775973	0.797036	0.725883	0.071153	0.0373602	1.90451	14				0.0775973	0.797036	0.725883	0.071153	0.0373602	1.90451	14
	0.0216207	0.823258	0.708321	0.114937	0.0444721	2.58447	14				0.0216207	0.823258	0.708321	0.114937	0.0444721	2.58447	14
	0.0667328	0.725024	0.674127	0.050897	0.0256024	1.98798	14				0.0667328	0.725024	0.674127	0.050897	0.0256024	1.98798	14
	0.116415	0.774084	0.719968	0.0541157	0.0323368	1.67351	14				0.116415	0.774084	0.719968	0.0541157	0.0323368	1.67351	14
	0.00312861	0.837671	0.740526	0.0971453	0.0272764	3.56151	14				0.00312861	0.837671	0.740526	0.0971453	0.0272764	3.56151	14
	0.0475503	0.81185	0.731608	0.0802417	0.0369483	2.17173	14				0.0475503	0.81185	0.731608	0.0802417	0.0369483	2.17173	14
	0.0157174	0.782533	0.691217	0.091316	0.0332342	2.74765	14				0.0157174	0.782533	0.691217	0.091316	0.0332342	2.74765	14
	0.0424009	0.792408	0.697807	0.0946014	0.0423678	2.23286	14				0.0424009	0.792408	0.697807	0.0946014	0.0423678	2.23286	14

## Sheet: 1r
Exact dietary of age-matched male ScKO mice (10M) and control mice (10M) were measured.
Data represent mean±SEM, n.s.: not significant, *p<0.05, **p<0.01, ***p<0.001, repeated-measures ANOVA
Feed (g)
	Control									ScKO
7:30	0	0	0.035336	0.016224	0	0	0	0		0	0	0.017878	0	0	0	0	0
7:55	0.146332	0.066009	0.129609	0.263956	0	0	0.068054	0.130511		0.316221	0.015259	0.364991	0	0.469807	0	0	0
8:20	0.146332	0.317047	0.129609	0.386222	0	0	0.068054	0.232362		0.5101	0.015259	0.485043	0	0.547641	0.032453	0	0
8:45	0.146332	0.317047	0.129609	0.386222	0	0	0.068054	0.232362		0.5101	0.015259	0.485043	0	0.547641	0.147246	0	0
9:10	0.146332	0.317047	0.129609	0.386222	0	0.176086	0.068054	0.232362		0.5101	0.015259	0.485043	0	0.547641	0.156645	0.010447	0.02413
9:35	0.146332	0.317047	0.129609	0.397244	0	0.458861	0.068054	0.232362		0.5101	0.015259	0.485043	0	0.666927	0.156645	0.068512	0.251036
10:25	0.217928	0.317047	0.129609	0.443802	0	0.458861	0.068054	0.232362		0.573986	0.266479	0.485043	0	0.717429	0.156645	0.068512	0.251036
10:50	0.217928	0.317047	0.129609	0.443802	0.072754	0.458861	0.068054	0.232362		0.628418	0.372563	0.485043	0	0.717429	0.156645	0.068512	0.251036
11:15	0.217928	0.328247	0.129609	0.443802	0.072754	0.458861	0.068054	0.520444		0.628418	0.372563	0.485043	0	0.717429	0.156645	0.068512	0.251036
11:40	0.217928	0.431133	0.129609	0.86467	0.072754	0.458861	0.068054	0.520444		0.628418	0.372563	0.485043	0	1.17826	0.364866	0.068512	0.251036
12:05	0.217928	0.431133	0.129609	0.86467	0.072754	0.602376	0.068054	0.520444		0.628418	0.385441	0.485043	0	1.25997	0.364866	0.098846	0.251036
12:30	0.217928	0.431133	0.129609	0.86467	0.072754	0.602376	0.068054	0.520444		0.628418	0.385441	0.485043	0	1.25997	0.364866	0.098846	0.251036
12:55	0.217928	0.431133	0.129609	0.86467	0.162461	0.602376	0.068054	0.520444		0.628418	0.389164	0.485043	0	1.25997	0.364866	0.098846	0.251036
13:20	0.217928	0.431133	0.129609	0.86467	0.177032	0.602376	0.068054	0.520444		0.628418	0.389164	0.485043	0	1.25997	0.364866	0.098846	0.251036
13:45	0.217928	0.431133	0.129609	0.86467	0.177032	0.602376	0.068054	0.520444		0.787886	0.389164	0.485043	0	1.30134	0.364866	0.098846	0.251036
14:10	0.217928	0.431133	0.129609	0.86467	0.177032	0.602376	0.068054	0.520444		1.20025	0.389164	0.485043	0	1.30134	0.506118	0.098846	0.251036
14:35	0.217928	0.431133	0.336214	0.86467	0.177032	0.602376	0.068054	0.520444		1.20025	0.389164	0.485043	0	1.30134	0.508367	0.098846	0.295414
15:25	0.217928	0.431133	0.336214	0.881363	0.177032	0.602376	0.068054	0.520444		1.20025	0.389164	0.485043	0	1.30134	0.508367	0.15616	0.450008
15:50	0.217928	0.431133	0.336214	0.881363	0.177032	0.602376	0.068054	0.520444		1.20025	0.389164	0.485043	0	1.30134	0.508367	0.15616	0.450008
16:15	0.217928	0.431133	0.336214	0.881363	0.177032	0.602376	0.068054	0.888914		1.20025	0.389164	0.485043	0	1.30134	0.580389	0.15616	0.450008
16:40	0.217928	0.45121	0.336214	1.01006	0.177032	0.602376	0.068054	0.888914		1.20025	0.410312	0.629605	0	1.50035	0.580389	0.15616	0.450008
17:05	0.217928	0.599705	0.336214	1.01222	0.352048	0.607143	0.068054	0.888914		1.20025	0.410312	0.629605	0	1.53166	0.580389	0.15616	0.450008
17:30	0.217928	0.599705	0.336214	1.01222	0.352048	0.898148	0.068054	0.888914		1.20025	0.419142	0.629605	0	1.53166	0.580389	0.15616	0.450008
17:55	0.217928	0.599705	0.336214	1.01222	0.352048	0.898148	0.068054	0.888914		1.21828	0.437114	0.629605	0	1.53166	0.780194	0.15616	0.774208
18:20	0.217928	0.599705	0.336214	1.01222	0.352048	0.898148	0.068054	0.888914		1.21828	0.437114	0.629605	0	1.53166	1.22914	0.457087	0.774208
18:45	0.217928	0.635913	0.336214	1.05411	0.352048	0.898148	0.179105	0.888914		1.21828	0.534311	0.673514	0	1.55316	1.22914	0.457087	0.774208
19:10	0.217928	0.823021	0.336214	1.05411	0.906009	0.898148	0.179105	0.968378		1.21828	0.534311	0.956294	0	1.68678	1.22914	0.457087	0.93664
19:35	0.217928	0.823021	0.632259	1.06287	0.906009	0.898148	0.179105	1.06484		1.21828	0.772535	0.956294	0.116242	1.68678	1.22914	0.457087	0.93664
20:00	0.217928	0.823021	0.632259	1.1926	0.906009	0.898148	0.17911	1.07808		1.24617	0.862471	0.956294	0.116242	1.68678	1.22914	0.815544	0.93664
20:25	0.358188	1.05638	0.632259	1.19362	0.906009	0.992724	0.305112	1.16077		1.24617	0.862471	0.956294	0.147827	1.73389	1.29363	0.815544	0.93664
20:50	0.511141	1.47097	0.632259	1.29083	0.957198	1.35188	0.636976	1.50165		1.4649	1.16453	1.06307	0.705184	1.85024	1.53397	1.08937	1.19071
21:15	1.24403	1.79611	0.80601	1.55933	1.14295	1.69816	1.18563	1.77985		1.4649	1.38546	1.06307	0.761862	2.0312	1.83136	1.38662	1.21185
21:40	1.24403	1.80474	0.870407	1.56919	1.18544	2.03926	1.18563	1.85632		1.61786	1.78996	1.06307	1.32314	2.2097	1.9093	1.687	1.21185
22:05	1.26908	2.45009	0.893846	1.93093	1.26976	2.41417	1.1923	2.04638		1.7682	1.78996	1.35939	1.50562	2.40972	2.0129	1.687	1.22188
22:30	1.40462	2.45009	1.0444	2.03507	1.49571	2.41417	1.1923	2.35284		1.78529	1.8939	1.82344	1.73725	2.40972	2.32052	2.54239	1.2376
22:55	1.61868	2.45009	1.22696	2.17731	1.53098	2.49555	1.1923	2.54285		1.95876	1.91574	2.12155	2.00193	2.40972	2.3944	2.54239	1.54588
23:20	1.6703	2.51832	1.27468	2.91111	1.53098	2.84836	1.28977	2.54285		1.95876	2.25092	2.44664	2.00193	2.64767	2.54083	2.54239	1.70525
0:10	1.68487	2.61273	1.46724	2.94454	1.53098	2.84836	1.314	2.54285		2.11774	2.29998	2.78475	2.00193	2.92947	2.54083	2.54239	1.70525
0:35	1.71733	2.84807	1.46903	2.94633	1.68252	3.14777	1.53254	2.54285		2.21189	2.58705	3.08518	2.33775	3.06499	2.6721	2.54239	1.98253
1:00	1.71733	2.99937	1.4945	2.97268	1.85299	3.52051	1.9292	2.54285		2.21189	2.58705	3.46009	2.53437	3.06499	2.84205	3.09349	2.0799
1:25	1.71733	3.06755	1.63483	3.24045	2.00508	3.74975	1.98036	2.70616		2.86987	3.0422	3.52334	2.83754	3.21904	2.95404	3.53583	2.33824
1:50	1.71733	3.07271	2.12478	3.55883	2.00508	3.89741	2.30269	2.94099		2.86987	3.34293	3.58555	2.83754	3.51208	3.4105	3.7275	2.33824
2:15	1.71733	3.28699	2.13632	3.85328	2.49946	4.03228	2.31267	3.21063		2.86987	3.38743	3.7517	2.83754	3.58617	3.69452	3.7275	2.52653
2:40	1.71733	3.58053	2.13632	4.0853	2.53102	4.05924	2.31267	3.23623		3.15149	3.38743	4.15544	3.16327	3.58617	3.76947	3.7275	2.63987
3:05	1.71928	3.64013	2.13632	4.1613	2.6073	4.05924	2.31267	3.23623		3.42435	3.77218	4.32057	3.47499	3.58617	3.83712	3.7275	2.79488
3:30	1.72868	3.64013	2.16099	4.1613	2.6073	4.05924	2.59388	3.23623		3.42435	4.10728	4.48992	3.74009	3.81017	3.83712	3.84415	2.79836
4:20	1.73244	3.64013	2.29832	4.1613	2.6073	4.05924	2.92466	3.23623		3.42435	4.10728	4.72688	3.74009	3.95148	3.83712	4.49798	3.03338
4:45	1.73318	3.64013	2.43565	4.25221	2.6073	4.05924	3.10997	3.23623		3.42435	4.12881	5.07378	4.15167	4.19197	3.86942	4.52086	3.03338
5:10	1.73318	3.7747	2.44101	4.89007	2.6073	4.05924	3.35627	3.57178		3.42435	4.12881	5.93281	4.37878	4.19197	4.14854	4.52086	3.2083
5:35	1.73318	3.7747	2.44101	5.11261	2.6073	4.05924	3.35627	3.57178		3.42435	4.47777	5.9466	4.37878	4.19197	4.18986	4.77152	3.32171
6:00	1.73318	3.7747	2.56131	5.11261	2.61156	4.36568	3.35627	3.57178		3.42435	4.51542	5.99051	4.37878	4.20046	4.18986	5.1004	3.34328
6:25	1.73318	3.96082	2.57992	5.11261	2.78353	4.3753	3.35627	3.57178		3.42435	5.27647	5.99051	4.4397	4.44451	4.18986	5.98505	3.34328
6:50	1.73318	4.00532	2.70526	5.11261	2.9481	4.3753	4.18158	3.57178		3.42452	5.27647	5.99051	4.9036	4.44451	4.37002	5.98922	3.4711
7:15	1.81717	4.05487	2.78619	5.13397	3.14425	4.3753	4.26755	3.7635		3.61893	5.2889	6.15069	5.10522	4.44451	4.37002	5.98922	3.8369
7:40	1.9629	4.29734	3.19398	5.47055	3.34788	4.3753	4.26755	3.99437		3.71109	5.2889	6.20305	5.10522	4.44451	4.61115	5.98922	3.8595
8:30	2.08195	4.55925	3.23376	5.68623	3.54667	4.71206	4.27596	4.21812		3.97504	5.31039	6.40094	5.10522	4.66667	4.69895	5.98922	3.8595
8:55	2.21498	4.55925	3.26489	5.94853	3.68817	4.97994	4.27596	4.21812		3.97504	5.31039	6.68208	5.35715	4.74193	4.81255	6.16836	3.8595
9:20	2.21498	4.55925	3.26489	5.94853	3.68817	4.97994	4.27596	4.21812		4.02489	5.31039	6.68208	5.35715	4.74193	4.81255	6.16836	3.8595
9:45	2.48921	4.55925	3.26489	5.94853	3.73834	4.97994	4.45086	4.37972		4.72	5.31039	6.68208	5.35715	4.74193	4.81255	6.16836	3.8595
10:10	2.48921	4.55925	3.26489	5.94853	3.73834	4.97994	4.45086	4.43558		4.72	5.3909	6.68208	5.35715	4.74193	4.81255	6.16836	3.8595
10:35	2.48921	4.6929	3.71482	5.94853	3.73834	4.97994	4.45086	4.43558		4.72	5.3909	6.96301	5.5626	4.76553	4.85873	6.16836	3.8595
11:00	2.48921	4.71563	3.71482	6.07549	3.73834	4.97994	4.45086	4.43558		4.754	5.44437	7.06068	5.5626	4.92052	4.89084	6.16836	3.8595
11:25	2.57965	4.71563	3.71482	6.09718	3.83366	5.04284	4.45086	4.43558		4.80602	5.44746	7.06068	5.5626	4.92052	4.89129	6.16836	3.85967
11:50	2.73128	4.71563	3.71482	6.09718	3.86429	5.04284	4.45086	4.48121		4.80602	5.46115	7.06068	5.62347	4.92052	4.89129	6.16836	3.86042
12:15	2.73128	4.71563	3.71482	6.09718	3.86429	5.04284	4.45086	4.55577		4.80602	5.46115	7.06068	5.75236	4.92052	4.89129	6.16836	3.86042
12:40	2.73128	4.71563	3.71482	6.31654	3.86429	5.04284	4.45086	4.55577		4.80602	5.46115	7.08532	5.75236	4.92052	4.89129	6.16836	3.86042
13:05	2.73128	4.7428	3.71482	6.31654	3.86429	5.50024	4.45086	4.55577		4.80602	5.46115	7.11066	5.75236	4.92052	4.89129	6.16836	3.86042
13:30	2.73128	4.9096	3.71482	6.31654	3.95163	5.56734	4.45086	4.55577		4.98753	5.60199	7.11066	5.75236	4.92052	4.89129	6.16836	3.86042
13:55	2.73128	4.9096	3.71482	6.31654	3.95163	5.56734	4.96084	4.55577		4.98753	6.1887	7.11066	5.75236	5.0865	4.89129	6.16836	3.86042
14:20	2.73128	4.9096	3.71482	6.31654	3.95163	5.56734	4.96084	4.55577		4.98753	6.5617	7.11066	5.75236	5.22673	4.89129	6.16836	3.86042
14:45	2.73128	4.9096	3.71482	6.31654	3.95163	5.56734	4.96084	4.55577		4.98753	6.58816	7.11066	5.75236	5.22673	4.91973	6.16836	3.86042
15:10	2.73128	4.9096	3.71482	6.45756	3.9685	5.56734	4.96084	4.55577		4.98753	6.58816	7.29479	5.75236	5.22673	4.91973	6.16836	3.86042
15:35	2.73128	4.9096	3.71482	6.53684	3.9685	6.02288	4.96084	4.55577		4.98753	6.58816	7.50473	5.75236	5.22673	4.91973	6.27626	3.86042
16:25	2.73128	4.9096	3.71482	6.53684	3.9685	6.02288	4.96084	4.55577		4.98753	6.58816	7.50473	5.75236	5.22673	4.91973	6.39828	3.86042
16:50	2.73128	4.9096	3.71482	6.56751	3.9685	6.02288	4.96084	4.55577		4.98753	6.63885	7.50473	5.75236	5.22673	4.94923	6.39828	3.86042
17:15	2.73128	4.9096	3.71482	6.56751	3.9685	6.02288	4.99497	4.55577		5.04332	7.16139	7.50473	5.75236	5.23313	5.05462	6.39828	3.86042
17:40	2.83102	4.9096	3.71482	6.56751	3.9685	6.09401	5.30647	4.55577		5.4266	7.47865	7.50473	5.75236	5.35067	5.05462	6.44421	3.86042
18:05	2.83102	4.9096	3.71482	6.56751	4.05408	6.09401	5.30647	4.55577		5.4266	7.94366	7.50473	6.01176	5.35067	5.05462	6.44421	3.86042
18:30	2.83102	4.97515	3.71482	6.74016	4.05408	6.09401	5.30647	4.64756		5.4266	8.34999	7.50473	6.01176	5.35067	5.05462	6.44421	3.86042
18:55	2.83102	4.97515	3.71482	6.74016	4.05408	6.10277	5.30647	4.64756		5.4266	8.74028	7.50473	6.01176	5.35067	5.05462	6.44421	3.86042
19:20	2.83102	4.97515	3.71482	6.74016	4.05408	6.10277	5.32651	4.64756		5.53052	8.78321	7.61407	6.01176	5.49525	5.05462	6.49878	3.86042
19:45	2.83102	4.97515	3.71482	6.74016	4.05408	6.16004	5.32651	4.64756		5.53052	8.83783	7.61407	6.30344	5.52611	5.19441	6.49878	3.89535
20:10	2.83102	4.97515	3.71482	6.87955	4.05408	6.16004	5.32651	4.64756		5.53052	9.16121	7.61407	6.30638	5.52611	5.19441	6.49878	4.01471
20:35	3.02008	5.07425	3.71482	6.87955	4.05408	6.16004	5.32651	4.64756		5.53052	9.16121	7.61407	6.30638	5.52611	5.2522	6.49878	4.01471
21:00	3.32059	5.23058	3.71482	7.01556	4.05408	6.16004	5.32651	4.80927		5.56305	9.16121	7.61407	6.895	5.72118	5.30708	6.49878	4.01471
21:50	3.54868	5.23058	3.71482	7.03558	4.09496	6.48704	5.34577	4.85994		5.80024	9.21816	7.61407	6.895	5.72118	5.45507	6.80031	4.01471
22:15	3.54868	5.25145	3.73348	7.23326	4.11005	6.70136	5.3622	4.85994		5.80024	9.48012	7.63233	6.895	5.72118	5.49077	6.85916	4.01471
22:40	3.56494	5.62377	4.30689	7.29411	4.33239	6.88287	5.41287	5.19097		5.86915	9.6176	8.03361	6.93649	5.97092	5.69492	7.21166	4.36631
23:05	3.60991	5.67868	4.3079	7.55489	4.59073	7.05239	5.47754	5.38734		6.01361	9.92693	8.03361	6.94405	6.25013	5.96417	7.49316	5.52222
23:30	3.76852	5.96454	4.57787	7.82901	4.66852	7.39751	5.49834	5.38851		6.06929	9.92693	8.03361	7.33012	6.25013	5.98042	7.59184	5.52222
23:55	3.86321	5.96454	4.69313	8.30799	4.66852	7.49264	5.49834	5.71749		6.13719	10.2234	8.25418	7.64763	6.25291	6.46249	8.16226	5.69085
0:20	4.05492	6.12155	4.69313	8.50702	4.79224	7.63893	5.61606	5.82801		6.13719	10.2234	8.56649	7.64763	6.67057	6.6528	8.29897	5.95175
0:45	4.21926	6.49231	4.69994	8.76669	4.90778	8.06095	6.00033	5.9499		6.3001	10.5109	9.22771	7.79523	6.67057	6.65336	8.29897	5.95175
1:10	4.35706	6.62427	4.79708	8.95486	5.02308	8.06104	6.38465	5.9499		6.3001	10.5993	9.5718	8.03488	6.67057	6.7682	8.45922	6.00969
1:35	4.5334	6.9456	4.94956	8.95486	5.02308	8.06104	6.42523	5.9499		6.37298	10.8125	9.5718	8.2088	7.13248	6.7682	8.93952	6.15263
2:25	4.97042	6.96637	5.14585	9.21576	5.15271	8.52324	6.42604	6.02171		6.66727	11.0509	9.69484	8.33557	7.23611	7.01436	9.0351	6.15263
2:50	5.40744	6.96844	5.35548	9.58541	5.33139	8.98579	6.42604	6.27522		6.70006	11.1228	9.89161	8.49121	7.23611	7.30074	9.0351	6.15263
3:15	5.45322	7.09272	5.80988	9.63828	5.35913	9.61199	7.31938	6.51804		6.74845	11.1228	9.8931	8.7463	7.51749	7.30074	9.0351	6.18023
3:40	5.46108	7.24749	5.95215	9.75118	5.35913	9.61199	7.34123	6.51804		7.06796	11.343	10.0973	8.79954	7.62893	7.35781	9.57912	6.39141
4:05	5.46108	7.24749	5.95215	9.77982	5.37425	9.61199	7.34824	6.51804		7.11553	11.8923	10.35	8.9927	7.69458	7.35781	10.3854	6.61041
4:30	5.46108	7.54728	6.01678	9.77982	5.62067	9.61199	7.34824	6.51804		7.31508	11.9009	10.7803	8.9927	7.88367	7.60774	10.3854	6.75092
4:55	5.46108	7.91533	6.06222	10.0357	5.8187	9.61199	7.34824	6.7271		7.31508	12.2498	10.7843	9.0076	7.99425	7.76713	10.3854	6.76983
5:20	5.46108	7.95923	6.13911	10.3418	5.83639	9.61199	7.57049	7.10081		7.51965	12.2498	10.8753	9.39691	8.46104	7.76713	10.3854	6.92652
5:45	5.46108	7.95923	6.41734	10.7742	5.83639	9.61199	7.78638	7.30639		7.5844	12.9717	11.1049	9.5264	8.46104	7.8907	10.3854	7.32652
6:10	5.46108	7.95923	6.48106	10.8348	5.83639	9.98226	7.78638	7.32727		7.5844	13.0892	11.4723	9.71736	8.46104	7.8907	10.3854	7.35121
6:35	5.46108	8.61613	6.48106	10.8348	5.83639	10.2203	7.78638	7.32727		7.5844	13.0892	11.7053	10.0942	8.46104	7.95596	10.3854	7.74955
7:00	5.4763	8.61613	6.54347	10.8348	5.8457	10.2203	7.74573	7.32727		7.58442	13.0892	11.8822	10.2293	8.71715	8.33942	10.3854	7.7292
7:25	5.56349	8.61613	6.62256	10.0783	6.0637	10.2203	7.76748	7.32727		7.58894	13.0924	12.1216	10.2293	8.71715	8.37937	10.7607	8.02542
	P value	Mean1	Mean2	Difference	SE of difference	t ratio	df
	0.00594243	0.939916	0.855178	0.0847382	0.0261626	3.2389	14
	0.00557214	0.894624	0.838684	0.0559399	0.0171005	3.27124	14
*	0.000106611	0.931435	0.852876	0.0785591	0.0147445	5.32803	14
	0.146941	0.892961	0.848134	0.044827	0.0291933	1.53553	14
*	< 0.0001	0.925578	0.847634	0.077943	0.0107661	7.23964	14
	0.0127269	0.931204	0.889335	0.0418689	0.0146657	2.85488	14
	0.00541025	0.921976	0.861873	0.0601031	0.0182903	3.28606	14
*	0.000146758	0.940464	0.858999	0.0814651	0.0158101	5.15273	14
	0.215966	0.918087	0.885836	0.0322515	0.0248872	1.29591	14
	0.00683135	0.9281	0.87442	0.0536804	0.0169402	3.16881	14
	0.00902474	0.928829	0.868268	0.0605605	0.0199961	3.02861	14
	0.280286	0.923016	0.884348	0.0386682	0.0344299	1.1231	14
	0.0694454	0.915371	0.855653	0.0597186	0.030375	1.96604	14
	0.744051	0.89185	0.883887	0.00796262	0.0239101	0.333023	14
	0.925167	0.872976	0.869953	0.0030235	0.0316153	0.095634	14
	0.684942	0.872322	0.860248	0.0120749	0.0291462	0.414287	14
	0.15438	0.904896	0.874149	0.0307474	0.0204212	1.50566	14
	0.309467	0.888145	0.857943	0.0302017	0.028638	1.0546	14
	0.171202	0.894769	0.863184	0.0315845	0.021898	1.44235	14
	0.956434	0.838441	0.83673	0.00171161	0.0307759	0.0556154	14
	0.268599	0.834226	0.868699	-0.0344731	0.0299236	1.15204	14
	0.466097	0.862511	0.839736	0.0227755	0.0303968	0.749273	14
	0.193655	0.873445	0.838248	0.0351975	0.0257775	1.36544	14
	0.214951	0.873496	0.840089	0.0334071	0.0257188	1.29894	14
	0.647016	0.85422	0.844104	0.0101164	0.0216181	0.467958	14
	0.00692304	0.931165	0.869001	0.0621637	0.019659	3.1621	14
	0.0735678	0.900238	0.829226	0.0710116	0.0367145	1.93416	14
	0.0235836	0.884574	0.830698	0.0538755	0.0212133	2.5397	14
*	< 0.0001	0.933563	0.854817	0.0787454	0.0131994	5.96581	14
*	< 0.0001	0.942343	0.851555	0.0907873	0.0165011	5.50189	14
	0.294654	0.878499	0.84977	0.028729	0.0263873	1.08875	14
*	< 0.0001	0.939039	0.867002	0.0720365	0.0133662	5.38946	14
*	< 0.0001	0.947261	0.879465	0.0677967	0.0114997	5.8955	14
	0.00480323	0.928751	0.864255	0.0644961	0.0192763	3.34587	14
*	< 0.0001	0.971435	0.881644	0.0897909	0.014476	6.20272	14
	0.00292233	0.94226	0.865661	0.0765988	0.0213019	3.59587	14
	0.01298	0.945846	0.862012	0.0838345	0.0294684	2.84489	14
	0.00185876	0.958626	0.871089	0.0875371	0.0228886	3.82449	14
	0.22193	0.897135	0.867352	0.0297826	0.0232986	1.2783	14
	0.145409	0.918522	0.88459	0.0339324	0.0220077	1.54184	14
	0.0695572	0.924078	0.873587	0.0504905	0.0256929	1.96516	14
	0.0551221	0.9105	0.858374	0.0521255	0.0249142	2.0922	14
	0.120702	0.912265	0.867942	0.0443234	0.0268242	1.65237	14
	0.0340658	0.92027	0.861678	0.0585919	0.0249495	2.34842	14
	0.688868	0.874381	0.862995	0.0113865	0.0278531	0.408805	14
	0.272336	0.882096	0.847754	0.034342	0.0300538	1.14268	14
	0.274681	0.896606	0.866498	0.0301085	0.0264839	1.13686	14
	0.0817468	0.872837	0.817857	0.0549804	0.0293165	1.87541	14
	0.111534	0.885084	0.844066	0.0410177	0.0241506	1.69841	14
	0.148929	0.896525	0.849009	0.0475157	0.0311084	1.52742	14
	0.11855	0.888672	0.841577	0.0470952	0.0283212	1.6629	14
	0.00975981	0.915213	0.852224	0.062989	0.0210728	2.98911	14

## Sheet: 1s
Water intake of age-matched male ScKO mice (10M) and control mice (10M) were measured.
Data represent mean±SEM, n.s.: not significant, *p<0.05, **p<0.01, ***p<0.001, repeated-measures ANOVA
Drink (ml)
	Control									ScKO
7:30	0	0	0	0	0	0	0	0		0.01127	0	0.081629	0	0	0	0	0
7:55	0.042175	0.116608	0.017334	0.132904	0.08316	0	0.10022	0.032593		0.393402	0.022461	0.403138	0.027557	0.743622	0	0.316223	0
8:20	0.042175	0.251709	0.017334	0.132904	0.08316	0	0.10022	0.123352		1.16131	0.022461	0.62729	0.027557	0.901184	0	0.316223	0
8:45	0.042175	0.251709	0.017334	0.132904	0.08316	0	0.10022	0.123352		1.16131	0.022461	0.62729	0.027557	0.901184	0.421355	0.316223	0
9:10	0.042175	0.251709	0.017334	0.132904	0.08316	0	0.10022	0.123352		1.16131	0.022461	0.62729	0.027557	0.901184	0.421355	0.316223	0
9:35	0.042175	0.251709	0.017334	0.132904	0.08316	0.261963	0.10022	0.123352		1.16131	0.022461	0.62729	0.027557	0.958429	0.421355	0.316223	0.330719
10:25	0.042175	0.251709	0.017334	0.226807	0.08316	0.261963	0.10022	0.123352		1.58016	0.022461	0.62729	0.027557	1.06656	0.421355	0.316223	0.330719
10:50	0.042175	0.251709	0.017334	0.226807	0.08316	0.261963	0.10022	0.123352		1.58016	0.320801	0.62729	0.027557	1.06656	0.421355	0.316223	0.330719
11:15	0.042175	0.251709	0.017334	0.226807	0.207581	0.261963	0.10022	0.321991		1.58016	0.320801	0.62729	0.027557	1.06656	0.421355	0.316223	0.330719
11:40	0.042175	0.564392	0.017334	0.226807	0.212067	0.261963	0.10022	0.321991		1.58016	0.320801	0.62729	0.027557	1.11986	0.664245	0.316223	0.330719
12:05	0.042175	0.564392	0.017334	0.52356	0.212067	0.261963	0.10022	0.321991		1.58016	0.320801	0.62729	0.027557	1.37299	0.664245	0.316223	0.330719
12:30	0.042175	0.564392	0.017334	0.52356	0.212067	0.261963	0.10022	0.321991		1.59569	0.320801	0.62729	0.027557	1.37299	0.664245	0.316223	0.330719
12:55	0.042175	0.564392	0.017334	0.52356	0.212067	0.261963	0.10022	0.321991		1.59569	0.320801	0.62729	0.027557	1.37299	0.664245	0.316223	0.330719
13:20	0.042175	0.564392	0.017334	0.52356	0.225464	0.261963	0.10022	0.321991		1.59569	0.320801	0.62729	0.027557	1.37299	0.664245	0.316223	0.330719
13:45	0.042175	0.564392	0.017334	0.52356	0.225464	0.261963	0.10022	0.321991		1.59569	0.320801	0.62729	0.027557	1.37299	0.664245	0.316223	0.330719
14:10	0.042175	0.564392	0.017334	0.52356	0.225464	0.261963	0.10022	0.321991		2.02607	0.342042	0.62729	0.027557	1.37299	0.72229	0.316223	0.330719
14:35	0.042175	0.564392	0.028168	0.52356	0.225464	0.261963	0.10022	0.321991		2.02607	0.352234	0.62729	0.027557	1.37299	0.750945	0.316223	0.330719
15:25	0.042175	0.564392	0.028168	0.52356	0.225464	0.261963	0.10022	0.321991		2.02607	0.352234	0.62729	0.027557	1.37299	0.750945	0.316223	0.442902
15:50	0.042175	0.564392	0.028168	0.52356	0.225464	0.261963	0.10022	0.321991		2.02607	0.352234	0.62729	0.027557	1.37299	0.750945	0.316223	0.442902
16:15	0.042175	0.564392	0.028168	0.52356	0.225464	0.261963	0.10022	0.321991		2.17764	0.352234	0.62729	0.027557	1.37299	0.750945	0.316223	0.442902
16:40	0.042175	0.564392	0.028168	0.52356	0.225464	0.261963	0.10022	0.548798		2.17764	0.358246	0.735231	0.027557	1.4635	0.750945	0.316223	0.442902
17:05	0.042175	0.922943	0.028168	0.662599	0.304627	0.261963	0.10022	0.548798		2.17764	0.358246	0.735231	0.027557	1.62622	0.750945	0.316223	0.442902
17:30	0.042175	0.922943	0.028168	0.662599	0.384369	0.435333	0.10022	0.548798		2.17764	0.358246	0.735231	0.027557	1.62622	0.750945	0.316223	0.442902
17:55	0.042175	0.922943	0.028168	0.662599	0.384369	0.435333	0.10022	0.548798		2.84157	0.358246	0.735231	0.027557	1.62622	0.750945	0.316223	0.697755
18:20	0.042175	0.922943	0.028168	0.662599	0.492371	0.435333	0.10022	0.548798		2.86595	0.358246	0.735231	0.027557	1.62622	1.20792	0.627594	0.697755
18:45	0.042175	0.922943	0.028168	0.662599	0.492371	0.435333	0.104273	0.548798		2.86595	0.361329	0.735231	0.027557	1.62622	1.20792	0.627594	0.697755
19:10	0.042175	1.16898	0.028168	0.662599	0.569976	0.435333	0.135346	0.548798		2.86595	0.361329	1.11506	0.027557	1.69937	1.20792	0.627594	0.697755
19:35	0.042175	1.16898	0.028168	0.662599	0.671325	0.435333	0.135346	0.548798		2.86595	0.361329	1.11676	0.027557	1.69937	1.20792	0.627594	0.697755
20:00	0.042175	1.16898	0.028168	0.662599	0.671325	0.435333	0.217499	0.548798		3.00868	0.574433	1.11676	0.027557	1.69937	1.20792	0.627594	0.697755
20:25	0.042175	1.38864	0.101959	0.662599	0.816924	0.435333	0.217499	0.632019		3.00868	0.604432	1.11676	0.027557	1.69937	1.47903	0.627594	0.697755
20:50	0.042175	1.83826	0.252197	0.721343	0.968137	0.537354	0.44101	0.792207		3.58348	0.743409	1.11676	0.220573	2.05401	1.71127	0.627594	0.697755
21:15	0.252991	2.14472	0.579956	0.917267	1.11523	0.62561	0.761934	1.10594		4.11883	0.915851	1.11676	0.551787	2.56029	2.17719	1.15759	1.08896
21:40	0.535065	2.14472	0.686401	0.917267	1.18722	1.08365	0.837221	1.38177		4.45364	1.23822	1.11676	1.12836	2.84718	2.19626	1.54299	1.08896
22:05	0.836757	2.52819	0.686401	1.12085	1.18722	1.30008	1.07187	1.38177		4.65372	1.34707	1.29468	1.31363	3.15855	2.19626	1.54299	1.40305
22:30	0.836757	3.01543	0.963712	1.5322	1.35308	1.30008	1.07187	1.8642		4.75922	1.41241	1.75372	1.59644	3.15855	2.48642	1.54299	1.40305
22:55	0.836757	3.01543	1.06644	1.5322	1.35308	1.30008	1.24179	2.0802		5.08634	1.41714	2.16357	1.85593	3.15855	2.6395	1.79327	1.53348
23:20	1.11072	3.01833	1.18772	1.71945	1.35308	1.57758	1.38422	2.0802		5.08634	1.88919	2.35556	1.85593	3.30999	2.75504	1.79327	1.85255
0:10	1.13724	3.28347	1.2916	2.13956	1.35308	1.57758	1.5484	2.0802		5.08634	1.88919	2.62804	1.85593	3.62489	2.75504	1.79327	1.85255
0:35	1.34134	3.69691	1.2916	2.13956	1.47524	1.70139	1.6249	2.0802		5.93744	2.03176	2.84969	1.85593	3.72927	2.9701	1.79327	2.0456
1:00	1.34134	3.97928	1.44138	2.13956	1.76242	2.0137	2.06744	2.0802		5.93744	2.03176	2.96541	2.29648	3.72927	2.9701	1.79327	2.0456
1:25	1.34134	4.29145	1.64864	2.25262	1.9165	2.25384	2.5292	2.24484		6.40803	2.41638	3.04619	2.76224	3.72927	3.10062	2.82412	2.18938
1:50	1.34134	4.29145	2.09838	2.3907	1.9165	2.26223	2.83668	2.49293		6.75944	2.66992	3.19887	2.76224	4.06578	3.39326	3.02172	2.18938
2:15	1.34134	4.59722	2.17821	2.78333	1.9165	2.40127	2.83668	2.79462		6.75944	2.88504	3.53726	2.76224	4.13116	3.88891	3.02172	2.30839
2:40	1.34134	4.87902	2.17821	3.02173	2.37763	2.51092	2.83668	3.01941		6.77491	2.88504	3.72131	2.98163	4.13116	3.98154	3.02172	2.30839
3:05	1.34134	5.28514	2.17821	3.18827	2.57931	2.51092	2.84489	3.01941		7.14208	2.88504	3.90069	3.22763	4.13116	4.20734	3.02172	2.64329
3:30	1.5733	5.28514	2.17821	3.18827	2.57931	2.5285	2.84489	3.01941		7.16874	3.32269	3.92092	3.53992	4.17013	4.20734	3.02172	2.64329
4:20	1.82421	5.36245	2.51435	3.18827	2.57931	2.5285	3.40051	3.01941		7.16874	3.32269	4.25091	3.53992	4.45247	4.20734	3.36538	2.88447
4:45	2.10864	5.49619	2.87939	3.18827	2.57931	2.5285	3.54261	3.01941		7.16874	3.32269	4.45116	4.15253	4.81243	4.20734	3.6455	2.88447
5:10	2.10864	5.79157	2.87939	3.41804	2.57931	2.5285	3.55811	3.12765		7.16874	3.32269	4.54817	4.38681	4.81243	4.5678	3.6455	2.88447
5:35	2.10864	5.79157	2.87939	3.67431	2.57931	2.5285	3.55811	3.12765		7.17594	3.75073	4.83593	4.38681	4.81243	4.89054	3.6455	3.01371
6:00	2.10864	5.79157	3.05627	3.67431	2.57931	2.5285	3.55811	3.12765		7.19123	3.75073	4.99141	4.38681	4.81243	4.89054	4.11806	3.20494
6:25	2.10864	6.07551	3.21663	3.67431	2.76523	2.64337	3.55811	3.12765		7.19123	3.94812	4.99141	4.38681	5.01051	4.89054	4.11806	3.20494
6:50	2.10864	6.35352	3.21663	3.67431	2.8505	2.64337	3.93166	3.12765		7.19627	4.05398	4.99141	4.87243	5.01051	5.06998	4.79065	3.20494
7:15	2.10864	6.35352	3.79927	3.67431	2.97175	2.64337	4.03622	3.12765		7.41094	4.0788	5.00387	5.11343	5.01051	5.19992	4.79065	3.46351
7:40	2.10864	6.87785	3.95125	3.93534	3.08302	2.64337	4.10782	3.47238		7.98966	4.23655	5.38856	5.11343	5.01051	5.6033	4.79065	3.8079
8:30	2.53818	7.37481	4.2212	4.17353	3.33207	2.80114	4.39275	3.56531		8.33843	4.31105	5.58911	5.11343	5.3965	5.79007	5.1434	3.8079
8:55	2.95334	7.37481	4.37952	4.42883	3.6261	3.13011	4.39405	3.56531		8.33843	4.31105	5.85383	5.11343	5.71738	5.90557	5.66645	4.07014
9:20	2.95549	7.37481	4.37952	4.42883	3.6261	3.13011	4.39405	3.56531		8.33843	4.31105	5.85383	5.11343	5.71738	5.90557	5.66645	4.07014
9:45	3.306	7.37481	4.37952	4.42883	3.6323	3.23421	4.41257	3.75878		8.93832	4.31105	5.85383	5.11343	5.71738	5.90557	5.66645	4.07014
10:10	3.306	7.37481	4.37952	4.42883	3.6323	3.23421	4.41257	3.80579		8.93832	4.31105	5.85383	5.11343	5.71738	5.90557	5.66645	4.07014
10:35	3.306	7.85656	4.44309	4.42883	3.6323	3.23421	4.41257	3.80579		8.93832	4.31105	5.85383	5.11343	5.71738	5.90557	5.66645	4.07014
11:00	3.306	8.03029	4.44309	4.43636	3.6323	3.23421	4.41257	3.80579		9.07433	4.31105	6.0987	5.11343	6.063	6.04107	5.66645	4.07014
11:25	3.306	8.03029	4.44309	4.69235	3.6323	3.3763	4.41257	3.80579		9.67126	4.31105	6.0987	5.11343	6.09043	6.04107	5.66645	4.07014
11:50	3.52637	8.03029	4.44309	4.69235	3.83375	3.3763	4.41257	3.80579		9.67126	4.31105	6.0987	5.11343	6.09043	6.04107	5.66645	4.2552
12:15	3.52637	8.03029	4.44309	4.69235	3.83375	3.3763	4.41257	3.82834		9.67126	4.31105	6.0987	5.46334	6.09043	6.04107	5.66645	4.2552
12:40	3.52637	8.03029	4.44309	4.77679	3.83375	3.3763	4.41257	3.82834		9.67126	4.31105	6.0987	5.46334	6.09043	6.04107	5.66645	4.2552
13:05	3.52637	8.03029	4.44309	4.77679	3.83375	3.39754	4.41257	3.82834		9.84222	4.31105	6.0987	5.46334	6.09043	6.04107	5.66645	4.2552
13:30	3.52637	8.35094	4.44309	4.77679	3.83375	3.58055	4.41257	3.82834		10.3396	4.31105	6.0987	5.46334	6.09043	6.04107	5.66645	4.2552
13:55	3.52637	8.35094	4.44309	4.77679	3.83375	3.58055	4.49243	3.82834		10.3396	4.31105	6.0987	5.46334	6.16969	6.04107	5.66645	4.2552
14:20	3.52637	8.35094	4.44309	4.77679	3.83375	3.58055	4.49243	3.82834		10.3396	4.47221	6.0987	5.46334	6.35047	6.04107	5.66645	4.2552
14:45	3.52637	8.35094	4.44309	4.77679	3.83375	3.58055	4.58261	3.82834		10.3396	4.47221	6.0987	5.46334	6.35047	6.1249	5.66645	4.2552
15:10	3.52637	8.35094	4.44309	4.77679	3.83375	3.58055	4.58261	3.82834		10.3396	4.47221	6.0987	5.46334	6.35047	6.1249	5.66645	4.2552
15:35	3.52637	8.35094	4.44309	4.77679	3.83375	3.58763	4.60974	3.91458		10.3396	4.47221	6.28437	5.46334	6.35047	6.1249	5.66645	4.2552
16:25	3.52637	8.35094	4.44309	4.77679	3.83375	3.58763	4.60974	3.91458		10.3396	4.47221	6.28437	5.46334	6.35047	6.1249	5.66645	4.2552
16:50	3.52637	8.35094	4.44309	4.77679	3.83375	3.66243	4.60974	3.91458		10.3396	4.47221	6.28437	5.46334	6.35047	6.12991	5.66645	4.2552
17:15	3.52637	8.35094	4.44309	4.77679	3.83375	3.66243	4.60974	3.91458		10.6951	4.59434	6.28437	5.46334	6.35047	6.46829	5.66645	4.2552
17:40	3.52637	8.35094	4.44309	4.79721	3.83375	3.79073	4.82041	3.91458		11.2815	4.71003	6.28437	5.46334	6.45048	6.59356	5.66645	4.2552
18:05	3.52637	8.35094	4.44309	4.79721	3.92499	3.79073	4.82041	3.91458		11.3114	4.71003	6.28437	5.46334	6.45048	6.59356	5.66645	4.2552
18:30	3.52637	8.54653	4.44309	4.88477	3.92499	3.82952	4.82041	3.91458		11.3114	4.71003	6.28437	5.46334	6.45048	6.59356	5.66645	4.2552
18:55	3.52637	8.54653	4.44309	4.88477	3.92499	3.84465	4.82041	3.91458		11.3114	4.71003	6.28437	5.46334	6.45048	6.59356	5.66645	4.2552
19:20	3.52637	8.54653	4.44837	4.88477	3.92499	3.84465	4.99336	3.91458		11.3114	4.71003	6.28437	5.46334	6.51673	6.59356	5.66645	4.2552
19:45	3.52637	8.54653	4.44837	4.88477	3.92499	3.84465	5.01926	3.91458		11.3114	4.71003	6.28437	5.46334	6.53993	6.59356	5.66645	4.2552
20:10	3.52637	8.54653	4.44837	4.88477	3.92499	3.84465	5.01926	3.91458		11.3114	4.71003	6.28437	5.46334	6.53993	6.59356	5.66645	4.25984
20:35	3.52637	8.54653	4.44837	4.88477	3.92499	3.84465	5.01926	3.91458		11.3114	4.71003	6.28437	5.46334	6.53993	6.59356	5.66645	4.25984
21:00	3.52637	8.76503	4.44837	4.88477	3.92499	3.84465	5.01926	3.91458		11.4388	4.71003	6.28437	5.46334	6.53993	6.79144	5.66645	4.25984
21:50	3.63178	8.76503	4.44837	4.88477	3.92499	3.84465	5.01926	3.99795		11.5314	4.71003	6.28437	5.46334	6.53993	6.79144	5.66645	4.25984
22:15	3.63178	8.76503	4.44837	4.97025	4.00464	3.84465	5.01926	3.99795		11.5572	4.71003	6.28437	5.46334	6.53993	6.9104	5.89334	4.25984
22:40	3.63178	9.60061	4.58533	4.97025	4.21345	3.93102	5.10111	4.27322		11.9676	4.84882	6.37818	5.46334	6.97618	7.38134	6.2764	4.25984
23:05	3.71474	9.82845	4.58594	5.38699	4.43781	4.07619	5.45831	4.55222		12.3184	5.32215	6.37818	5.46334	7.26759	7.66317	6.55332	4.45939
23:30	3.89484	10.3778	4.81653	5.5723	4.75608	4.31817	5.55026	4.83798		12.8113	5.32215	6.37818	5.66662	7.26759	7.66317	6.55332	4.45939
23:55	4.1091	10.3778	4.94519	5.5723	4.75608	4.41671	5.55026	4.91134		13.1299	5.50895	6.58683	5.97128	7.26812	8.00003	7.05296	4.45939
0:20	4.25852	10.5839	4.94519	5.84149	4.75608	4.41671	5.64646	5.14782		13.1299	5.50895	6.81748	5.97128	7.62013	8.40058	7.05296	4.7762
0:45	4.45315	11.0342	4.94519	6.22147	4.97956	4.70571	5.98487	5.37542		13.2508	5.50895	7.10468	5.97128	7.62013	8.40143	7.05296	4.7762
1:10	4.66946	11.0472	5.12421	6.23819	5.05037	4.70571	6.32113	5.37542		13.2508	5.73341	7.3054	6.31286	7.62013	8.40143	7.05296	4.7762
1:35	4.79361	11.2313	5.38259	6.23819	5.05037	4.70571	6.67932	5.37542		13.3131	5.73341	7.46311	6.62347	8.04079	8.40143	7.58229	4.7762
2:25	4.92544	11.4934	5.56735	6.23819	5.05037	4.76873	6.67932	5.47079		14.2162	6.03166	7.57837	6.62347	8.28136	8.85236	7.89024	4.7762
2:50	5.10071	11.5624	5.62826	6.68037	5.20583	5.10664	6.67932	5.77918		14.9883	6.17572	7.72013	6.88717	8.28136	8.98358	7.89024	4.7762
3:15	5.60006	11.899	5.86241	7.00504	5.34993	5.32833	6.83246	5.96927		15.2319	6.18401	7.99274	6.88717	8.54515	8.98358	7.89024	4.7762
3:40	5.93374	12.344	6.22828	7.18095	5.34993	5.62527	7.24503	5.96927		15.5298	6.18849	8.11167	7.10049	8.69805	8.98358	7.89024	4.7762
4:05	5.93374	12.344	6.22828	7.18095	5.34993	5.62527	7.31747	5.96927		15.7407	6.72286	8.32505	7.35666	8.69805	8.98358	8.49699	5.21907
4:30	5.93374	12.9181	6.22828	7.18095	5.60484	5.62527	7.33362	5.96927		16.0387	6.92474	8.555	7.35666	8.69805	9.49118	8.49699	5.44087
4:55	5.93374	13.4107	6.22828	7.18095	6.05238	5.62527	7.33362	6.05383		16.0387	7.12551	8.82392	7.51529	8.94194	9.71531	8.49699	5.44087
5:20	5.93374	13.4107	6.22828	7.67111	6.05238	5.62527	7.60135	6.39868		16.0387	7.12551	8.97474	7.79498	9.35049	9.71531	8.49699	5.53431
5:45	5.93374	13.4107	6.6822	7.99375	6.05238	5.62527	7.79627	6.67157		16.2965	7.26449	8.9832	7.79498	9.35049	9.88626	8.49699	5.53431
6:10	5.93374	13.4107	6.6822	7.99375	6.05238	5.73379	7.79627	6.67157		16.2965	7.48412	9.40641	8.20554	9.35049	9.88626	8.49699	5.53431
6:35	5.93374	13.9273	6.6822	7.99375	6.05238	5.97705	7.79627	6.67157		16.2965	7.64013	9.72569	8.42307	9.35049	9.88626	8.49699	5.53431
7:00	5.93374	13.9273	6.6822	7.99375	6.05238	5.97705	7.79627	6.67157		16.2965	7.80504	9.9466	8.67539	9.56805	10.3881	8.49699	6.00279
7:25	5.9407	14.0769	6.6822	7.99375	6.23317	5.97705	8.18897	6.67157		16.2965	7.80504	9.95298	8.67539	9.56805	10.5836	8.49699	6.17366
	P value	Mean1	Mean2	Difference	SE of difference	t ratio	df
	0.269472	0	0.0116124	-0.0116124	0.0100991	1.14984	14
	0.0988238	0.0656243	0.2383	-0.172676	0.0976631	1.76808	14
	0.103497	0.0938568	0.382004	-0.288147	0.16545	1.7416	14
	0.0466558	0.0938568	0.434673	-0.340816	0.156202	2.18189	14
	0.0466558	0.0938568	0.434673	-0.340816	0.156202	2.18189	14
	0.0309198	0.126602	0.483168	-0.356566	0.148623	2.39914	14
	0.0507665	0.13834	0.549041	-0.410701	0.192221	2.13661	14
	0.0266579	0.13834	0.586333	-0.447993	0.180911	2.47631	14
	0.0418688	0.178723	0.586333	-0.407611	0.182004	2.23957	14
	0.0505703	0.218369	0.623358	-0.404989	0.189363	2.13869	14
	0.0739975	0.255463	0.654998	-0.399535	0.206914	1.93093	14
	0.074295	0.255463	0.65694	-0.401477	0.208159	1.9287	14
	0.074295	0.255463	0.65694	-0.401477	0.208159	1.9287	14
	0.0753252	0.257137	0.65694	-0.399802	0.208116	1.92105	14
	0.0753252	0.257137	0.65694	-0.399802	0.208116	1.92105	14
	0.079986	0.257137	0.720648	-0.46351	0.245556	1.88759	14
	0.0774968	0.258492	0.725504	-0.467012	0.24512	1.90524	14
	0.0670392	0.258492	0.739527	-0.481035	0.242278	1.98546	14
	0.0670392	0.258492	0.739527	-0.481035	0.242278	1.98546	14
	0.072031	0.258492	0.758472	-0.49998	0.256947	1.94585	14
	0.0792402	0.286842	0.78403	-0.497188	0.262669	1.89283	14
	0.137441	0.358937	0.80437	-0.445434	0.282708	1.57559	14
	0.164759	0.390576	0.80437	-0.413795	0.28227	1.46596	14
	0.143087	0.390576	0.919218	-0.528643	0.340728	1.55151	14
	0.088475	0.404076	1.01831	-0.614233	0.335476	1.83093	14
	0.0883834	0.404583	1.01869	-0.614112	0.335303	1.83151	14
	0.089367	0.448921	1.07532	-0.626395	0.343182	1.82526	14
	0.0960352	0.46159	1.07553	-0.61394	0.344056	1.78442	14
	0.0847987	0.471859	1.12001	-0.648149	0.349437	1.85484	14
	0.107168	0.537144	1.15765	-0.620504	0.36044	1.72152	14
	0.15582	0.699085	1.34436	-0.645272	0.430176	1.50002	14
	0.117175	0.937956	1.71091	-0.772952	0.462926	1.66971	14
	0.0823583	1.09666	1.95155	-0.854882	0.456855	1.87123	14
	0.0933982	1.26414	2.11375	-0.849602	0.471934	1.80026	14
	0.133759	1.49217	2.2641	-0.771934	0.484955	1.59176	14
	0.0886381	1.55325	2.45597	-0.902726	0.493324	1.82989	14
	0.0610649	1.67891	2.61223	-0.93332	0.458278	2.03658	14
	0.0863824	1.80139	2.68566	-0.884265	0.479425	1.84443	14
	0.105102	1.91889	2.90163	-0.982741	0.56716	1.73274	14
	0.14407	2.10317	2.97117	-0.868001	0.560942	1.5474	14
	0.099584	2.3098	3.30953	-0.999726	0.566836	1.7637	14
	0.0953677	2.45378	3.50758	-1.0538	0.589246	1.78839	14
	0.0985136	2.60614	3.66177	-1.05563	0.596442	1.76988	14
	0.136602	2.77062	3.72571	-0.955099	0.604781	1.57925	14
	0.135232	2.86844	3.89487	-1.02643	0.647491	1.58525	14
	0.100474	2.89963	3.99934	-1.09972	0.625335	1.7586	14
	0.0896668	3.05213	4.14899	-1.09686	0.601559	1.82337	14
	0.0686874	3.16779	4.33061	-1.16282	0.589635	1.97209	14
	0.0766554	3.2489	4.41708	-1.16817	0.611188	1.91132	14
	0.0505855	3.28094	4.56395	-1.28301	0.599951	2.13853	14
	0.0341361	3.30305	4.66827	-1.36522	0.581604	2.34734	14
	0.0426365	3.39618	4.7177	-1.32152	0.592633	2.22992	14
	0.0355523	3.48828	4.89877	-1.41049	0.606405	2.32598	14
	0.0349199	3.58934	5.00896	-1.41961	0.607863	2.33542	14
	0.0468176	3.77246	5.24257	-1.47011	0.674352	2.18004	14
	0.0723242	4.04987	5.43624	-1.38636	0.713297	1.9436	14
	0.0585746	4.23151	5.62203	-1.39053	0.675257	2.05925	14
	0.0585936	4.23178	5.62203	-1.39026	0.675185	2.05908	14
	0.0703333	4.31588	5.69702	-1.38114	0.705013	1.95903	14
	0.0711739	4.32175	5.69702	-1.37527	0.704373	1.95247	14
	0.100451	4.38992	5.69702	-1.3071	0.743206	1.75874	14
	0.0926262	4.41258	5.80477	-1.39219	0.771312	1.80497	14
	0.10363	4.46234	5.88282	-1.42048	0.815965	1.74086	14
	0.104153	4.51506	5.90595	-1.39089	0.800298	1.73796	14
	0.0932497	4.51788	5.94969	-1.43181	0.794935	1.80116	14
	0.0956037	4.52844	5.94969	-1.42125	0.795336	1.78698	14
	0.0968837	4.53109	5.97106	-1.43997	0.809242	1.7794	14
	0.12147	4.59405	6.03322	-1.43918	0.872942	1.64865	14
	0.121452	4.60403	6.04313	-1.4391	0.872852	1.64873	14
	0.109875	4.60403	6.08588	-1.48184	0.868046	1.7071	14
	0.109993	4.6153	6.09635	-1.48105	0.867898	1.70648	14
	0.109993	4.6153	6.09635	-1.48105	0.867898	1.70648	14
	0.107784	4.63036	6.11956	-1.4892	0.866717	1.71821	14
	0.107784	4.63036	6.11956	-1.4892	0.866717	1.71821	14
	0.109096	4.63971	6.12019	-1.48048	0.86516	1.71122	14
	0.0982539	4.63971	6.2222	-1.58249	0.893363	1.77138	14
	0.101118	4.68463	6.33811	-1.65348	0.942185	1.75494	14
	0.103029	4.69604	6.34185	-1.64581	0.943591	1.7442	14
	0.115528	4.73628	6.34185	-1.60557	0.956855	1.67796	14
	0.115832	4.73817	6.34185	-1.60368	0.956601	1.67643	14
	0.119001	4.76045	6.35013	-1.58968	0.95725	1.66067	14
	0.119142	4.76369	6.35303	-1.58934	0.957444	1.65998	14
	0.118954	4.76369	6.35361	-1.58992	0.957263	1.6609	14
	0.118954	4.76369	6.35361	-1.58992	0.957263	1.6609	14
	0.126132	4.791	6.39428	-1.60328	0.985717	1.62651	14
	0.130516	4.8146	6.40585	-1.59125	0.990614	1.60632	14
	0.124723	4.83524	6.4523	-1.61706	0.990164	1.63312	14
	0.14659	5.03834	6.69397	-1.65562	1.0772	1.53697	14
	0.149286	5.25508	6.92819	-1.67311	1.09642	1.52598	14
	0.216387	5.51549	7.01522	-1.49972	1.1584	1.29465	14
	0.174663	5.57985	7.24719	-1.66734	1.166	1.42997	14
	0.164748	5.69952	7.40969	-1.71017	1.16656	1.466	14
	0.230394	5.96245	7.4608	-1.49835	1.1949	1.25395	14
	0.224964	6.06646	7.55664	-1.49018	1.17384	1.26949	14
	0.20798	6.18206	7.74173	-1.55967	1.18148	1.3201	14
	0.187266	6.2742	8.03123	-1.75703	1.2672	1.38654	14
	0.206347	6.46784	8.21284	-1.745	1.31685	1.32514	14
	0.258879	6.73081	8.31137	-1.58057	1.34305	1.17685	14
	0.320797	6.98455	8.40981	-1.42526	1.38469	1.0293	14
	0.23238	6.99361	8.69287	-1.69926	1.36121	1.24834	14
	0.228937	7.09926	8.87528	-1.77602	1.41167	1.25809	14
	0.233297	7.22734	9.01232	-1.78498	1.43284	1.24576	14
	0.234786	7.36519	9.12889	-1.7637	1.42051	1.24159	14
	0.261042	7.52073	9.2009	-1.68017	1.43449	1.17126	14
	0.226005	7.5343	9.33257	-1.79828	1.4199	1.26649	14
	0.236813	7.62929	9.41918	-1.78989	1.44819	1.23595	14
	0.178243	7.62929	9.64742	-2.01814	1.42385	1.41738	14
	0.188626	7.72053	9.69402	-1.97349	1.42799	1.382	14
	0.192958	7.84756	9.80861	-1.96105	1.43382	1.36771	14
	0.171861	7.89547	9.95916	-2.06369	1.43314	1.43997	14
	0.146121	8.02556	10.18	-2.15443	1.39998	1.5389	14
	0.159946	8.25573	10.2726	-2.01686	1.35898	1.4841	14
	0.181984	8.41302	10.3965	-1.98351	1.41231	1.40444	14
	0.189835	8.52956	10.4985	-1.9689	1.42883	1.37799	14

## Sheet: 1t
Activity of age-matched male ScKO mice (10M) and control mice (10M) were measured.
Data represent mean±SEM, n.s.: not significant, *p<0.05, **p<0.01, ***p<0.001, repeated-measures ANOVA
Activity (m)
	Control									ScKO
7:30	0.014108	0.013518	0.035408	0.019106	0.029197	0.013094	0.017346	0.019607		0.002555	0.018633	0.034025	0.000662	0.011184	0	0.000222	0
7:55	0.100252	0.057803	0.087138	0.117117	0.155076	0.016734	0.123525	0.08629		0.060289	0.137121	0.181204	0.087693	0.093045	0.008535	0.059508	0.001378
8:20	0.128799	0.129737	0.089164	0.177804	0.163367	0.018494	0.123725	0.134232		0.082683	0.138492	0.264165	0.139924	0.099267	0.030606	0.064344	0.00377
8:45	0.131222	0.131816	0.092452	0.178364	0.165147	0.019591	0.124156	0.134779		0.082683	0.139533	0.264165	0.140272	0.099267	0.131098	0.079134	0.007858
9:10	0.133651	0.1334	0.101343	0.179797	0.167831	0.085996	0.125791	0.137371		0.082683	0.140884	0.264165	0.14177	0.099267	0.240975	0.099855	0.019364
9:35	0.16403	0.151507	0.12023	0.194074	0.170596	0.174926	0.126632	0.142452		0.082683	0.149578	0.277147	0.145644	0.117775	0.241744	0.117708	0.087052
10:25	0.257722	0.157807	0.12044	0.214965	0.171949	0.184697	0.128217	0.144376		0.158757	0.178648	0.311182	0.147722	0.147341	0.243756	0.119641	0.108182
10:50	0.260132	0.15982	0.12222	0.216272	0.189268	0.185897	0.133542	0.150649		0.186095	0.264856	0.311182	0.148041	0.147341	0.245561	0.1206	0.110037
11:15	0.273946	0.186312	0.166358	0.232221	0.358697	0.200578	0.150774	0.213387		0.186805	0.265516	0.311182	0.149109	0.147341	0.250451	0.125089	0.110462
11:40	0.276912	0.266059	0.168308	0.240079	0.364173	0.206081	0.151636	0.228739		0.188753	0.26693	0.33644	0.194476	0.165358	0.291006	0.132188	0.118363
12:05	0.279197	0.269522	0.170009	0.335053	0.366439	0.25837	0.155034	0.230216		0.191468	0.268864	0.33644	0.264869	0.19815	0.292863	0.161008	0.118799
12:30	0.280642	0.272059	0.172023	0.343863	0.367378	0.274278	0.168402	0.231963		0.204404	0.269709	0.33644	0.266337	0.19815	0.294667	0.162638	0.121644
12:55	0.28746	0.274835	0.173634	0.346579	0.376741	0.275225	0.169519	0.234575		0.205324	0.275307	0.359452	0.267735	0.19815	0.297567	0.162688	0.124142
13:20	0.290906	0.276607	0.176923	0.349452	0.538922	0.279069	0.176229	0.238993		0.205875	0.284035	0.363342	0.268621	0.199749	0.298891	0.162713	0.128245
13:45	0.292114	0.277834	0.188441	0.359601	0.540399	0.280735	0.177548	0.240577		0.217515	0.287055	0.363342	0.269142	0.249741	0.300688	0.164497	0.134136
14:10	0.314416	0.305127	0.212974	0.382966	0.562167	0.303202	0.206138	0.265672		0.27239	0.288787	0.374671	0.278131	0.252689	0.332226	0.165756	0.134823
14:35	0.335917	0.317389	0.25726	0.388344	0.564675	0.304763	0.209504	0.284026		0.273671	0.339199	0.374671	0.279453	0.280824	0.343568	0.166216	0.142647
15:25	0.338642	0.318335	0.259994	0.398881	0.566031	0.306806	0.211839	0.285813		0.273956	0.348656	0.374671	0.280298	0.292153	0.345265	0.246955	0.195516
15:50	0.345953	0.320582	0.260773	0.402479	0.567421	0.311089	0.230702	0.296016		0.274828	0.349854	0.374671	0.2827	0.294265	0.348585	0.271476	0.203664
16:15	0.347615	0.321169	0.262822	0.406119	0.578973	0.31178	0.231977	0.301606		0.284444	0.350973	0.374671	0.302603	0.297211	0.366091	0.272671	0.204239
16:40	0.351136	0.351432	0.264582	0.433587	0.579549	0.313478	0.233727	0.330864		0.284655	0.373084	0.437368	0.338045	0.345775	0.374993	0.274538	0.205169
17:05	0.353411	0.431934	0.27051	0.51245	0.658641	0.319674	0.236427	0.331916		0.285785	0.373929	0.448016	0.339373	0.373973	0.37812	0.275088	0.210291
17:30	0.376797	0.455442	0.354399	0.534675	0.686499	0.428069	0.272274	0.355215		0.289366	0.384136	0.449879	0.344664	0.376839	0.383364	0.275444	0.216574
17:55	0.416215	0.457064	0.357847	0.539733	0.687645	0.45225	0.272941	0.364386		0.320472	0.410853	0.451557	0.393388	0.379364	0.39499	0.277422	0.25809
18:20	0.496547	0.45813	0.369451	0.547472	0.689327	0.460645	0.273835	0.367515		0.323009	0.413503	0.452787	0.394494	0.381978	0.4474	0.331686	0.264595
18:45	0.49991	0.483267	0.370879	0.568904	0.691397	0.46206	0.343972	0.379973		0.324224	0.424959	0.470051	0.394983	0.40031	0.45091	0.391901	0.266038
19:10	0.500365	0.508608	0.3721	0.570453	0.703965	0.471245	0.410784	0.387356		0.325176	0.427147	0.517701	0.396393	0.445396	0.455358	0.403111	0.28127
19:35	0.501206	0.512288	0.394879	0.585779	0.709375	0.494409	0.410784	0.403601		0.329924	0.443942	0.525005	0.433194	0.447312	0.459429	0.40991	0.282526
20:00	0.521319	0.528348	0.399713	0.604203	0.712953	0.500056	0.411692	0.419408		0.350056	0.48089	0.526471	0.434579	0.451607	0.474097	0.528094	0.285056
20:25	0.547457	0.559576	0.433889	0.618671	0.753524	0.530711	0.441263	0.449295		0.353843	0.494239	0.527925	0.4737	0.484516	0.611006	0.542885	0.301756
20:50	0.590662	0.652518	0.482953	0.673649	0.822947	0.621677	0.516205	0.509125		0.398564	0.534075	0.564498	0.521377	0.560181	0.686228	0.587381	0.321453
21:15	0.631432	0.758868	0.553885	0.727314	0.915971	0.651998	0.584544	0.61791		0.43666	0.584335	0.564498	0.713011	0.711463	0.79004	0.644959	0.365023
21:40	0.66582	0.795844	0.601618	0.75523	0.971252	0.739764	0.624873	0.716908		0.467359	0.60784	0.564498	0.767059	0.789606	0.815635	0.749321	0.36842
22:05	0.779775	0.868026	0.615741	0.843198	1.00374	0.822382	0.688234	0.739907		0.484937	0.634065	0.604669	0.903948	0.895948	0.831244	0.761138	0.4112
22:30	0.826838	0.973677	0.679395	0.926999	1.08956	0.833832	0.694166	0.825184		0.517567	0.644364	0.666153	1.01363	0.895948	0.904736	0.809604	0.425771
22:55	0.85313	0.982821	0.694607	0.939712	1.09425	0.84026	0.789508	0.912874		0.562342	0.67336	0.753604	1.07066	0.895948	0.920481	0.832999	0.476233
23:20	0.926088	1.04044	0.729536	0.996673	1.09425	0.912554	0.87994	0.922217		0.562342	0.784089	0.857018	1.089	0.95615	0.931586	0.834577	0.54275
0:10	0.990465	1.15887	0.759446	1.07627	1.09721	0.914918	0.995358	0.926373		0.576921	0.793951	0.931427	1.09143	1.07868	0.934779	0.861044	0.546598
0:35	1.02981	1.22827	0.766957	1.11471	1.12289	0.959758	1.12102	0.933925		0.617071	0.825135	1.03789	1.11241	1.14119	0.978953	0.885392	0.593765
1:00	1.0371	1.34321	0.783202	1.12633	1.17111	1.04451	1.18862	0.939448		0.628883	0.843435	1.15213	1.19998	1.14119	0.99665	0.947485	0.611001
1:25	1.0443	1.36831	0.806765	1.14937	1.21397	1.11495	1.29666	1.00354		0.651113	0.8972	1.23196	1.26618	1.14345	1.00614	1.03479	0.66489
1:50	1.04524	1.38693	0.897458	1.18878	1.21397	1.17188	1.36218	1.07871		0.682675	0.928205	1.31184	1.30953	1.24398	1.05678	1.10867	0.675086
2:15	1.06102	1.525	1.02407	1.28797	1.23171	1.24568	1.43406	1.16544		0.68897	1.01979	1.43518	1.31316	1.27746	1.1475	1.1107	0.733379
2:40	1.06336	1.60709	1.03057	1.3619	1.30873	1.39177	1.43749	1.24175		0.73992	1.0324	1.50465	1.37591	1.27746	1.2451	1.12131	0.750194
3:05	1.0916	1.65176	1.04778	1.46483	1.39463	1.42325	1.44379	1.26021		0.80786	1.05314	1.58105	1.42299	1.27746	1.28209	1.12848	0.810784
3:30	1.14417	1.65339	1.07603	1.48016	1.40027	1.4273	1.47126	1.2623		0.826817	1.13228	1.67563	1.4882	1.30103	1.28209	1.16815	0.811759
4:20	1.16935	1.66152	1.12857	1.48467	1.40132	1.42968	1.55711	1.26972		0.832216	1.14153	1.71754	1.49233	1.32684	1.29367	1.26456	0.831765
4:45	1.22211	1.76625	1.21939	1.49659	1.41451	1.43226	1.72838	1.27731		0.83528	1.16683	1.8603	1.5486	1.38419	1.31534	1.30602	0.831765
5:10	1.22578	1.90146	1.26883	1.59018	1.41575	1.43683	1.72964	1.33581		0.843496	1.18496	1.94063	1.64705	1.38419	1.412	1.32872	0.844348
5:35	1.22799	1.91123	1.26989	1.64697	1.42483	1.43817	1.73266	1.35911		0.854027	1.26687	2.05046	1.70793	1.38419	1.45635	1.35106	0.860743
6:00	1.2306	1.92682	1.31368	1.65283	1.43587	1.4686	1.73279	1.35943		0.860441	1.29761	2.10339	1.71174	1.39955	1.45758	1.38099	0.898252
6:25	1.24926	2.00615	1.33695	1.65631	1.49478	1.56844	1.73296	1.36465		0.866221	1.30803	2.10555	1.72529	1.45497	1.4645	1.40494	0.901041
6:50	1.2841	2.02037	1.3765	1.66425	1.56369	1.56945	1.80028	1.37209		0.879072	1.31835	2.10555	1.78536	1.45497	1.49421	1.47818	0.92041
7:15	1.36271	2.06562	1.45959	1.7051	1.65344	1.59625	1.83723	1.44488		0.89885	1.33483	2.17788	1.88989	1.45497	1.51218	1.48593	0.9723
7:40	1.38976	2.13708	1.48002	1.75474	1.71031	1.6013	1.84902	1.51965		0.917291	1.3613	2.29318	1.92991	1.45497	1.57669	1.50998	1.00137
8:30	1.42154	2.21646	1.55255	1.81625	1.78828	1.6642	1.91202	1.56008		0.949528	1.37518	2.28464	1.93251	1.52564	1.68884	1.5434	1.00137
8:55	1.45604	2.29588	1.6365	1.88044	1.87684	1.72697	1.92406	1.56147		0.949528	1.39056	2.22428	1.9588	1.6472	1.71925	1.6002	1.04759
9:20	1.45908	2.29588	1.63681	1.88454	1.89405	1.72706	1.92709	1.56503		0.952084	1.39056	2.22428	1.95896	1.6472	1.71925	1.6002	1.0487
9:45	1.48857	2.29961	1.64363	1.89433	2.00036	1.80568	2.0113	1.64117		0.996025	1.3944	2.22904	1.96135	1.6472	1.72378	1.6004	1.06934
10:10	1.51057	2.3302	1.68292	1.92233	2.02617	1.86814	2.03399	1.72085		0.996025	1.40074	2.22904	1.9695	1.6472	1.72503	1.60107	1.06984
10:35	1.51057	2.3813	1.7836	1.9238	2.02797	1.869	2.03416	1.72775		0.996025	1.40347	2.27663	2.02674	1.66567	1.75108	1.60373	1.07158
11:00	1.51057	2.50585	1.78907	1.94609	2.02994	1.87166	2.03576	1.73		1.02719	1.41348	2.20747	2.02757	1.73653	1.85166	1.61316	1.07242
11:25	1.5351	2.51724	1.78923	2.06319	2.05425	1.94202	2.03648	1.73107		1.08747	1.43888	2.20747	2.03053	1.82073	1.88286	1.63975	1.08666
11:50	1.56529	2.52057	1.79003	2.06759	2.1994	1.94447	2.0426	1.74482		1.08792	1.51053	2.20747	2.0428	1.83211	1.88404	1.6437	1.14943
12:15	1.56529	2.52826	1.79244	2.07418	2.20127	1.94583	2.04291	1.81041		1.08849	1.51234	2.20747	2.08252	1.83473	1.88652	1.64585	1.15028
12:40	1.56529	2.53232	1.79259	2.14922	2.20294	1.94736	2.04393	1.81239		1.0893	1.51326	2.22996	2.08344	1.84206	1.88748	1.64652	1.15128
13:05	1.56529	2.55339	1.79264	2.15076	2.20389	1.96171	2.04491	1.81304		1.09293	1.51491	2.24198	2.08473	1.84369	1.88904	1.66524	1.15305
13:30	1.56529	2.6436	1.79304	2.15222	2.24554	2.02787	2.04612	1.81455		1.16184	1.51667	2.3242	2.08518	1.84944	1.90288	1.66805	1.15527
13:55	1.61282	2.64849	1.79349	2.15409	2.24667	2.02928	2.11903	1.82274		1.16379	1.52099	2.3242	2.08944	1.89384	1.90449	1.66897	1.15717
14:20	1.63735	2.68172	1.81364	2.17649	2.26781	2.05074	2.13905	1.84321		1.16408	1.60483	2.3242	2.09647	1.99856	1.90752	1.66966	1.16262
14:45	1.63923	2.68296	1.81374	2.17827	2.26893	2.05169	2.16518	1.84443		1.16479	1.61197	2.3242	2.10304	1.99856	1.94552	1.67526	1.16402
15:10	1.64174	2.6844	1.81439	2.24688	2.27748	2.05312	2.17799	1.86209		1.16716	1.61318	2.33956	2.10542	1.99856	1.94757	1.67663	1.16804
15:35	1.64262	2.68987	1.81479	2.28588	2.27908	2.07509	2.18917	1.90564		1.16961	1.61558	2.37334	2.10719	1.99856	1.94928	1.69538	1.16857
16:25	1.64749	2.7007	1.81874	2.28955	2.27999	2.07862	2.19573	1.90708		1.17044	1.62227	2.37334	2.10862	1.99856	1.95065	1.78263	1.17098
16:50	1.64872	2.7107	1.81949	2.29082	2.28116	2.08121	2.20218	1.90994		1.17149	1.62563	2.63733	2.11665	2.01363	1.96519	1.78331	1.17351
17:15	1.65414	2.71137	1.84438	2.2979	2.28201	2.08569	2.20931	1.91441		1.22657	1.67931	2.37334	2.11817	2.04726	2.0777	1.78382	1.17674
17:40	1.73516	2.71541	1.86855	2.33363	2.28367	2.12979	2.26042	1.92867		1.26527	1.68875	2.68728	2.11959	2.09096	2.10433	1.82397	1.19252
18:05	1.76447	2.72047	1.8704	2.33548	2.37693	2.13094	2.26253	1.93063		1.26835	1.69101	2.68728	2.1977	2.09096	2.11218	1.83651	1.22967
18:30	1.78705	2.82035	1.89135	2.40005	2.43866	2.15518	2.28494	1.99807		1.26885	1.69393	2.68728	2.20363	2.09096	2.11316	1.83856	1.23055
18:55	1.7888	2.82681	1.89281	2.44294	2.43991	2.16937	2.28982	1.99893		1.26936	1.6983	2.68728	2.20445	2.09096	2.11544	1.84026	1.23171
19:20	1.79043	2.83678	1.96855	2.44386	2.44125	2.17071	2.37923	1.99997		1.28125	1.70701	2.72427	2.20643	2.10656	2.12761	1.87814	1.2342
19:45	1.79437	2.83751	1.98158	2.44588	2.44256	2.20139	2.37923	2.00284		1.28162	1.71149	2.72619	2.22714	2.17389	2.14201	1.8917	1.24491
20:10	1.80225	2.84018	1.98273	2.47366	2.46114	2.20292	2.37934	2.00745		1.28272	1.72882	2.74619	2.24781	2.17595	2.14333	1.89212	1.27473
20:35	1.82516	2.85926	1.98375	2.47548	2.46163	2.20395	2.37967	2.00865		1.28441	1.73541	2.33461	2.24948	2.17702	2.16338	1.89851	1.27568
21:00	1.84064	2.88664	1.99245	2.48593	2.46877	2.20964	2.37972	2.03129		1.29577	1.74023	2.32486	2.26654	2.21034	2.17354	1.90028	1.27671
21:50	1.87707	2.88964	2.0122	2.48894	2.48498	2.21909	2.38503	2.05463		1.31776	1.76341	2.34619	2.2691	2.21189	2.18683	1.96334	1.28146
22:15	1.88051	2.9275	2.03697	2.50863	2.5081	2.23888	2.41919	2.07382		1.32646	1.78941	2.36371	2.27207	2.22261	2.21101	2.01196	1.28956
22:40	1.90485	3.01172	2.09644	2.56671	2.59043	2.28244	2.48993	2.1322		1.35846	1.81018	2.43195	2.33388	2.34609	2.31936	2.03772	1.32994
23:05	1.99072	3.06093	2.10778	2.6793	2.66833	2.32699	2.59333	2.20033		1.38055	1.92278	2.39439	2.34533	2.45457	2.43179	2.12857	1.34156
23:30	2.04127	3.18316	2.19116	2.74616	2.7795	2.44074	2.71084	2.27737		1.42322	1.94826	2.34195	2.42083	2.45457	2.43571	2.14928	1.34668
23:55	2.09599	3.19307	2.24151	2.75566	2.78164	2.46999	2.75248	2.31474		1.4853	1.9822	2.5368	2.51863	2.45506	2.4926	2.21004	1.37577
0:20	2.13355	3.24335	2.24881	2.79211	2.79234	2.47987	2.88463	2.43305		1.4853	2.00599	2.55054	2.53798	2.5534	2.57197	2.25166	1.41772
0:45	2.18428	3.25675	2.27696	2.85428	2.85292	2.5649	2.98	2.48454		1.50491	2.02254	2.61884	2.55054	2.5534	2.57652	2.2553	1.42668
1:10	2.21737	3.38586	2.30327	2.89796	2.90892	2.57502	3.04126	2.48793		1.51282	2.07324	2.65145	2.61884	2.5534	2.60159	2.29429	1.44942
1:35	2.26119	3.39865	2.32773	2.90149	2.90892	2.57711	3.0998	2.49352		1.54103	2.10165	2.66434	2.65147	2.37292	2.60159	2.36373	1.47719
2:25	2.29022	3.52149	2.36808	2.92712	2.9122	2.61795	3.16254	2.52725		1.6238	2.15973	2.71307	2.66438	2.39774	2.68765	2.4517	1.49896
2:50	2.33038	3.53826	2.40048	2.97925	2.96198	2.66184	3.16544	2.60054		1.67949	2.17361	2.53438	2.71107	2.39774	2.7528	2.46091	1.50674
3:15	2.34971	3.62079	2.48175	3.04488	2.98074	2.72206	3.20371	2.6551		1.69427	2.19966	2.55354	2.53798	2.3954	2.7528	2.47358	1.53509
3:40	2.53761	3.7154	2.59866	3.14353	3.00643	2.79609	3.27157	2.6901		1.71992	2.22255	2.64738	2.55054	2.39957	2.76309	2.62008	1.56013
4:05	2.54581	3.72384	2.61333	3.21409	3.02422	2.80054	3.29178	2.69154		1.74583	2.32804	2.65807	2.61684	2.32326	2.77687	2.69684	1.5914
4:30	2.54924	3.62338	2.62794	3.21557	3.08623	2.80626	3.31056	2.69935		1.81874	2.40468	2.64544	2.65547	2.34676	2.84382	2.71815	1.60719
4:55	2.55365	3.70788	2.63799	3.22924	3.17101	2.80965	3.32398	2.73241		1.82472	2.42506	2.71607	2.64537	2.38396	2.89933	2.72851	1.61898
5:20	2.55597	3.24435	2.66119	3.30324	3.2076	2.81408	3.42447	2.79172		1.8393	2.44033	2.86798	2.73157	2.32438	2.89933	2.73177	1.64151
5:45	2.56095	3.25775	2.74906	3.41202	3.20908	2.8241	3.50162	2.87797		1.89709	2.50417	2.65056	2.54858	2.31244	2.92177	2.73601	1.66931
6:10	2.56249	3.38686	2.81698	3.52942	3.21043	2.8745	3.51316	2.90881		1.90011	2.5227	2.61643	2.53781	2.42244	2.93201	2.76994	1.69542
6:35	2.56644	3.39965	2.82204	3.54067	3.21535	2.99431	3.5233	2.91106		1.90384	2.55679	2.65687	2.65856	2.48244	2.95321	2.77818	1.71385
7:00	2.60133	3.52249	2.93461	3.54328	3.22814	3.05929	3.56877	2.91208		1.90589	2.57796	2.65844	2.65747	2.40191	2.8529	2.79585	1.7378
7:25	2.73275	3.53926	2.94569	3.65625	3.27964	3.10652	3.72233	2.98798		1.9132	2.60066	2.75165	2.56438	2.40191	2.83957	2.60874	1.76595
		P value	Mean1	Mean2	Difference	SE of difference	t ratio	df
		0.423323	0.006445	0.00223475	0.00421025	0.00510465	0.824787	14
		0.569253	0.100559	0.145785	-0.0452259	0.077592	0.582868	14
		0.717922	0.159953	0.198812	-0.0388587	0.105416	0.368624	14
		0.613963	0.159953	0.213161	-0.0532079	0.103132	0.515918	14
		0.716971	0.181964	0.218658	-0.0366941	0.0991923	0.369929	14
		0.642928	0.218689	0.26919	-0.0505016	0.106582	0.473827	14
		0.460352	0.233458	0.314891	-0.0814334	0.107269	0.759154	14
		0.403373	0.242552	0.334956	-0.0924036	0.107235	0.861696	14
		0.633226	0.279962	0.334956	-0.0549934	0.112732	0.487824	14
		0.660769	0.345432	0.418587	-0.0731555	0.16317	0.448339	14
		0.686032	0.363371	0.434203	-0.0708318	0.171604	0.412762	14
		0.686032	0.363371	0.434203	-0.0708318	0.171604	0.412762	14
		0.727839	0.374584	0.434668	-0.0600838	0.169223	0.355057	14
		0.735267	0.376406	0.434668	-0.0582624	0.168906	0.344939	14
		0.644465	0.376406	0.459772	-0.0833666	0.176767	0.471618	14
		0.448662	0.376406	0.528975	-0.152569	0.195726	0.779502	14
		0.500488	0.402231	0.534803	-0.132572	0.191684	0.691616	14
		0.416791	0.404318	0.561292	-0.156974	0.187601	0.836744	14
		0.416791	0.404318	0.561292	-0.156974	0.187601	0.836744	14
		0.552356	0.450377	0.570294	-0.119918	0.196948	0.60888	14
		0.506445	0.468974	0.615885	-0.146911	0.215452	0.681871	14
		0.618568	0.510279	0.619799	-0.10952	0.215098	0.509164	14
		0.741092	0.546654	0.620902	-0.0742481	0.2203	0.337032	14
		0.522701	0.546654	0.690903	-0.144249	0.220021	0.655614	14
		0.295988	0.546654	0.784638	-0.237983	0.219214	1.08562	14
		0.29434	0.570298	0.804963	-0.234665	0.215391	1.08948	14
		0.383616	0.672864	0.877317	-0.204453	0.227305	0.899464	14
		0.365196	0.723023	0.921626	-0.198603	0.212209	0.935885	14
		0.26514	0.740895	0.981161	-0.240265	0.206985	1.16079	14
		0.409777	0.825634	0.999057	-0.173423	0.204095	0.84972	14
		0.28062	1.04411	1.25775	-0.213633	0.190355	1.12229	14
		0.961228	1.40151	1.39204	0.00946739	0.191301	0.0494896	14
		0.515415	1.46938	1.60148	-0.132105	0.197962	0.667323	14
		0.887765	1.68332	1.71933	-0.0360144	0.250575	0.143727	14
		0.51579	1.79865	1.96876	-0.170113	0.255149	0.666719	14
		0.391284	1.90434	2.1113	-0.206955	0.233939	0.884654	14
		0.504408	2.0733	2.2618	-0.188501	0.275106	0.685196	14
		0.394674	2.1182	2.36529	-0.247094	0.281374	0.878168	14
		0.27185	2.2358	2.56049	-0.324682	0.283839	1.14389	14
		0.267384	2.37868	2.73423	-0.355555	0.307813	1.1551	14
		0.112519	2.51269	3.04001	-0.527323	0.311415	1.69331	14
		0.144636	2.70248	3.20302	-0.500547	0.32397	1.54504	14
		0.243397	2.88112	3.29766	-0.416535	0.342016	1.21788	14
		0.19566	2.95733	3.44758	-0.490252	0.360764	1.35893	14
		0.100512	2.98406	3.61722	-0.63316	0.36008	1.75839	14
		0.0614464	3.02347	3.75643	-0.73296	0.360499	2.03318	14
		0.0362262	3.08245	3.91482	-0.832365	0.359382	2.3161	14
		0.0284987	3.13424	4.04928	-0.91504	0.374766	2.44163	14
		0.0603613	3.30419	4.2418	-0.937608	0.45896	2.0429	14
		0.0517957	3.33201	4.33782	-1.00581	0.473143	2.12581	14
		0.0580276	3.38588	4.39288	-1.007	0.487803	2.06435	14
		0.0385333	3.43418	4.63672	-1.20254	0.526613	2.28354	14
		0.0431703	3.57914	4.73374	-1.1546	0.51932	2.2233	14
		0.0320751	3.66785	4.85055	-1.1827	0.49694	2.37997	14
		0.0522289	3.86373	4.90158	-1.03785	0.489247	2.12132	14
		0.0736514	4.03925	5.00074	-0.961492	0.497274	1.93353	14
		0.0876934	4.14373	5.11338	-0.969647	0.528149	1.83594	14
		0.0848724	4.14373	5.11961	-0.975879	0.526264	1.85435	14
		0.0653498	4.22634	5.2065	-0.980155	0.490205	1.99948	14
		0.0649768	4.23333	5.21656	-0.983235	0.490974	2.00262	14
		0.0684726	4.30627	5.28608	-0.979805	0.496401	1.97382	14
		0.0666794	4.32498	5.33261	-1.00762	0.506746	1.98842	14
		0.0704446	4.35878	5.33958	-0.980801	0.500879	1.95816	14
		0.0706941	4.38726	5.34899	-0.961729	0.491629	1.95621	14
		0.0698947	4.39658	5.3651	-0.968521	0.493517	1.96249	14
		0.0848085	4.424	5.36818	-0.94418	0.509054	1.85478	14
		0.112557	4.48457	5.37135	-0.886775	0.523753	1.69312	14
		0.112516	4.52473	5.41164	-0.886914	0.523771	1.69333	14
		0.10695	4.58848	5.50573	-0.917253	0.532452	1.7227	14
		0.091188	4.58848	5.56988	-0.981407	0.541065	1.81384	14
		0.0892989	4.58848	5.57674	-0.988269	0.541313	1.82569	14
		0.0977334	4.60821	5.59976	-0.991548	0.558802	1.77442	14
		0.126314	4.67506	5.63949	-0.964426	0.593254	1.62565	14
		0.122362	4.67506	5.65474	-0.979678	0.595783	1.64435	14
		0.121655	4.6789	5.66477	-0.985868	0.598309	1.64776	14
		0.103698	4.68316	5.75103	-1.06787	0.613547	1.74048	14
		0.0941938	4.74346	5.85903	-1.11557	0.621337	1.79544	14
		0.0842064	4.75416	5.94958	-1.19542	0.643123	1.85878	14
		0.0962144	4.79541	6.00037	-1.20496	0.675674	1.78335	14
		0.0958132	4.7965	6.04916	-1.25266	0.70148	1.78573	14
		0.0850627	4.79901	6.10608	-1.30707	0.705344	1.85309	14
		0.0725729	4.80617	6.17506	-1.3689	0.704999	1.9417	14
		0.0736555	4.82359	6.23077	-1.40718	0.727793	1.9335	14
		0.0754455	4.85961	6.238	-1.37839	0.717848	1.92017	14
		0.0704107	4.95393	6.34689	-1.39295	0.711262	1.95843	14
		0.0690979	5.03967	6.43984	-1.40017	0.711178	1.96881	14
		0.0846195	5.10005	6.48669	-1.38664	0.747099	1.85603	14
		0.0782481	5.3261	6.71258	-1.38648	0.729781	1.89986	14
		0.0416943	5.45742	7.01849	-1.56106	0.696346	2.24179	14
		0.0605973	5.6366	7.08807	-1.45147	0.711235	2.04077	14
		0.0541449	5.77573	7.35386	-1.57813	0.750821	2.10188	14
		0.0477267	5.90648	7.5186	-1.61212	0.743	2.16975	14
		0.0749003	6.13714	7.67608	-1.53893	0.79978	1.92419	14
		0.0813687	6.26899	7.80172	-1.53273	0.816145	1.87801	14
		0.0629487	6.35533	7.99486	-1.63953	0.811653	2.01998	14
		0.0725874	6.55276	8.14835	-1.59558	0.821792	1.94159	14
		0.106442	6.7919	8.24129	-1.44938	0.840008	1.72544	14
		0.173136	7.10033	8.31803	-1.2177	0.848335	1.4354	14
		0.130534	7.15529	8.53313	-1.37785	0.857808	1.60624	14
		0.0932127	7.16163	8.79984	-1.6382	0.909413	1.80139	14
		0.07524	7.23799	8.95208	-1.71409	0.891975	1.92168	14
		0.0899707	7.37255	9.03418	-1.66163	0.912255	1.82145	14
		0.0819925	7.50261	9.19771	-1.6951	0.904667	1.87373	14
		0.0856249	7.64412	9.40637	-1.76225	0.952883	1.84939	14
		0.0925951	7.70856	9.49394	-1.78538	0.989044	1.80516	14
		0.0920993	7.82043	9.62812	-1.8077	0.999719	1.80821	14
		0.0731612	7.82621	9.74453	-1.91832	0.990238	1.93723	14
		0.0445815	7.7824	9.86436	-2.08197	0.943702	2.20617	14

[truncated: 6 more sheets: 1u, 1v, 1aa-ac, 1ad, 1ae, 1af-ag]
