# Supplementary material for: Hypothalamic Menin regulates systemic aging and cognitive decline
Source: PLoS Biol. 2023 Mar 16;21(3):e3002033. doi: 10.1371/journal.pbio.3002033 (PMC10019680; doi:10.1371/journal.pbio.3002033)
Supplement: S2 Information — (XLSX) [file pbio.3002033.s014.xlsx]

## Sheet: 2d-2f
The protein and mRNA levels of Menin in the hypothalamus from 10 months old AAV-CAG-Cre injected WT and Men1f/f mice.
Data represent mean±SEM, n.s.: not significant, *p<0.05, **p<0.01, ***p<0.001, one-way ANOVA with Tukey’s post hoc analysis.
WB
Hypothalamus	AAV-GVG-Cre				AAV-CAG-Cre-Men1f/f
Menin	0.999966	0.846046	1.15399		0.761585	0.54694	0.434737	P value	0.0328
	1±0.0889 N=3				0.5811±0.09589 N=3			P value summary	*
RT
Hypothalamus	AAV-GVG-Cre				AAV-CAG-Cre-Men1f/f
Menin	0.89876	0.98874	1.10213		0.26153	0.19563	0.21578	P value	0.0002
	0.9965±0.05884 N=3				0.2243±0.0195 N=3			P value summary	***

## Sheet: 2g-2i
Morris water maze were performed in 10 months male AAV-CAG-Cre injected WT and Men1f/f mice (AAV-CAG-Cre/AAV-CAG-Cre- Men1f/f)
Data represent mean±SEM, n.s.: not significant, *p<0.05, **p<0.01, ***p<0.001, Unpaired t-test.
Morris water maze trainning
	AAV-GVG-Cre
Day1	60	59.76	60	60	60	60	60	60	60	60	60	60	60	60	60	60	60	60	60	60	60	60	60	60	60	60	60	60	60	60	60	60	60	60	60	60	60	60	60	60	60	60
Day2	60	60	60	60	60	60	60	60	60	60	60	60	60	60	60	60	60	60	60	60	60	60	60	60	60	60	60	60	60	60	60	60	60	60	60	60	60	60	60	60	60	60
Day3	19.92	60	60	2.96	15.04	60	60	58.76	60	13.52	60	6.36	60	15.44	59.88	60	60	25.44	60	60	11.16	45.56	11.36	36.48	60	60	15.2	1.96	10.6	51.08	31.4	60	3.68	18.4	32.28	53.76	21.4	29.96	33.28	60	21.88	59.44
Day4	9.72	9.32	4.84	10.48	5.36	60	60	1.6	1.88	3.4	32.04	9.76	9.64	10.12	2.16	1.16	0	11.84	3.6	1.6	0	11.28	2.24	0.36	2.92	2.68	59.56	60	2.36	7.6	59.52	0.64	60	60	1.04	0.84	2.36	5.8	60	60	16	60
Day5	4	19.24	14.76	13.12	9.4	9.8	9.04	60	12.4	17	2.52	23.56	60	13.8	60	4.76	2.24	2.68	13.24	60	0	0.12	3.2	0.28	2.92	0.08	11.08	1.32	60	2.8	31.68	16.76	0.92	0.76	3.6	7.6	0.92	46.24	59.6	3.48	0.84	4.88
Day6	0	14.68	2.44	3.36	14.2	13.96	60	40.08	4.64	3.84	8.72	5.92	12.12	5.08	24.16	21.28	6.52	4.92	60	5.16	60	0	5.28	9.52	3.12	4.12	0	60	2.64	1.72	1.12	7.56	3.72	8.08	10.04	0.2	0.6	7	1.28	0.52	60	0.48
	34.36±8.866 N=21
	AAV-CAG-Cre-Men1f/f
Day1	60	60	60	60	60	60	60	60	60	60	60	60	60	60	60	60	60	60	60	60	60	60	60	60	60	60	60	60	60	60	60	60	60	60	60	60	60	60	59.48	60	60	60	60	60
Day2	60	60	59.64	60	60	60	60	60	60	60	60	60	60	60	60	60	60	60	60	60	60	60	60	60	60	60	60	60	60	60	60	60	60	60	60	60	60	60	60	60	60	60	60	60
Day3	60	60	46.08	60	19.72	60	25.6	26.72	55.16	60	35.44	60	28.12	60	60	60	6.72	60	60	13.96	60	60	27.04	60	27.56	39.88	60	60	51.48	60	19	60	31.76	8.16	12.84	60	59.56	36.56	39.36	54.4	9.76	60	59.4	60
Day4	7.56	60	60	60	2.68	53.28	12.52	60	27.28	6.16	15.84	17.24	4.96	60	10.6	4.24	19.28	23.36	60	50.76	48.84	60	6.44	3.28	5.92	14.96	60	60	18.72	1.92	30.56	3.16	12.24	7.84	12.6	45.08	9.16	7.24	36.4	60	10.76	8.32	60	5.16
Day5	60	15.96	60	4.32	51.96	7.28	14.72	26.64	14.04	5.2	11.12	31.88	40.04	29.2	16.92	7.28	60	17	6.44	5.36	60	4.88	5.52	60	60	31.24	6.28	0.92	60	10.04	3.52	1.68	4.08	9.76	20.4	1.56	12.12	3.44	39.8	60	4.08	50.4	13.24	60
Day6	60	60	60	21.04	0.48	60	16.48	14.48	5.8	2.64	6.92	17.24	60	11.52	5.2	21.88	13	7.68	5.64	15.76	60	60	8.4	5.28	34.28	6.76	57.68	15.36	5.16	6.96	12.64	1.2	1.8	0	15.28	15.76	3.68	19.56	60	13.32	60	3.96	1.44	11.76
	39.74±7.248 N=21
Morris water maze test
Time in Zone (%)
	AAV-GVG-Cre																						AAV-CAG-Cre-Men1f/f
Target	34.53	25.2	33.6	29.27	19.6	36.4	46.87	38.67	33.33	32.73	34.93	33.67	37.07	45.2	48.73	34.27	31.73	40.13	28.2	32	32.33		14.4	6.27	32.67	27	25.6	20.8	36.6	28.87	30.6	21.27	26.53	20.73	23.53	0	29.27	26.6	32.73	20.07	30.6	24.2	27.8	16.8	P value	< 0.0001
SE	7.33	38	43.73	18.8	28.27	25.13	16.07	28.53	12.8	32.4	30	25.13	18.47	8	38.27	26.13	34.6	32.67	25.67	43.73	38.53		37.47	25.27	18.6	26.4	24.2	26.8	27.33	29.2	24.47	22.73	26.73	33.8	30	100	33.4	29.67	23.13	41.8	24.93	28.73	24.73	36.33	P value summary	****
NW	29.8	16.6	3.2	24.67	22.87	15.27	24.53	18.4	22.4	20.27	17.27	28.8	29.73	26.13	9.33	16.07	10.87	12.73	26.6	16.6	14		25.27	28.2	33.33	24.27	28.8	29.73	19.33	21.13	22.33	27.13	24.6	14	16.53	0	16.6	19.67	27.07	24.87	27.47	26.2	23.93	15.6
NE	26.4	18.87	14.73	24.8	24	10.47	7	7.8	27.4	8.2	14.6	10.33	10.6	10.6	0	18.47	17.93	7.93	16.47	6.6	9.53		22.27	38.47	9.53	16.73	20.93	17.33	13.67	20.8	11.67	27.13	18.07	30.93	28.4	0	15.87	22.93	10.8	13.27	14.07	20.87	22	31.27
	34.69±1.487 N=21																						23.77±1.841 N=22
Latency 1st Entrance to Target (Sec)
AAV-GVG-Cre																						AAV-CAG-Cre-Men1f/f
27.04	1.52	1.28	21.36	1.96	0.28	1.92	4.52	4.2	0.36	1.08	1.24	1.72	6.56	2.36	3.04	37.24	1.88	6.32	8.43	7.34		6.68	2.2	27.24	12.16	60	3.48	14.52	3.76	52.8	57.32	12	8.04	3.04	30.96	60	6	60	6.72	60	26	12	38		P value	0.0011
6.642±2.49																						25.63±5.522																							P value summary	**
Target Crossing
AAV-GVG-Cre																						AAV-CAG-Cre-Men1f/f
6	3	2	6	9	3	4	4	2	2	1	5	4	4	4	4	3	3	4	2	4		4	4	1	1	0	4	2	5	0	3	0	2	0	1	3	2	2	2	1	3	1	2		P value	0.0609
3.917±0.6566																						2±0.5064																							P value summary	ns

## Sheet: 2j
T maze were performed in 10 months male AAV-CAG-Cre injected WT and Men1f/f mice (AAV-CAG-Cre/AAV-CAG-Cre- Men1f/f)
Data represent mean±SEM, n.s.: not significant, *p<0.05, **p<0.01, ***p<0.001, Unpaired t-test.
Alternation Triplet (100%)
AAV-GVG-Cre																			AAV-CAG-Cre-Men1f/f
50	37.14	36.36	52.17	37.84	34.29	19.23	41.67	26	32	14.63	40	35.56	18.6	28.57	13.73	9.3	35.42		8.33	22.86	27.5	34.38	33.33	31.58	15.79	12.77	19.51	38.1	25	19.35	14.1	4.08	6.17	21.05	41.86	20	50	P value	0.0793
31.25±2.875																			23.46±2.848																			P value summary	ns

## Sheet: 2k
Y maze were performed in 10 months male AAV-CAG-Cre injected WT and Men1f/f mice (AAV-CAG-Cre/AAV-CAG-Cre- Men1f/f)
Data represent mean±SEM, n.s.: not significant, *p<0.05, **p<0.01, ***p<0.001, Unpaired t-test.
Alternation Triplet (100%)
AAV-GVG-Cre																						AAV-CAG-Cre-Men1f/f
76.19	47.37	37.5	57.89	44.44	34.21	37.14	40	33.33	38.24	52.94	60	57.14	35.9	70	38.46	85.71	50	47.37	41.18	35.71		33.33	31.58	26.92	31.82	19.23	44.44	29.17	29.41	28.57	25.64	41.18	50	47.83	32.56	19.44	45.45	46.43	27.59	100	35.56	60	28.89	P value	0.0356
48.61±3.195 N=21																						37.96±3.689 N=22																						P value summary	*

## Sheet: 2l
Day and night respiratory quotients (RER) of 10 months male AAV-CAG-Cre mice and age-matched AAV-CAG-Cre-Men1f/f mice were measured.
Data represent mean±SEM, n.s.: not significant, *p<0.05, **p<0.01, ***p<0.001, repeated-measures ANOVA
REF（CO2/O2）
Day	AAV-GVG-Cre									AAV-CAG-Cre-Men1f/f
7:30	0.990489	0.983671	0.947684	0.94808	0.941344	0.80526	0.955559	0.868055		0.83475	0.724196	0.852559	0.80907	0.825501	0.884297	0.824167	0.925923
7:55	0.995003	0.864115	0.998957	0.978342	0.976206	0.85549	0.959839	0.975746		0.844742	0.879625	0.767206	0.822714	0.812325	0.827994	0.865243	0.863452
8:20	0.999757	0.91127	1.01713	0.951876	0.96467	0.831464	0.975103	0.974612		0.885977	0.7195	0.808491	0.819768	0.80365	0.841329	0.818888	0.827652
8:45	1.00742	0.941178	0.948805	0.949984	0.982543	0.858575	1.01587	0.916965		0.889591	0.694557	0.735115	0.759202	0.891017	0.788931	0.837063	0.8794
9:10	1.00111	0.932741	0.911559	0.829668	0.931636	0.896604	1.01835	0.911198		0.844008	0.764157	0.870293	0.778623	0.894889	0.813281	0.944056	0.8743
9:35	0.907249	0.807747	0.927302	0.797405	0.885648	0.827983	0.926887	0.8489		0.833823	0.807192	0.799101	0.725139	0.878928	0.78798	0.872878	0.753615
10:25	0.961439	0.827531	0.858331	0.867725	0.861382	0.713597	0.935243	0.871352		0.792974	0.755524	0.783005	0.735331	0.869927	0.892821	0.834435	0.897401
10:50	0.953663	0.983064	0.849296	0.827328	0.882884	0.750762	0.971668	0.874422		0.802155	0.706837	0.720205	0.752177	0.850385	0.841433	0.834884	0.853324
11:15	0.987469	0.920087	0.86185	0.789454	0.763439	0.783262	1.01636	0.885499		0.828928	0.61496	0.595463	0.74219	0.785253	0.848009	0.904037	0.854278
11:40	0.953744	0.839276	0.798981	0.759458	0.734126	0.753487	0.92965	0.757667		0.820123	0.579162	0.600006	0.702958	0.745221	0.77036	0.77712	0.743182
12:05	0.875594	0.885721	0.811219	0.839915	0.792652	0.752907	0.901681	0.742225		0.759107	0.7607	0.720157	0.813845	0.878239	0.708704	0.791528	0.725434
12:30	0.901834	0.831887	0.760904	0.876381	0.882645	0.817705	0.853725	0.789021		0.767966	0.794746	0.664809	0.747831	0.856312	0.706499	0.768717	0.758563
12:55	0.893985	0.800761	0.782624	0.799649	0.882718	0.721291	0.855041	0.70651		0.7579	0.741846	0.788811	0.781943	0.805246	0.865026	0.762462	0.794364
13:20	0.857221	0.844855	0.781385	0.760996	0.809326	0.745774	0.834621	0.782794		0.845235	0.852342	0.781789	0.77209	0.833084	0.770881	0.796363	0.908496
13:45	0.825261	0.869358	0.824804	0.822325	0.797774	0.741473	0.762673	0.766325		0.783979	0.794995	0.849091	0.767136	0.835304	0.718838	0.741683	0.891665
14:10	0.92965	0.913327	0.845118	0.781268	0.745834	0.785138	0.813768	0.788775		0.783353	0.726267	0.675999	0.721913	0.748631	0.766135	0.781201	0.884306
14:35	0.805129	0.891212	0.721657	0.72524	0.850895	0.83539	0.822063	0.774544		0.769483	0.675549	0.557388	0.677858	0.842003	0.768921	0.770597	0.808949
15:25	0.678649	0.87863	0.727963	0.740538	0.918689	0.882379	0.810893	0.707793		0.684625	0.63546	0.645748	0.704581	0.86475	0.706199	0.720442	0.756714
15:50	0.715699	0.875121	0.797014	0.768448	0.898579	0.770526	0.864804	0.772448		0.798668	0.789659	0.769782	0.776953	0.896829	0.700558	0.707453	0.7641
16:15	0.806969	0.91063	0.771456	0.802301	0.834534	0.80103	0.82212	0.806534		0.729426	0.792892	0.84842	0.923816	0.93578	0.734438	0.706882	0.76753
16:40	0.768713	0.937583	0.806386	0.855076	0.824684	0.814379	0.841864	0.769734		0.778067	0.803134	0.684898	0.736238	0.829384	0.775081	0.765246	0.874198
17:05	0.862399	0.769214	0.730625	0.828713	0.812191	0.973188	0.829881	0.760619		0.726286	0.868709	0.73239	0.684992	0.813382	0.759757	0.748815	0.870002
17:30	0.894218	0.715724	0.747577	0.751543	0.885332	0.819739	0.877366	0.756209		0.700833	0.7795	0.587635	0.725772	0.86426	0.783312	0.784407	0.809475
17:55	0.872265	0.928289	0.802679	0.833629	0.96299	0.806134	0.949686	0.814346		0.817324	0.813479	0.817734	0.801148	0.912914	0.701352	0.785857	0.793617
18:20	0.799901	0.883806	0.779735	0.858242	0.893233	0.834669	0.940408	0.887474		0.945582	0.759909	0.802982	0.815204	0.837696	0.740496	0.695819	0.823324
18:45	0.799102	0.899502	0.83184	0.914496	0.825551	0.890981	0.996375	0.974589		0.874383	0.692946	0.775515	0.803558	0.862432	0.842079	0.807982	0.844942
19:10	0.805164	0.781517	0.825733	0.801514	0.855471	0.956118	0.843104	0.883292		0.800184	0.786246	0.790151	0.767827	0.764998	0.775942	0.759366	0.806142
19:35	0.77466	0.926963	0.759653	0.857194	0.809422	0.927445	0.819598	0.81403		0.751295	0.784404	0.797859	0.801796	0.810934	0.75599	0.786899	0.800094
7:40	1.02049	0.858671	0.997614	1.02339	0.958108	0.899947	0.903007	0.989972		0.82767	0.837211	0.825016	0.845886	0.833768	0.817409	0.827523	0.892801
8:30	0.970159	0.787605	0.958908	0.895766	0.933278	0.864359	0.943683	0.958726		0.800396	0.786807	0.75565	0.941615	0.823849	0.8627	0.79166	0.885913
8:55	1.01088	0.831214	0.913245	0.914104	1.01613	0.871086	0.939115	0.896136		0.869579	0.836177	0.663206	0.894594	0.841333	0.926364	0.833924	0.893903
9:20	1.01766	0.956026	0.945582	0.879004	0.89979	0.951777	0.970182	0.989604		0.867115	0.782899	0.823929	0.932284	0.865628	0.90653	0.840512	0.939324
9:45	1.00206	0.897849	0.799575	0.796142	0.882683	0.963357	0.980894	0.981224		0.878279	0.868307	0.641053	0.776697	0.745503	0.945991	0.87629	0.934354
10:10	0.945854	0.854025	0.84109	0.867799	0.912957	0.886959	0.869792	0.911097		0.722476	0.740201	0.587354	0.713927	0.896847	0.951249	0.807814	0.80965
10:35	0.968143	0.919879	0.854585	0.927636	0.983007	0.915519	0.851329	0.904919		0.745407	0.841867	0.68054	0.864032	0.882937	0.872643	0.724138	0.808567
11:00	1.00737	0.924715	0.853958	0.895603	0.86056	0.896357	0.879375	0.952898		0.772875	0.832787	0.703481	0.866764	0.866245	0.900621	0.820853	0.902514
11:25	0.979816	0.893657	0.803915	0.845738	0.831211	0.805874	0.822155	0.876673		0.781161	0.80068	0.701311	0.794403	0.80526	0.901906	0.896491	0.868938
11:50	0.975602	0.833622	0.773118	0.794388	0.733527	0.815271	0.85309	0.897671		0.768438	0.788409	0.586368	0.678469	0.702405	1.00937	0.919901	0.94825
12:15	0.912287	0.892859	0.737292	0.754525	0.760276	0.788982	0.838491	0.829792		0.707913	0.715979	0.447001	0.677296	0.705566	0.928566	0.817656	0.816741
12:40	0.88563	0.892722	0.784861	0.801169	0.806654	0.863295	0.849149	0.797224		0.737383	0.705807	0.539539	0.815119	0.763182	0.894898	0.871937	0.902771
13:05	0.862655	0.84235	0.731335	0.790556	0.868429	0.755689	0.803459	0.780419		0.800619	0.874839	0.753655	0.78393	0.79588	0.845347	0.759348	0.754753
13:30	0.854763	0.823224	0.779344	0.789622	0.901014	0.728677	0.751631	0.764233		0.816753	0.756973	0.73906	0.764737	0.757932	0.796606	0.735457	0.748731
13:55	0.85189	0.852024	0.785065	0.768338	0.878573	0.736622	0.757829	0.787988		0.765707	0.788892	0.796234	0.818033	0.778186	0.717306	0.897369	0.731668
14:20	0.875953	0.89112	0.77907	0.839486	0.883353	0.834707	0.778126	0.806732		0.783034	0.770878	0.866136	0.826396	0.831176	0.77381	0.753951	0.765697
14:45	0.894288	0.773731	0.747431	0.761479	0.88743	0.874297	0.791792	0.837809		0.78387	0.7698	0.709564	0.708603	0.708682	0.817857	0.822801	0.904969
15:10	0.890172	0.775445	0.715064	0.80744	0.786199	0.836556	0.816247	0.760189		0.702621	0.717996	0.553736	0.730182	0.692254	0.83981	0.741628	0.803923
15:35	0.819835	0.851287	0.753373	0.754997	0.808091	0.747361	0.773419	0.738148		0.711356	0.623859	0.619082	0.686406	0.745367	0.876753	0.71915	0.749515
16:25	0.781683	0.866226	0.758227	0.81341	0.791129	0.755907	0.768114	0.714082		0.735008	0.732096	0.723021	0.874368	0.783009	0.825072	0.719591	0.759598
16:50	0.796645	0.863795	0.797846	0.803104	0.80498	0.776462	0.771465	0.813384		0.750161	0.750775	0.800689	0.826318	0.86701	0.803099	0.798586	0.832293
17:15	0.837612	0.85864	0.758498	0.800964	0.824367	0.804351	0.809734	0.790149		0.772077	0.780068	0.680893	0.728633	0.714588	0.845722	0.857413	0.889579
17:40	0.769749	0.788086	0.726234	0.831819	0.870666	0.841456	0.844175	0.812272		0.742096	0.706706	0.592932	0.753051	0.800844	0.852796	0.821106	0.735319
18:05	0.817754	0.770793	0.757175	0.808693	0.897692	0.852213	0.935345	0.860832		0.750631	0.802918	0.667473	0.752761	0.894401	0.779651	0.748265	0.854348
18:30	0.911624	0.878154	0.787634	0.804328	0.899276	0.803474	0.855017	0.825724		0.823312	0.943168	0.770273	0.800326	0.878585	0.77232	0.733788	0.786395
18:55	0.889379	0.973872	0.863954	0.816374	0.935062	0.949709	0.839963	0.84498		0.771188	0.947699	0.863556	0.872541	0.844014	0.845086	0.80673	0.81705
19:20	0.949593	0.918714	0.739067	0.870367	0.814802	1.00953	0.842666	0.864248		0.750309	0.889053	0.816985	0.72045	0.770213	0.830934	0.874515	0.872722
19:45	0.897463	0.833952	0.729143	0.897695	0.786222	1.00544	0.859705	0.797364		0.671188	0.74144	0.664771	0.698348	0.819371	0.860212	0.879706	0.833201
Night	AAV-GVG-Cre									AAV-CAG-Cre-Men1f/f
20:00	0.967067	0.917187	0.817239	0.901956	0.860706	0.974118	0.908509	0.868188		0.959895	0.841072	1.10161	0.836365	0.827604	0.861142	0.951605	0.944289
20:25	0.918776	0.955004	0.834625	0.951978	0.921683	0.978924	0.939365	0.923701		0.936922	0.889448	0.963569	0.827475	0.881885	0.89418	0.906759	0.973311
20:50	0.90374	0.938718	0.791502	0.891479	0.967477	1.01561	0.975783	0.971588		0.971606	0.842291	0.965161	0.91692	0.893588	0.917306	0.924879	0.987147
21:15	0.894782	0.960593	0.800493	0.967657	0.961015	1.02261	0.941072	0.962899		0.889588	0.908508	0.933058	0.886398	0.92746	0.890873	0.923757	0.960167
21:40	0.938283	0.940716	1.01207	1.00994	0.979108	0.998559	0.960432	0.961857		0.970905	0.926651	0.794287	0.812826	0.861878	0.987891	0.931595	0.945536
22:05	0.932865	0.999543	1.04377	1.02401	0.978865	0.954215	0.993842	0.96653		0.951153	0.869058	0.925399	0.985343	0.944351	0.957315	0.979987	0.907938
22:30	0.956752	0.983821	1.06598	1.0266	0.957902	0.983418	0.963811	0.974624		0.971922	0.92433	0.95624	0.918142	0.946333	0.950072	0.887873	0.923462
22:55	1.0065	1.00313	1.04509	1.05078	0.963302	0.989904	0.969517	1.00672		0.946595	0.891413	1.04278	0.956101	0.941421	0.936501	0.958447	0.965471
23:20	0.967089	1.00318	1.05842	1.05714	0.968984	1.01386	1.01657	0.961689		0.957115	0.92666	0.884711	0.96729	0.884904	0.953975	0.965737	0.92838
0:10	0.986093	0.957269	1.03786	0.981674	0.955831	0.979613	0.97675	0.975166		0.947546	0.939071	0.896587	0.873356	0.934431	1.00489	0.938543	0.93079
0:35	0.999457	1.01207	1.03944	1.02418	0.95059	1.01318	0.974515	1.00976		0.952049	0.808411	0.919201	0.992935	0.946015	0.98276	0.976573	0.930842
1:00	0.973107	0.964178	0.978485	1.01617	0.943462	0.935809	0.958223	0.950605		0.925823	0.816	0.819134	0.909181	0.908458	0.966194	0.93789	0.956272
1:25	0.984957	0.938666	1.04737	1.03896	0.978044	0.977185	0.980844	0.954329		0.936089	0.908118	0.948437	0.901667	0.938903	0.962244	0.96596	0.963115
1:50	0.967684	0.972266	1.03351	1.0647	0.987459	0.920533	0.933111	0.938073		0.988422	0.883583	0.825564	0.835261	0.897474	0.927227	0.955841	0.941134
2:15	1.00438	0.985074	1.02508	1.03872	0.989553	0.959003	1.01148	0.986424		0.997313	0.830343	0.924774	0.818796	0.963848	0.914294	0.944162	0.927529
2:40	1.01632	1.00001	1.01993	1.03236	0.945603	0.94544	0.97729	1.01323		0.977645	0.863604	0.819206	0.957211	0.888334	0.889519	0.97677	0.89761
3:05	1.004	0.987881	1.04084	1.04722	0.987186	0.970272	1.03455	0.975024		1.02508	0.90324	0.896521	0.884413	0.935408	0.960491	0.923546	0.90626
3:30	0.927196	0.984255	1.01645	1.00744	0.904702	0.942858	0.999132	0.977433		1.00926	0.878151	0.984126	0.934839	0.90609	0.905289	0.964071	0.876937
4:20	0.919658	1.00395	1.00455	0.986296	0.900582	0.96233	0.980014	0.952167		1.00045	0.791875	0.805836	0.826174	0.860144	0.848539	0.934541	0.870077
4:45	0.94734	0.959453	1.01633	0.985926	0.949883	0.923129	0.992316	1.05021		0.977621	0.81261	0.861662	0.792487	0.853343	0.841158	0.94194	0.811325
5:10	0.979	0.941188	0.979815	0.974712	0.932745	0.937734	1.01956	0.95405		1.00888	0.899705	0.914203	0.91785	0.833035	0.850243	1.00429	0.767149
5:35	0.955085	0.953765	1.026	0.936256	0.916302	0.867302	1.00055	1.02096		0.967202	0.792711	0.825323	0.892508	0.8283	0.818627	0.908756	0.838117
6:00	0.899849	1.00067	1.02828	1.03344	0.93549	0.918401	0.969624	1.00233		0.923993	0.909162	0.780649	0.858767	0.929343	0.94794	0.904656	0.78777
6:25	0.947185	0.992615	0.980952	0.99655	0.901717	0.846119	0.970323	1.01636		0.95729	0.89898	0.929222	0.865552	0.893539	0.890242	0.949346	0.910957
6:50	0.966859	0.997367	0.953897	0.991938	0.957913	0.9307	0.968647	1.00423		0.968939	0.885818	0.918834	0.91618	0.883752	0.8856	0.974398	0.875653
7:15	0.9817	0.957136	0.957596	0.971746	0.924508	0.875532	0.965889	0.981782		0.96244	0.742029	0.883526	0.821478	0.900827	0.89545	0.942201	0.829122
20:10	0.908778	0.954367	0.861083	0.829245	0.962716	1.01581	0.799264	0.97539		0.944654	0.933692	0.810265	0.874559	0.945552	0.886318	0.872373	0.920006
20:35	0.848053	0.903686	0.791387	0.946873	0.88013	0.961491	0.923352	0.957979		0.868646	0.933807	0.941232	0.812943	0.888694	0.906042	0.862089	0.945613
21:00	0.930698	0.942646	0.78376	0.926137	0.929697	1.00327	0.953594	0.988786		0.944109	0.922861	0.893748	0.849426	0.940866	0.947355	0.853844	0.930278
21:50	0.947426	0.964227	0.952934	0.903462	0.94076	0.962686	0.944687	0.901611		0.964063	0.922622	0.844238	0.90268	0.906912	0.960294	0.837016	0.916525
22:15	0.92543	0.977676	0.962731	1.01199	0.925573	0.986989	0.986359	0.961486		0.979527	0.93694	0.963821	0.929252	0.898946	0.953319	0.942307	0.965397
22:40	0.957849	0.964965	0.972704	1.02088	0.983577	0.930926	0.985307	0.983464		1.00282	0.846903	0.967591	0.94437	0.90955	0.939369	0.966163	0.974985
23:05	0.97594	0.961215	1.00606	1.01753	0.946687	1.00831	0.959548	0.946691		0.918941	0.908875	0.811439	0.868441	0.933654	0.987847	0.970283	0.962812
23:30	0.95683	1.00367	1.05938	1.01853	0.991112	1.01518	1.00826	0.997898		0.995538	0.923349	0.998985	0.964349	0.922662	1.00362	0.993737	0.979201
23:55	0.918301	0.968182	1.02271	0.970872	0.983181	1.01674	0.951356	0.973015		0.979145	0.975689	0.93018	0.899259	0.85125	0.940089	0.925562	0.902549
0:20	0.931193	1.03269	1.04651	1.00502	0.990829	1.01065	0.993591	0.921937		1.00054	0.911963	1.02355	0.906024	0.889827	1.00005	0.979709	0.981956
0:45	0.967326	1.01554	1.01833	1.01764	0.968062	0.987072	0.989954	0.974361		0.97191	0.8887	0.875808	0.934372	0.902003	0.921019	0.949958	1.00808
1:10	0.987079	1.0077	1.03533	1.05233	1.00053	0.998882	0.996634	1.00561		0.993033	0.943538	0.896366	0.945563	0.912346	0.956739	1.00386	0.999395
1:35	0.970701	0.986786	1.02444	1.05064	0.99882	1.00324	0.989702	0.992527		0.942207	0.886724	0.89729	0.91498	0.893288	0.981602	0.996966	0.960449
2:25	0.951365	0.944452	1.02709	1.06154	0.991223	1.00863	1.01698	1.01602		0.986242	0.887299	0.995658	0.966929	0.922232	0.962782	0.965957	0.967571
2:50	0.99398	0.99367	0.99715	1.00051	0.954512	0.961386	0.989116	0.998895		0.941245	0.888485	0.879982	0.874935	0.876957	0.943899	0.976468	0.934062
3:15	0.973217	0.974245	0.977658	1.01838	0.99526	0.998838	0.972917	1.00033		1.02602	0.920942	0.864433	0.870606	0.940455	0.962504	0.965306	0.986453
3:40	0.925338	0.98914	0.980518	0.990725	0.932781	0.977028	0.983365	0.975129		0.962937	0.86795	0.918784	0.930932	0.909878	0.934943	0.957424	0.964646
4:05	0.9713	0.95814	1.01909	1.03919	1.00063	0.989127	0.980026	1.07969		0.9624	0.835213	0.721427	0.947283	0.913114	0.937194	0.950107	0.931828
4:30	0.938334	0.975215	0.974464	0.975293	0.958586	0.954311	0.99378	0.957391		0.956229	0.779693	0.807866	0.920751	0.933185	0.946296	0.932494	0.889865
4:55	0.937969	0.921166	1.01575	1.02224	0.966578	0.938892	0.990087	0.990563		0.953217	0.840758	0.988314	0.923264	0.928518	0.931655	0.948172	0.918234
5:20	0.928121	0.985922	1.03378	0.972224	0.985234	0.895911	1.00184	0.947309		0.938262	0.746216	0.817185	0.932799	0.76878	0.880067	0.959359	0.836022
5:45	1.02007	0.999821	1.04585	0.971493	0.98046	0.847253	0.979555	0.977432		0.951779	0.913484	0.904309	0.876925	0.807368	0.884967	0.916277	0.857535
6:10	0.971806	0.992242	1.01119	0.961757	0.972902	0.827653	1.0107	0.993276		0.985933	0.910463	0.963798	0.938865	0.857705	0.826241	0.954384	0.846037
6:35	0.970241	0.968637	1.02518	0.96753	0.952163	0.808628	0.979987	0.998395		1.01165	0.920138	0.960309	0.94027	0.866109	0.908981	0.915953	0.898466
7:00	0.893222	0.996411	0.993494	0.884254	0.912457	0.87214	0.988643	1.02238		1.00962	0.839548	0.737575	0.914305	0.822483	0.882125	0.896152	0.926596
7:25	0.953341	0.953638	0.964463	0.894265	1.00191	0.914332	0.995424	1.00342		1.01853	0.933366	0.904231	0.896019	0.92596	0.888304	0.929213	0.930685
	P value	Mean1	Mean2	Difference	SE of difference	t ratio	df			P value	Mean1	Mean2	Difference	SE of difference	t ratio	df
	0.00736903	0.930018	0.835058	0.0949599	0.0303319	3.13069	14			0.72638	0.901871	0.915447	-0.013576	0.0380229	0.357048	14
*	0.000279638	0.950462	0.835413	0.11505	0.023941	4.80554	14			0.420458	0.928007	0.909194	0.0188134	0.0226662	0.830018	14
*	0.000133303	0.953235	0.815657	0.137578	0.0264308	5.20524	14			0.878619	0.931987	0.927362	0.00462487	0.029735	0.155537	14
*	0.000569546	0.952667	0.809359	0.143308	0.0323404	4.43124	14			0.35611	0.93889	0.914976	0.0239135	0.0250582	0.954319	14
	0.017098	0.929109	0.847951	0.0811576	0.030006	2.70472	14			0.0219312	0.97512	0.903946	0.071174	0.0276175	2.57713	14
	0.044131	0.86614	0.807332	0.0588081	0.026591	2.21158	14			0.0260064	0.986706	0.940068	0.0466378	0.0187365	2.48914	14
	0.242521	0.862075	0.820177	0.0418978	0.034335	1.22026	14			0.00525785	0.989114	0.934797	0.0543168	0.0164575	3.30042	14
	0.0215386	0.886636	0.795175	0.0914609	0.0353619	2.58643	14			0.0186347	1.00437	0.954841	0.0495259	0.0186137	2.66072	14
	0.0660464	0.875927	0.77164	0.104287	0.0523095	1.99366	14			0.00134015	1.00587	0.933596	0.0722694	0.0181092	3.99075	14
	0.0362594	0.815799	0.717266	0.0985321	0.0425511	2.31562	14			0.010423	0.981282	0.933152	0.0481298	0.0162825	2.95592	14
	0.0791827	0.825239	0.769714	0.055525	0.0293281	1.89323	14			0.0141965	1.0029	0.938598	0.0643001	0.0229691	2.79942	14
	0.00842687	0.839263	0.75818	0.0810824	0.0264702	3.06316	14			0.0170407	0.965005	0.904869	0.0601363	0.0222198	2.70643	14
	0.527039	0.805322	0.7872	0.0181226	0.0279374	0.648686	14			0.0106258	0.987544	0.940567	0.0469773	0.0159451	2.94619	14
	0.43687	0.802122	0.820035	-0.0179135	0.0223816	0.800366	14			0.0206372	0.977167	0.906813	0.0703538	0.026972	2.6084	14
	0.894667	0.801249	0.797836	0.00341276	0.0253119	0.134828	14			0.00292098	0.999964	0.915132	0.0848317	0.0235899	3.5961	14
	0.0623832	0.82536	0.760976	0.0643841	0.0317959	2.02492	14			0.00272623	0.993773	0.908737	0.0850356	0.0234201	3.63089	14
	0.094372	0.803266	0.733844	0.0694228	0.0386894	1.79436	14			0.00149519	1.00587	0.92937	0.0765016	0.0194413	3.935	14
	0.0780754	0.793192	0.714815	0.0783769	0.0412273	1.90109	14			0.118108	0.969932	0.932345	0.0375871	0.0225738	1.66508	14
	0.318382	0.80783	0.7755	0.0323296	0.0312474	1.03463	14			0.00394797	0.963693	0.867205	0.0964885	0.0280127	3.44445	14
	0.679934	0.819447	0.804898	0.0145487	0.0345331	0.421298	14			0.000810037	0.978075	0.861518	0.116556	0.0274328	4.24879	14
	0.117476	0.827302	0.780781	0.0465216	0.0278872	1.66821	14			0.0532633	0.964851	0.899419	0.0654321	0.0309996	2.11074	14
	0.227197	0.820854	0.775542	0.0453121	0.0358747	1.26306	14			0.00313362	0.959527	0.858943	0.100584	0.0282483	3.5607	14
	0.207708	0.805964	0.754399	0.0515642	0.0390361	1.32094	14			0.0063458	0.973512	0.880285	0.0932266	0.0290798	3.20589	14
	0.053724	0.871252	0.805428	0.0658241	0.0312542	2.10609	14			0.0721818	0.956477	0.911891	0.0445864	0.0229272	1.94469	14
	0.10044	0.859684	0.802626	0.057057	0.032441	1.75879	14			0.00334151	0.971444	0.913647	0.0577978	0.0163809	3.52836	14
	0.0296077	0.891554	0.81298	0.0785749	0.0324454	2.42176	14			0.0136461	0.951986	0.872134	0.079852	0.0283213	2.8195	14
	0.0088916	0.843989	0.781357	0.0626321	0.0206291	3.0361	14			0.646256	0.913332	0.898427	0.0149044	0.0317758	0.469048	14
	0.0535226	0.836121	0.786159	0.0499617	0.0236997	2.10812	14			0.803833	0.901619	0.894883	0.00673562	0.0266074	0.253148	14
*	0.000186524	0.956399	0.83841	0.117989	0.0234914	5.02264	14			0.43534	0.932324	0.910311	0.0220133	0.0274103	0.803101	14
	0.0178779	0.914061	0.831074	0.0829868	0.0309429	2.68193	14			0.0989443	0.939724	0.906794	0.0329304	0.0186323	1.76738	14
	0.0471677	0.923989	0.844885	0.0791035	0.0363518	2.17605	14			0.152255	0.967279	0.946189	0.0210906	0.0139298	1.51407	14
	0.00562005	0.951203	0.869778	0.0814251	0.024924	3.26694	14			0.130182	0.974959	0.943969	0.0309894	0.0192739	1.60784	14
	0.111635	0.912973	0.833309	0.0796641	0.0469196	1.69789	14			0.0254468	0.977748	0.920286	0.0574611	0.0229807	2.5004	14
	0.0231326	0.886197	0.77869	0.107507	0.0421652	2.54966	14			0.0475674	1.00636	0.972681	0.0336761	0.015508	2.17154	14
	0.00312633	0.915627	0.802516	0.113111	0.031756	3.56188	14			0.0197355	0.975546	0.925465	0.0500801	0.0190323	2.63132	14
	0.0247954	0.908855	0.833268	0.0755871	0.0300686	2.51382	14			0.232447	0.991552	0.961701	0.0298506	0.0239158	1.24815	14
	0.242394	0.85738	0.818769	0.0386111	0.0316326	1.22061	14			0.0037449	0.992286	0.931481	0.0608051	0.017518	3.47101	14
	0.566398	0.834536	0.800201	0.0343349	0.0584689	0.587233	14			0.00477335	1.01051	0.956355	0.0541568	0.016171	3.34901	14
	0.134001	0.814313	0.72709	0.0872233	0.0548337	1.59069	14			0.00158303	1.00211	0.934188	0.0679186	0.0173884	3.90598	14
	0.237066	0.835088	0.77883	0.0562585	0.0455442	1.23525	14			0.0287445	1.00216	0.956834	0.045329	0.0185991	2.43717	14
	0.729328	0.804362	0.796046	0.00831512	0.0235539	0.353026	14			0.000325389	0.986153	0.914504	0.0716485	0.0151634	4.72509	14
	0.148615	0.799064	0.764531	0.0345324	0.0225894	1.5287	14			0.0387261	0.988856	0.942091	0.0467655	0.0205031	2.2809	14
	0.570094	0.802291	0.786674	0.0156168	0.0268521	0.581583	14			0.0201573	0.969253	0.930937	0.0383162	0.0146219	2.62048	14
	0.0834991	0.836068	0.796385	0.0396836	0.021295	1.86352	14			0.00587871	1.00465	0.899821	0.104829	0.0323115	3.24432	14
	0.209094	0.821032	0.778268	0.0427639	0.0324786	1.31668	14			0.011763	0.965922	0.895797	0.0701244	0.0242245	2.89477	14
	0.0504679	0.798414	0.722769	0.0756452	0.0353519	2.13978	14			0.0455119	0.972906	0.929016	0.0438896	0.0199939	2.19515	14
	0.0657797	0.780814	0.716436	0.0643779	0.0322554	1.99588	14			0.0046192	0.968793	0.859836	0.108957	0.0323744	3.36551	14
	0.638961	0.781097	0.76897	0.0121269	0.0252887	0.479537	14			0.00403089	0.977741	0.889081	0.0886609	0.0258186	3.434	14
	0.99289	0.80346	0.803616	-0.000156246	0.0172234	0.00907176	14			0.0759441	0.96769	0.910428	0.0572622	0.0298785	1.9165	14
	0.36106	0.810539	0.783622	0.0269177	0.0285074	0.944238	14			0.279301	0.958845	0.927735	0.0311103	0.0276412	1.1255	14
	0.0895054	0.810557	0.750606	0.0599509	0.0328609	1.82438	14			0.0820365	0.945375	0.87855	0.0668247	0.0356698	1.87343	14
	0.108983	0.837562	0.781306	0.0562561	0.0328634	1.71182	14			0.137293	0.960099	0.928289	0.0318106	0.0201814	1.57624	14
	0.288955	0.845654	0.813521	0.032133	0.0291531	1.10222	14
	0.139745	0.889162	0.845983	0.0431786	0.0275784	1.56567	14
	0.124269	0.876123	0.815648	0.0604757	0.0369822	1.63527	14
	0.0849304	0.850873	0.77103	0.079843	0.043066	1.85397	14

## Sheet: 2m
Exact dietary of 10 months male AAV-CAG-Cre mice and age-matched AAV-CAG-Cre-Men1f/f mice were measured.
Data represent mean±SEM, n.s.: not significant, *p<0.05, **p<0.01, ***p<0.001, repeated-measures ANOVA
Feed (g)
	AAV-GVG-Cre									AAV-CAG-Cre-Men1f/f
7:30	0	0	0	0	0.016687	0	0	0		0	0	0.032146	0	0.097359	0	0	0
7:55	0	0	0.256805	0.105776	0.106019	0	0	0		0.221771	0.008118	0.441167	0	0.328615	0	0	0.051667
8:20	0	0	0.256805	0.280349	0.114777	0.285456	0	0		0.62736	0.008118	0.441167	0.089081	0.328615	0	0	0.138397
8:45	0	0	0.256805	0.356906	0.114777	0.290191	0	0		0.630892	0.233856	0.441167	0.089081	0.359681	0	0	0.138397
9:10	0	0	0.256805	0.356906	0.114813	0.290191	0	0		0.630892	0.237669	0.441167	0.089081	0.563844	0.049164	0	0.138397
9:35	0	0	0.256805	0.417054	0.201355	0.290191	0	0		0.630892	0.237669	0.441167	0.089081	0.563844	0.049164	0	0.138397
10:25	0	0.055451	0.256805	0.417054	0.201355	0.607121	0	0.109628		0.630892	0.237669	0.441167	0.089081	0.563844	0.049164	0.168835	0.138397
10:50	0	0.055451	0.256805	0.417054	0.201355	0.607121	0	0.113312		0.630892	0.47992	0.441167	0.089081	0.563844	0.049164	0.547486	0.138397
11:15	0	0.055451	0.256805	0.443819	0.201355	0.607121	0	0.113312		0.630892	0.47992	0.441167	0.089081	0.563844	0.049164	0.547486	0.138397
11:40	0	0.055451	0.256805	0.443819	0.201355	0.607121	0	0.113312		0.829554	0.47992	0.441167	0.089081	0.563844	0.049164	0.547486	0.138397
12:05	0	0.055451	0.256805	0.443819	0.350402	0.607121	0	0.113312		1.02922	0.663268	0.441167	0.092244	0.563844	0.049164	0.547486	0.138397
12:30	0	0.055451	0.256805	0.443819	0.350402	0.607121	0.005023	0.113312		1.02922	0.663268	0.441167	0.111481	0.641846	0.098053	0.547486	0.138397
12:55	0	0.055451	0.256805	0.558191	0.350402	0.607121	0.063659	0.113312		1.02922	0.663268	0.441167	0.111481	0.676786	0.098053	0.547486	0.138397
13:20	0	0.055451	0.256805	0.558191	0.350402	0.607121	0.063659	0.243748		1.02922	0.663268	0.441167	0.111481	0.676786	0.098053	0.547486	0.138397
13:45	0	0.055451	0.256805	0.558191	0.350402	0.607121	0.063659	0.243748		1.02922	0.663268	0.441167	0.111481	0.676786	0.098053	0.547486	0.138397
14:10	0	0.055451	0.256805	0.558191	0.350402	0.607121	0.063659	0.243748		1.02922	0.864002	0.441167	0.111481	0.676786	0.098053	0.547486	0.138397
14:35	0	0.055451	0.256805	0.558191	0.711975	0.607121	0.063659	0.243748		1.02922	0.864002	0.441167	0.111481	0.676786	0.226134	0.547486	0.138397
15:25	0	0.055451	0.256805	0.558191	0.711975	0.607121	0.063659	0.243748		1.02922	0.864002	0.441167	0.111481	0.903906	0.226134	0.547486	0.138397
15:50	0	0.055451	0.256805	0.558191	0.711975	0.607121	0.063659	0.243748		1.02922	0.864002	0.441167	0.111481	0.903906	0.226134	0.547486	0.138397
16:15	0	0.055451	0.256805	0.735897	0.711975	0.607121	0.063659	0.243748		1.02922	0.864002	0.441167	0.111481	0.903906	0.226134	0.547486	0.138397
16:40	0	0.055451	0.256805	0.735897	0.711975	0.607121	0.063659	0.243748		1.02922	0.864002	0.441167	0.111481	0.903906	0.226134	0.547486	0.138397
17:05	0	0.055451	0.256805	0.735897	0.711975	0.607121	0.063659	0.28409		1.02922	0.864002	0.441167	0.111481	0.903906	0.382051	0.547486	0.138397
17:30	0	0.055451	0.256805	0.764736	0.711975	0.607121	0.063659	0.28409		1.26015	0.864002	0.441167	0.111481	0.904242	0.382051	0.547486	0.138397
17:55	0.063839	0.055451	0.256805	0.764736	0.711975	0.607121	0.063659	0.28409		1.26015	0.994039	0.441167	0.111481	1.01059	0.382051	1.05826	0.138397
18:20	0.223421	0.055451	0.256805	0.801653	0.711975	0.607121	0.063659	0.28409		1.26015	0.994039	0.441167	0.111481	1.01059	0.382051	1.05826	0.278018
18:45	0.223421	0.055451	0.256805	0.907646	0.711975	0.785462	0.063659	0.318423		1.26015	0.994039	0.45415	0.241192	1.01059	0.471001	1.05826	0.474612
19:10	0.223421	0.055451	0.256805	0.907646	0.715359	0.803132	0.063659	0.344215		1.26015	0.994039	0.655491	0.242558	1.01059	0.532925	1.05826	0.474612
19:35	0.223421	0.055451	0.481662	1.02156	0.715359	0.803132	0.063659	0.344215		1.26015	1.27321	0.655491	0.242558	1.01059	0.532925	1.05826	0.474612
20:00	0.245077	0.055451	0.578863	1.02156	0.715359	0.803132	0.298433	0.344215		1.26015	1.27321	0.655491	0.242558	1.01059	0.794139	1.35674	0.474612
20:25	0.375298	0.055451	0.578863	1.02529	0.757414	1.10202	0.298433	0.633434		1.53217	1.27321	0.655491	0.465813	1.05244	0.794139	1.35681	0.562357
20:50	0.454071	0.159767	1.23868	1.50878	0.905892	1.10202	0.433886	0.657388		1.53217	1.49043	0.680917	0.503059	1.2042	1.13479	1.74915	0.918013
21:15	0.627978	0.296992	1.29243	1.61583	1.1064	1.45392	0.577202	0.837399		1.53217	1.49043	0.680917	0.516091	1.67161	1.34345	2.18009	0.918013
21:40	0.72454	0.594648	1.46517	1.72479	1.31302	1.76272	0.773309	1.03276		1.56063	1.86156	0.83794	0.8748	1.67161	1.80427	2.18081	1.1082
22:05	0.72454	0.916878	1.51198	1.72988	1.35877	1.76272	0.773309	1.2163		1.58697	2.08125	1.26913	0.982786	1.69838	1.82987	2.18081	1.1082
22:30	0.831424	0.916878	1.69239	1.79386	1.48032	2.12675	1.01426	1.25933		1.80503	2.16455	1.47601	1.37162	1.98837	1.83053	3.04089	1.37665
22:55	0.967692	0.938764	1.7772	1.83802	1.59273	2.45476	1.02816	1.25933		1.80503	2.32768	1.82323	1.37162	2.02707	1.91297	3.33955	1.37665
23:20	0.972495	1.03083	1.83108	1.97695	1.62686	2.64291	1.02816	1.47149		1.98225	2.50067	2.12722	1.51779	2.02707	2.20039	3.33955	1.62089
0:10	1.12047	1.22438	1.83108	1.97811	1.62686	2.64291	1.31143	1.86141		1.98225	2.74138	2.43472	1.77023	2.27021	2.20039	3.33955	1.73726
0:35	1.37993	1.59824	1.89217	1.97887	1.80587	3.41568	1.52296	1.97804		2.18611	2.74138	2.57805	1.98292	2.42783	2.36476	3.36662	1.83917
1:00	1.61211	1.67647	1.91469	1.97887	2.04566	3.42218	1.87004	1.9803		2.2334	3.11959	2.57805	2.27001	2.42783	2.5458	3.51181	2.48662
1:25	1.75162	1.67647	1.99074	2.02115	2.08188	3.50068	2.08423	1.9803		2.54699	3.34149	2.66508	2.30891	2.4917	2.5458	3.82518	2.48891
1:50	1.75162	1.74666	2.08043	2.05254	2.15801	3.73586	2.08423	2.20291		2.70049	3.36865	2.89289	2.30891	2.76531	2.82847	3.82518	2.48891
2:15	2.03651	1.8341	2.46675	2.05616	2.26248	3.87884	2.2022	2.46228		2.7306	3.81865	3.12837	2.64905	3.02145	2.88914	3.82518	2.48891
2:40	2.30001	1.87392	2.50263	2.05616	2.26248	3.87884	2.54087	2.6368		3.08017	3.81865	3.39039	2.91078	3.18019	2.92453	4.30673	2.48891
3:05	2.56337	2.12219	2.68023	2.07791	2.26248	3.87884	2.62288	2.6368		3.08461	3.82711	3.87654	3.00733	3.18019	3.00926	4.59446	2.8067
3:30	2.85406	2.47776	2.68023	2.087	2.48294	4.22734	2.62288	2.6368		3.08461	3.8971	4.00714	3.21747	3.18019	3.16999	4.59446	3.18042
4:20	3.1056	2.73017	2.70489	2.087	2.69174	4.3098	2.67061	2.6368		3.08461	4.12403	4.01387	3.51001	3.18019	3.35788	4.60255	3.33801
4:45	3.1056	2.76544	2.75729	2.087	2.78749	4.3098	2.98403	2.6368		3.08461	4.12403	4.08441	3.54248	3.2395	3.35788	5.15522	3.33801
5:10	3.10914	2.76544	2.75729	2.087	2.78749	4.3098	2.98403	2.6368		3.27898	4.12403	4.17739	3.54248	3.62216	3.35788	5.2959	3.78457
5:35	3.20624	2.76544	2.86373	2.28648	2.78749	4.3098	3.35803	2.6368		3.33961	4.38339	4.20905	3.54248	3.65392	3.53254	6.01184	3.78457
6:00	3.28787	2.76544	2.96882	2.5898	2.78749	4.3098	3.35803	2.6368		3.33961	4.38339	4.53236	3.54248	3.65392	3.56314	6.01184	3.81885
6:25	3.31623	2.76544	2.96882	2.7848	3.02514	4.69948	3.35803	2.71376		3.33961	4.72941	4.67138	3.9282	3.65392	3.56314	6.01184	3.89681
6:50	3.4042	3.1454	3.01728	2.7848	3.02945	4.69948	3.68896	2.96621		3.65812	4.902	4.67138	4.14795	3.78654	3.56314	6.19466	3.92303
7:15	3.42975	3.37585	3.17303	2.7848	3.07112	4.69948	3.9244	2.96621		3.67429	4.902	4.67138	4.32827	3.94185	3.81513	6.67891	4.26023
7:40	3.42975	3.37585	3.17303	3.17554	3.38227	4.75286	3.9244	2.96621		3.96013	4.97854	4.69306	4.32827	3.94185	3.92943	6.90655	4.54188
8:30	3.42975	3.37585	3.44144	3.37574	3.5403	5.10476	4.44205	2.96621		3.96013	4.99034	4.95299	4.32827	3.94185	3.92943	7.27004	4.54188
8:55	3.44845	3.5478	3.60281	3.9224	3.92959	5.45667	4.47552	3.19337		4.38777	5.33084	5.19369	4.32827	4.28312	4.30547	8.20635	4.54188
9:20	3.44845	3.54781	3.60281	3.9224	3.92959	5.45667	4.47552	3.20162		4.42975	5.33084	5.19369	4.34725	4.28312	4.30547	8.20635	4.55607
9:45	3.44845	3.54781	3.87301	3.99399	3.9869	5.52719	4.47552	3.43394		4.97297	5.33084	5.52947	4.41439	4.4813	4.30547	8.20635	4.74138
10:10	3.44845	3.54781	3.87301	3.99399	3.9869	5.52719	4.47552	3.51332		4.97386	5.33084	5.52947	4.41439	4.4813	4.30547	8.20635	4.74138
10:35	3.44845	3.54781	3.87301	3.99399	3.9869	5.52719	4.47552	3.51332		4.97386	5.65863	5.52947	4.41439	4.4813	4.30547	8.20635	4.74138
11:00	3.44845	3.54781	3.87301	3.99399	3.9869	5.52719	4.47552	3.51332		4.97386	5.65863	5.52947	4.41439	4.65501	4.30547	8.20635	4.74138
11:25	3.44845	3.54781	3.87301	3.99399	4.01657	6.28357	4.47552	3.51332		5.11329	5.65863	5.52947	4.50435	4.65501	4.30547	8.20635	4.74138
11:50	3.44845	3.61113	3.87301	3.99399	4.07546	6.28357	4.47552	3.51332		5.24753	5.75543	5.52947	4.58822	4.65501	4.38112	8.20635	4.79869
12:15	3.44845	3.61113	3.87301	3.99399	4.07546	6.28357	4.47552	3.63062		5.24753	5.75543	5.52947	4.58822	4.65501	4.39101	8.20635	4.9669
12:40	3.44845	3.61113	3.87301	3.99399	4.07546	6.28357	4.77933	3.63993		5.24753	5.75543	5.52947	4.58822	4.65501	4.39101	8.20635	4.9669
13:05	3.44845	3.61113	3.87301	3.99399	4.07546	6.28357	4.77933	3.63993		5.24753	5.75543	5.52947	4.58822	4.65501	4.39101	8.20635	4.9669
13:30	3.44845	3.61113	3.87301	3.99399	4.07546	6.28357	4.77933	3.63993		5.24753	5.91882	5.52947	4.58822	4.65501	4.39101	8.20635	4.9669
13:55	3.44845	3.61113	3.87301	4.02381	4.07546	6.28357	4.77933	3.63993		5.24753	5.91882	5.56988	4.67794	4.65501	4.39101	8.20635	4.9669
14:20	3.44845	3.61113	3.87301	4.02381	4.07546	6.28357	4.77933	3.63993		5.28149	5.91882	5.56988	4.67794	4.89793	4.39101	8.20635	4.9669
14:45	3.44845	3.61113	3.87301	4.02381	4.07546	6.28357	4.77933	3.63993		5.28149	5.91882	5.56988	4.67794	4.89793	4.39101	8.20635	4.9669
15:10	3.44845	3.61113	3.87301	4.02381	4.07546	6.28357	4.77933	3.63993		5.28149	5.91882	5.56988	4.67794	4.89793	4.39101	8.20635	4.9669
15:35	3.44845	3.61113	3.87301	4.02381	4.08663	6.28357	4.77933	3.63993		5.28149	5.91882	5.56988	4.67794	4.89793	4.40727	8.20635	4.9669
16:25	3.44845	3.61113	3.87301	4.02381	4.08663	6.28357	4.77933	3.65567		5.28903	5.91882	5.56988	4.67794	4.89793	4.45339	8.20635	4.9669
16:50	3.44845	3.61113	3.87301	4.02381	4.08663	6.35387	4.77933	3.87293		5.29166	5.91882	5.56988	4.67794	4.89793	4.45339	8.20635	4.9669
17:15	3.44845	3.61113	3.87301	4.02381	4.08663	6.67198	4.77933	3.87293		5.29166	6.08086	5.56988	4.67794	4.89793	4.45339	8.20635	4.9669
17:40	3.44845	3.61113	3.87301	4.13035	4.08663	6.67198	4.77933	3.87293		5.29166	6.08086	5.56988	4.67794	4.89793	4.45339	8.20635	4.9669
18:05	3.44845	3.61113	3.87301	4.13035	4.08663	6.67198	4.90212	3.87293		5.29166	6.08086	5.56988	4.67794	4.89793	4.45339	8.20635	4.9669
18:30	3.44845	3.61113	3.87301	4.13035	4.08663	6.67198	4.98498	3.87293		5.29166	6.08086	5.56988	4.67794	5.01134	4.45339	8.20635	4.9669
18:55	3.44845	3.61113	3.87301	4.13035	4.1952	6.67198	4.98498	3.87293		5.29166	6.12899	5.56988	4.67794	5.12542	4.45339	8.20635	4.9669
19:20	3.44845	3.61113	3.87301	4.14335	4.21011	6.67198	4.98498	3.98623		5.38984	6.12899	5.56988	4.76049	5.12542	4.45339	8.42601	5.11018
19:45	3.49194	3.75198	3.87301	4.16103	4.21011	6.67198	4.98498	3.98623		5.45976	6.40759	5.62335	4.76049	5.12542	4.83725	8.42601	5.17182
20:10	3.49194	3.75198	3.87301	4.18662	4.21011	6.68058	4.98498	3.98623		5.45976	6.40759	5.70077	4.76049	5.12542	5.29265	8.42601	5.17182
20:35	3.49194	3.75198	3.92604	4.18662	4.21011	6.68058	4.98498	3.98623		5.45976	6.40759	5.70077	4.93813	5.12542	5.29265	8.42601	5.17182
21:00	3.49194	3.75198	3.92604	4.18662	4.21011	6.78764	5.25452	3.98623		5.45976	6.48368	5.70077	4.93813	5.12542	5.29265	8.42601	5.17182
21:50	3.49882	3.75198	3.92604	4.18662	4.31808	6.83207	5.25452	3.98623		5.53364	6.63884	5.70077	4.93813	5.34991	5.29265	8.42601	5.17182
22:15	3.66941	4.00115	4.02552	4.22445	4.31808	6.83207	5.33207	3.98623		5.53364	6.63884	5.70077	4.97869	5.35229	5.29265	8.57264	5.83446
22:40	3.85094	4.0354	4.29632	4.22561	4.53059	7.01621	5.52406	4.73209		5.53364	6.75763	5.83562	5.32417	5.41866	5.31163	9.01564	5.83446
23:05	4.03863	4.11156	4.35982	4.31347	4.80857	7.0951	5.70872	4.79701		5.56592	6.99887	5.83562	5.34883	5.60431	5.58112	9.50183	5.83446
23:30	4.38373	4.4826	4.57589	4.33652	4.94447	7.4025	5.71113	4.92924		5.75712	6.99887	6.05746	5.34883	5.89657	5.5891	9.50183	5.85949
23:55	5.00831	4.80329	4.62574	4.56456	5.05582	7.79462	5.95488	4.92924		5.76365	7.18076	6.18377	5.66253	5.89657	5.936	9.68159	6.05609
0:20	5.14452	4.87219	4.79529	4.85019	5.06342	7.79462	5.97173	5.00014		5.76365	7.37994	6.25237	5.95293	5.89657	6.01174	9.99513	6.2473
0:45	5.14452	4.90623	5.13664	4.93936	5.22363	8.33964	6.25124	5.3419		5.95116	7.53619	6.72279	6.18341	6.29853	6.20598	10.1331	6.2505
1:10	5.14452	5.12622	5.13664	4.93936	5.2613	8.37111	6.61109	5.45945		6.09806	8.21668	7.12224	6.29253	6.43741	6.31438	10.3824	6.25163
1:35	5.14452	5.13753	5.17467	5.21092	5.2613	8.68292	6.61109	5.60162		6.14125	8.21668	7.13939	6.33907	6.65592	6.45062	10.4404	6.33283
2:25	5.18246	5.53721	5.23616	5.21092	5.68675	9.06964	6.71427	5.60162		6.14125	8.21668	7.13939	6.54905	7.18496	6.48591	10.4749	6.39193
2:50	5.27464	5.61733	5.459	5.38528	5.86109	9.248	6.96696	5.60162		6.15137	8.23847	7.13939	6.87093	7.18496	6.79312	10.8537	6.73801
3:15	5.35509	5.66521	5.459	5.8282	5.86109	9.248	7.13344	5.7604		6.46326	8.57747	7.13939	7.36974	7.18496	6.84073	11.4222	7.08985
3:40	5.47746	6.08573	5.60361	6.10471	5.86109	9.52032	7.53055	6.09042		6.95781	8.57747	7.18588	7.36974	7.40091	7.11335	11.4741	7.08985
4:05	5.73853	6.21922	5.62309	6.35522	5.87874	9.93868	7.97332	6.19919		6.95781	8.57747	7.20325	7.36974	7.48528	7.25744	11.4741	7.08985
4:30	5.97113	6.52612	5.96641	6.35522	5.8965	10.804	7.97332	6.19919		6.95781	8.99668	7.20325	7.63054	7.49833	7.25744	11.4741	7.08985
4:55	6.23792	6.71535	5.96641	6.35522	6.0771	10.9714	7.98079	6.28533		6.95781	9.2191	7.20325	8.0497	7.51848	7.74958	11.4741	7.08985
5:20	6.50471	6.9307	5.96641	6.62949	6.25815	10.0982	8.01964	6.53799		6.95781	9.2191	7.45519	8.09431	7.83294	8.06145	11.9925	7.61109
5:45	6.56972	7.04066	5.96641	6.8699	6.29983	10.0982	8.18986	6.60328		7.11197	9.2191	7.83749	8.33678	7.8716	8.06145	12.302	7.61109
6:10	6.56972	7.04066	6.08551	7.0516	6.30512	10.0982	8.30775	6.60328		7.28606	9.59018	8.18883	8.33678	7.8716	8.06145	12.302	7.61109
6:35	6.56972	7.04066	6.08551	7.05659	6.34942	10.0982	8.30775	6.60328		7.28606	9.7951	8.39073	8.33678	7.90921	8.21497	12.3541	7.61109
7:00	6.56972	7.04066	6.20825	7.26661	6.3818	10.0982	8.30775	6.60328		7.48767	9.7951	8.69253	8.42303	8.08525	8.22277	12.7561	7.61109
7:25	6.56972	7.04066	6.20825	7.28588	6.40139	10.0982	8.30775	6.60328		7.62555	9.85762	8.97796	8.74454	8.23342	8.22277	12.8749	7.61109
	P value	Mean1	Mean2	Difference	SE of difference	t ratio	df
	0.275811	0.00208588	0.0161881	-0.0141023	0.0124351	1.13407	14
	0.318149	0.058575	0.131417	-0.0728423	0.0703688	1.03515	14
	0.382086	0.117173	0.204092	-0.0869189	0.0963151	0.902443	14
	0.274335	0.127335	0.236634	-0.109299	0.0960689	1.13772	14
	0.186174	0.127339	0.268777	-0.141437	0.101738	1.39021	14
	0.259164	0.145676	0.268777	-0.123101	0.104668	1.17611	14
	0.45803	0.205927	0.289881	-0.0839544	0.110007	0.76317	14
	0.175535	0.206387	0.367494	-0.161107	0.112908	1.42688	14
	0.187503	0.209733	0.367494	-0.157761	0.113846	1.38575	14
	0.163896	0.209733	0.392327	-0.182594	0.124283	1.46918	14
	0.159325	0.228364	0.440598	-0.212235	0.142777	1.48647	14
	0.125275	0.228992	0.458864	-0.229873	0.140981	1.63052	14
	0.162174	0.250618	0.463232	-0.212614	0.144082	1.47564	14
	0.190763	0.266922	0.463232	-0.19631	0.142779	1.37492	14
	0.190763	0.266922	0.463232	-0.19631	0.142779	1.37492	14
	0.161639	0.266922	0.488324	-0.221401	0.149832	1.47767	14
	0.235475	0.312119	0.504334	-0.192215	0.155053	1.23967	14
	0.194804	0.312119	0.532724	-0.220605	0.162007	1.3617	14
	0.194804	0.312119	0.532724	-0.220605	0.162007	1.3617	14
	0.257937	0.334332	0.532724	-0.198392	0.16823	1.17929	14
	0.257937	0.334332	0.532724	-0.198392	0.16823	1.17929	14
	0.215115	0.339375	0.552213	-0.212839	0.163917	1.29845	14
	0.204788	0.34298	0.581121	-0.238142	0.179057	1.32998	14
	0.11555	0.35096	0.674516	-0.323557	0.19284	1.67785	14
	0.108733	0.375522	0.691969	-0.316447	0.184717	1.71314	14
	0.0848351	0.415355	0.745499	-0.330144	0.178013	1.8546	14
	0.0573764	0.421211	0.778578	-0.357367	0.172601	2.07048	14
	0.0812813	0.463558	0.813474	-0.349916	0.186264	1.87861	14
	0.0616545	0.507761	0.883437	-0.375675	0.18494	2.03134	14
	0.0795617	0.603275	0.961554	-0.358278	0.189509	1.89057	14
	0.146017	0.80756	1.15159	-0.34403	0.223494	1.53932	14
	0.237564	0.976019	1.2916	-0.315576	0.255761	1.23387	14
	0.208873	1.17387	1.48748	-0.313607	0.238058	1.31736	14
	0.130586	1.2493	1.59218	-0.342877	0.213497	1.606	14
	0.0733892	1.3894	1.88171	-0.492307	0.254356	1.9355	14
	0.0982661	1.48208	1.99798	-0.515895	0.29125	1.77131	14
	0.0579756	1.5726	2.16448	-0.591883	0.286648	2.06484	14
	0.0331172	1.69958	2.3095	-0.609916	0.258086	2.36323	14
	0.103204	1.94647	2.43585	-0.489384	0.280736	1.74322	14
	0.0381433	2.06254	2.64664	-0.584098	0.255186	2.28891	14
	0.0347012	2.13588	2.77676	-0.640875	0.274028	2.33872	14
	0.0323889	2.22653	2.89735	-0.67082	0.282465	2.37487	14
	0.0353915	2.39991	3.06892	-0.669006	0.287328	2.32837	14
	0.0228388	2.50647	3.26254	-0.756078	0.295776	2.55625	14
	0.0151969	2.60559	3.42327	-0.817687	0.29575	2.76479	14
	0.0199428	2.75863	3.54142	-0.782796	0.298099	2.62596	14
	0.0191893	2.86708	3.65139	-0.784317	0.296449	2.64571	14
	0.0276363	2.92918	3.74077	-0.811586	0.330234	2.45761	14
	0.00932045	2.92963	3.89793	-0.9683	0.321443	3.01235	14
	0.0157532	3.02675	4.05718	-1.03042	0.375179	2.74649	14
	0.0155024	3.08801	4.1057	-1.01769	0.369444	2.75466	14
	0.0193684	3.20396	4.22429	-1.02033	0.386348	2.64095	14
	0.0185046	3.34197	4.35585	-1.01388	0.38054	2.66431	14
	0.0161477	3.42808	4.53401	-1.10593	0.404525	2.73389	14
	0.0135444	3.52249	4.65996	-1.13748	0.402889	2.8233	14
	0.0434856	3.70951	4.73937	-1.02985	0.464018	2.21943	14
	0.0543177	3.94708	5.07217	-1.1251	0.535721	2.10015	14
	0.0520523	3.94811	5.08157	-1.13346	0.533859	2.12314	14
	0.0331558	4.03585	5.24777	-1.21192	0.512956	2.36262	14
	0.0339165	4.04577	5.24788	-1.20211	0.511378	2.35073	14
	0.0297862	4.04577	5.28886	-1.24308	0.513962	2.41863	14
	0.0263524	4.04577	5.31057	-1.2648	0.509528	2.48229	14
	0.0479832	4.14403	5.33924	-1.19521	0.551584	2.16687	14
	0.0395687	4.15931	5.39523	-1.23592	0.544573	2.26952	14
	0.0368632	4.17397	5.41749	-1.24352	0.539039	2.30692	14
	0.0436741	4.21311	5.41749	-1.20438	0.543217	2.21712	14
	0.0436741	4.21311	5.41749	-1.20438	0.543217	2.21712	14
	0.0413919	4.21311	5.43791	-1.2248	0.545412	2.24565	14
	0.0388725	4.21684	5.45418	-1.23734	0.542954	2.27891	14
	0.0328161	4.21684	5.48879	-1.27195	0.537139	2.36801	14
	0.0328161	4.21684	5.48879	-1.27195	0.537139	2.36801	14
	0.0328161	4.21684	5.48879	-1.27195	0.537139	2.36801	14
	0.0325653	4.21823	5.49082	-1.27259	0.536498	2.37203	14
	0.0314824	4.2202	5.49753	-1.27733	0.53451	2.38972	14
	0.0361713	4.25615	5.49786	-1.24171	0.535937	2.3169	14
	0.0471751	4.29591	5.51811	-1.22221	0.561684	2.17597	14
	0.0490402	4.30923	5.51811	-1.20889	0.560919	2.15519	14
	0.052347	4.32457	5.51811	-1.19354	0.562963	2.1201	14
	0.0515327	4.33493	5.53229	-1.19736	0.562524	2.12855	14
	0.0498513	4.3485	5.55257	-1.20406	0.560972	2.14639	14
	0.0459237	4.36615	5.62053	-1.25437	0.572683	2.19034	14
	0.0316392	4.39141	5.72646	-1.33506	0.559274	2.38712	14
	0.0233881	4.39568	5.79307	-1.39739	0.549288	2.544	14
	0.0208658	4.40231	5.81527	-1.41296	0.542875	2.60274	14
	0.0273675	4.44938	5.82478	-1.3754	0.558496	2.46268	14
	0.0242487	4.46929	5.88147	-1.41218	0.559203	2.52534	14
	0.0203891	4.54862	5.988	-1.43937	0.550513	2.61461	14
	0.034387	4.7764	6.12893	-1.35253	0.57714	2.3435	14
	0.0412477	4.90411	6.28387	-1.37976	0.613909	2.2475	14
	0.0516878	5.09576	6.37616	-1.2804	0.601993	2.12693	14
	0.0693609	5.34206	6.54512	-1.20306	0.611712	1.96672	14
	0.0636915	5.43651	6.68745	-1.25094	0.621256	2.01357	14
	0.0715577	5.6604	6.91021	-1.24981	0.641094	1.9495	14
	0.0581284	5.75621	7.13941	-1.3832	0.670347	2.06341	14
	0.0650157	5.85307	7.21452	-1.36145	0.679946	2.00229	14
	0.0817259	6.02988	7.32301	-1.29313	0.689465	1.87555	14
	0.0834798	6.17674	7.49624	-1.3195	0.708018	1.86365	14
	0.0640208	6.2888	7.76095	-1.47214	0.732139	2.01074	14
	0.0809708	6.53424	7.89614	-1.36191	0.724129	1.88075	14
	0.136544	6.74075	7.92687	-1.18612	0.75095	1.5795	14
	0.214061	6.96149	8.01351	-1.05202	0.808245	1.30161	14
	0.200152	7.07369	8.15774	-1.08404	0.806252	1.34455	14
	0.103326	7.11816	8.40305	-1.2849	0.737368	1.74255	14
	0.0949991	7.20473	8.54393	-1.33921	0.747912	1.79059	14
	0.0805893	7.25772	8.65599	-1.39827	0.742422	1.88339	14
	0.0683516	7.26389	8.73726	-1.47337	0.746088	1.97479	14
	0.0583688	7.30953	8.88419	-1.57466	0.763965	2.06117	14
	0.0427694	7.31438	9.01848	-1.7041	0.764765	2.22826	14

## Sheet: 2n
Water intake of 10 months male AAV-CAG-Cre mice and age-matched AAV-CAG-Cre-Men1f/f mice were measured.
Data represent mean±SEM, n.s.: not significant, *p<0.05, **p<0.01, ***p<0.001, repeated-measures ANOVA
Drink (ml)
	AAV-GVG-Cre									AAV-CAG-Cre-Men1f/f
7:30	0	0	0.081726	0	0	0	0	0		0	0	0	0	0	0	0	0
7:55	0	0.195374	0.246979	0.20401	0.148834	0.072113	0	0.233246		0.457001	0	0.133514	0	0.425354	0	0	0.255768
8:20	0	0.195374	0.246979	0.20401	0.170685	0.072113	0	0.233246		0.831178	0	0.390167	0	0.425354	0	0	0.386108
8:45	0	0.195374	0.246979	0.344941	0.170685	0.072113	0	0.233246		0.868252	0	0.390167	0	0.425354	0	0	0.386108
9:10	0	0.195374	0.246979	0.344941	0.170685	0.072113	0	0.233246		0.868252	0.088623	0.390167	0	0.621675	0	0	0.386108
9:35	0	0.195374	0.246979	0.344941	0.31183	0.072113	0	0.233246		0.868252	0.088623	0.390167	0	0.621675	0	0	0.386108
10:25	0	0.195374	0.246979	0.344941	0.31183	0.072113	0	0.246855		0.868252	0.088623	0.390167	0	0.621675	0	0	0.460083
10:50	0	0.370544	0.246979	0.344941	0.31183	0.076263	0	0.299347		0.868252	0.088623	0.390167	0	0.621675	0	0.253448	0.460083
11:15	0	0.370544	0.246979	0.464966	0.31183	0.076263	0	0.299347		0.868252	0.088623	0.390167	0	0.621675	0	0.253448	0.460083
11:40	0	0.370544	0.246979	0.464966	0.31183	0.076263	0	0.299347		1.03154	0.088623	0.390167	0	0.621675	0	0.253448	0.460083
12:05	0	0.370544	0.246979	0.464966	0.367217	0.076263	0	0.299347		1.13661	0.088623	0.390167	0	0.621675	0	0.253448	0.460083
12:30	0	0.370544	0.246979	0.464966	0.390748	0.076263	0	0.299347		1.13661	0.088623	0.390167	0	0.621675	0.187836	0.253448	0.460083
12:55	0	0.370544	0.246979	0.464966	0.390748	0.076263	0	0.299347		1.13661	0.088623	0.390167	0	0.621675	0.187836	0.253448	0.460083
13:20	0	0.370544	0.246979	0.464966	0.390748	0.076263	0	0.36795		1.13661	0.088623	0.390167	0	0.621675	0.187836	0.253448	0.460083
13:45	0	0.370544	0.246979	0.464966	0.390748	0.076263	0	0.36795		1.13661	0.088623	0.390167	0	0.621675	0.187836	0.253448	0.460083
14:10	0	0.370544	0.246979	0.464966	0.390748	0.076263	0	0.36795		1.13661	0.088623	0.390167	0	0.621675	0.187836	0.253448	0.460083
14:35	0	0.370544	0.246979	0.464966	0.408325	0.076263	0	0.36795		1.20109	0.088623	0.390167	0	0.621675	0.329101	0.253448	0.460083
15:25	0	0.370544	0.246979	0.464966	0.468658	0.076263	0	0.36795		1.20109	0.088623	0.390167	0	0.824922	0.329101	0.253448	0.460083
15:50	0	0.370544	0.246979	0.464966	0.468658	0.076263	0	0.36795		1.20109	0.088623	0.390167	0	0.997712	0.329101	0.253448	0.460083
16:15	0	0.370544	0.246979	0.464966	0.468658	0.076263	0	0.36795		1.20613	0.088623	0.390167	0	0.997712	0.329101	0.253448	0.460083
16:40	0	0.370544	0.246979	0.464966	0.468658	0.076263	0	0.36795		1.20613	0.088623	0.390167	0	0.997712	0.329101	0.253448	0.460083
17:05	0	0.370544	0.246979	0.464966	0.468658	0.076263	0	0.36795		1.20613	0.088623	0.390167	0	0.997712	0.46701	0.253448	0.460083
17:30	0	0.370544	0.246979	0.464966	0.477356	0.076263	0	0.36795		1.47932	0.088623	0.390167	0	0.997712	0.620209	0.253448	0.460083
17:55	0	0.370544	0.246979	0.464966	0.557373	0.076263	0	0.36795		1.47932	0.088623	0.390167	0	0.997712	0.620209	0.253448	0.460083
18:20	0	0.370544	0.253601	0.464966	0.557373	0.076263	0	0.36795		1.47932	0.088623	0.390167	0	0.997712	0.620209	0.253448	0.64267
18:45	0.134949	0.370544	0.253601	0.546326	0.562225	0.076263	0	0.36795		1.61976	0.088623	0.390167	0	0.997712	0.630078	0.253448	0.961639
19:10	0.134949	0.370544	0.253601	0.546326	0.562225	0.076263	0	0.486878		1.74207	0.088623	0.390167	0	0.997712	0.799958	0.253448	0.961639
19:35	0.134949	0.629852	0.253601	0.546326	0.562225	0.076263	0	0.486878		1.74207	0.088623	0.390167	0	0.997712	0.799958	0.253448	0.961639
20:00	0.134949	0.629852	0.253601	0.546326	0.562225	0.076263	0	0.486878		1.79703	0.088623	0.390167	0	0.997712	0.945283	0.442322	0.961639
20:25	0.134949	0.759065	0.259949	0.546326	0.562225	0.076263	0	0.715057		2.18305	0.088623	0.390167	0	0.997712	0.945283	0.442322	0.961639
20:50	0.170471	1.17432	0.471617	0.546326	0.622559	0.076263	0.135577	0.858659		2.48697	0.236145	0.390167	0	1.3952	1.47046	0.466247	1.12277
21:15	0.561188	1.25702	0.541352	0.91333	0.968471	0.243988	0.566832	1.17136		2.48697	0.236145	0.390167	0	1.61834	1.6004	1.12628	1.12277
21:40	0.561188	1.76788	0.91333	1.0859	1.19882	0.756377	0.719999	1.45902		2.59423	0.680694	0.390167	0	1.74774	1.85153	1.37473	1.45914
22:05	0.561188	2.61285	1.08548	1.0859	1.19882	0.756377	0.719999	1.62943		3.70082	0.865967	0.985901	0.415619	2.1616	2.16296	1.37473	1.45914
22:30	0.561188	2.61285	1.08548	1.0859	1.19882	0.903259	0.800838	1.62943		4.62399	0.865967	1.24911	0.415619	2.4392	2.16625	1.37473	1.72913
22:55	0.906707	2.61285	1.10086	1.40051	1.19882	1.09198	1.18027	1.62943		4.62399	1.00928	1.68997	0.415619	2.55722	2.27798	1.96274	1.72913
23:20	1.18017	2.78186	1.4588	1.48477	1.29419	1.28387	1.18027	1.62943		4.70469	1.19495	1.90109	0.581818	2.55722	2.51043	1.96274	1.82637
0:10	1.18017	3.36172	1.4588	1.97193	1.29419	1.28387	1.44325	1.8404		4.72502	1.34381	2.19046	0.979614	2.75311	2.51043	1.96274	1.9863
0:35	1.48309	3.89745	1.51685	1.97193	1.37689	1.28387	1.73603	2.02057		5.05003	1.34381	2.38634	0.979614	2.97786	2.7	1.96274	2.19293
1:00	1.69635	3.90743	1.5759	1.97193	1.74535	1.77432	1.97019	2.24189		5.19458	1.63107	2.38634	1.22909	2.97786	3.01966	1.96274	2.53765
1:25	1.9913	3.90743	1.81507	2.05582	1.88629	1.84491	2.22528	2.24189		6.06528	1.96945	2.38634	1.22909	2.97786	3.01966	2.4665	2.53765
1:50	1.9913	3.90743	1.81507	2.40707	1.88629	2.11056	2.28242	2.42499		6.1134	1.96945	2.64551	1.22909	3.38235	3.35752	2.4665	2.53765
2:15	2.1467	4.38265	2.12101	2.53078	2.0383	2.18207	2.28242	2.7667		6.22001	2.21749	2.94851	1.22909	3.81869	3.53815	2.4665	2.53765
2:40	2.51067	4.38265	2.12101	2.53078	2.0383	2.18207	2.68633	2.99314		7.28757	2.21749	3.15762	1.68656	3.85214	3.53815	2.65396	2.53765
3:05	2.80218	4.84433	2.37705	2.6234	2.0383	2.18207	3.02523	2.99314		7.28757	2.28848	3.41995	1.90033	3.85214	3.6681	2.65396	2.86989
3:30	2.972	5.6561	2.37705	2.92196	2.16284	2.18207	3.02523	2.99314		7.28757	2.54675	3.81881	1.90607	3.85214	3.88062	2.65396	3.28399
4:20	3.33901	5.84717	2.37705	3.15338	2.53494	2.29132	3.02523	2.99314		7.28757	2.81033	3.91498	2.37124	3.85214	4.07734	2.65396	3.4952
4:45	3.33901	6.16914	2.60755	3.15338	2.6825	2.29132	3.29943	2.99314		7.28757	2.81033	4.05917	2.59076	3.85214	4.07734	2.98286	3.4952
5:10	3.64003	6.16914	2.60755	3.15338	2.6825	2.29132	3.29943	2.99314		7.5373	2.91863	4.31939	2.59076	4.37102	4.07734	3.48961	3.70881
5:35	3.64003	6.16914	2.93659	3.2673	2.6825	2.29132	3.43994	2.99314		7.62988	3.14323	4.62344	2.59076	4.50392	4.51433	3.48961	3.7089
6:00	3.79997	6.16914	3.30573	3.49375	2.6825	2.29132	3.72839	2.99314		7.62988	3.14323	4.86756	2.59076	4.50392	4.51433	3.81608	3.7089
6:25	3.79997	6.16914	3.30573	3.92955	2.74161	2.29132	3.72839	2.99314		7.62988	3.34589	5.19377	2.59076	4.50392	4.51433	3.81608	3.92652
6:50	3.79997	6.62223	3.30573	3.92955	2.88938	2.29132	3.83237	3.36662		7.78895	3.71642	5.19377	3.04099	4.50392	4.51433	3.81608	3.92652
7:15	4.1476	7.16362	3.77716	3.92955	2.88938	2.29132	3.98902	3.36662		8.1014	3.71642	5.19377	3.34253	4.743	5.06528	4.33746	4.09144
7:40	4.1476	7.35213	3.77716	4.06721	3.19204	2.29132	4.11704	3.36662		8.12652	3.93874	5.19377	3.34253	4.743	5.06528	4.33746	4.6657
8:30	4.1476	7.35213	3.83044	4.30558	3.36903	2.54577	4.2855	3.36662		8.36128	3.93874	5.44573	3.34253	4.743	5.06528	4.79148	4.6657
8:55	4.1476	7.35213	4.0382	4.30558	3.60127	2.89411	4.66826	3.37382		9.18256	3.93874	5.47168	3.34253	5.05133	5.48666	5.16651	4.6657
9:20	4.1476	7.35213	4.0382	4.30558	3.60127	2.89411	4.66826	3.37382		9.26798	3.93874	5.47168	3.34253	5.05133	5.48666	5.16651	4.6657
9:45	4.1476	7.35213	4.21279	4.42592	3.61952	3.13001	4.66826	3.5247		10.1239	3.93874	5.47168	3.34253	5.32175	5.48666	5.16651	5.02758
10:10	4.1476	7.35213	4.21279	4.42592	3.62297	3.13001	4.66826	3.72251		10.2775	3.93874	5.47168	3.34253	5.32175	5.48666	5.16651	5.02758
10:35	4.1476	7.35213	4.21279	4.42592	3.62297	3.13001	4.66826	3.72251		10.2775	4.19261	5.47168	3.34253	5.32175	5.48666	5.16651	5.02758
11:00	4.1476	7.35213	4.21279	4.42592	3.62297	3.13001	4.66826	3.72251		10.2775	4.19261	5.47168	3.34253	5.38806	5.48666	5.16651	5.02758
11:25	4.1476	7.35213	4.21279	4.42592	3.62715	3.13001	4.66826	3.72251		10.3715	4.19261	5.47168	3.34253	5.38806	5.48666	5.16651	5.02758
11:50	4.1476	7.66319	4.21279	4.5023	3.78569	3.37494	4.66826	3.72251		11.5182	4.19261	5.47168	3.34253	5.38806	5.80435	5.16651	5.02758
12:15	4.1476	7.66319	4.21279	4.5023	3.78569	3.37494	4.66826	3.72251		11.7023	4.19261	5.47168	3.34253	5.38806	5.89105	5.16651	5.05593
12:40	4.1476	7.66319	4.21279	4.5023	3.78569	3.37494	4.69527	4.01908		11.7023	4.19261	5.47168	3.34253	5.38806	5.89105	5.16651	5.05593
13:05	4.1476	7.66319	4.21279	4.5023	3.78569	3.38251	4.69527	4.01908		11.7023	4.19261	5.47168	3.34253	5.38806	5.89105	5.16651	5.05593
13:30	4.1476	7.66319	4.21279	4.5023	3.78569	3.38251	4.70583	4.01908		11.7023	4.19261	5.47168	3.34253	5.38806	5.89105	5.16651	5.05593
13:55	4.1476	7.66319	4.21279	4.66099	3.78569	3.38251	4.70583	4.01908		11.7108	4.19261	5.47168	3.34253	5.38806	5.89105	5.16651	5.05593
14:20	4.1476	7.66319	4.21279	4.66099	3.78569	3.38251	4.70583	4.01908		11.7108	4.19261	5.47168	3.34253	5.5405	5.89105	5.16651	5.05593
14:45	4.1476	7.66319	4.21279	4.66099	3.78569	3.38251	4.74742	4.01908		11.7108	4.19261	5.47168	3.34253	5.5405	5.89105	5.16651	5.05593
15:10	4.1476	7.66319	4.21279	4.66099	3.78569	3.38251	4.74742	4.01908		11.7108	4.19261	5.47168	3.34253	5.5405	5.89105	5.16651	5.05593
15:35	4.1476	7.66319	4.21279	4.66099	3.78569	3.38251	4.74742	4.01908		11.7108	4.19261	5.47168	3.34253	5.5405	5.89105	5.16651	5.05593
16:25	4.1476	7.66319	4.21279	4.66099	3.78569	3.38251	4.85658	4.01908		11.9761	4.19261	5.47168	3.34253	5.5405	5.94329	5.16651	5.05593
16:50	4.1476	7.66319	4.21279	4.66099	3.78569	3.38251	4.85658	4.01908		12.0527	4.19261	5.47168	3.34253	5.5405	5.94329	5.16651	5.05593
17:15	4.1476	7.66319	4.21279	4.66099	3.78569	3.38251	4.85658	4.01908		12.0527	4.19261	5.47168	3.34253	5.5405	5.94329	5.16651	5.05593
17:40	4.1476	7.66319	4.21279	4.72029	3.78569	3.38251	4.85658	4.01908		12.1979	4.19261	5.47168	3.34253	5.5405	5.94329	5.16651	5.05593
18:05	4.1476	7.66319	4.21279	4.72029	3.78569	3.38251	4.85658	4.01908		12.1979	4.19261	5.47168	3.34253	5.5405	5.94329	5.16651	5.05593
18:30	4.1476	7.66319	4.21279	4.72029	3.79872	3.38251	5.05849	4.01908		12.1979	4.19261	5.47168	3.34253	5.5499	5.94329	5.16651	5.05593
18:55	4.1476	7.66319	4.21279	4.72029	3.79872	3.38251	5.05849	4.01908		12.3098	4.19261	5.47168	3.34253	5.65765	5.94329	5.16651	5.05593
19:20	4.17351	7.66319	4.21279	4.72029	3.80516	3.38251	5.05849	4.10279		12.729	4.19261	5.47168	3.34253	5.65765	5.94329	5.16651	5.0866
19:45	4.21709	7.88936	4.21279	4.72029	3.80516	3.38251	5.05849	4.10279		12.9647	4.19261	5.47168	3.34253	5.65765	5.94329	5.16651	5.0866
20:10	4.21709	7.88936	4.21279	4.8806	3.80516	3.38251	5.05849	4.10279		12.9647	4.19261	5.48486	3.34253	5.65765	6.238	5.16651	5.0866
20:35	4.21709	7.88936	4.21279	4.8806	3.80516	3.38251	5.05849	4.10279		12.9647	4.19261	5.48486	3.34253	5.65765	6.238	5.16651	5.0866
21:00	4.21709	7.88936	4.21279	4.8806	3.80516	3.38251	5.07442	4.10279		12.0858	4.19261	5.48486	3.34253	5.65765	6.57543	5.16651	5.0866
21:50	4.21709	7.88936	4.21279	4.8806	3.81432	3.38251	5.07442	4.10279		12.4227	4.19261	5.48486	3.34253	5.71978	6.57543	5.16651	5.0866
22:15	4.21709	8.05342	4.21279	4.8806	3.81432	3.38251	5.0978	4.10279		12.4582	4.19261	5.48486	3.34253	5.77185	6.57543	5.16651	5.11538
22:40	4.74663	8.17906	4.29684	4.8806	3.99407	3.52264	5.29667	4.27149		12.9631	4.31838	5.48486	3.34253	5.77185	6.85342	5.44626	5.11538
23:05	4.74663	8.34831	4.37005	5.13618	4.2469	3.64581	5.71035	4.59122		12.7962	4.60286	5.48486	3.52927	6.09244	7.12561	5.87516	5.11538
23:30	5.1817	8.97942	4.56213	5.32655	4.49117	3.8219	5.79769	4.85291		12.0102	4.60286	5.71362	3.52927	6.38553	7.12561	5.87516	5.47774
23:55	5.32341	8.484	4.56213	5.54534	4.67748	4.02097	5.97118	4.85291		12.1667	4.72026	5.92233	3.52927	6.38962	7.58893	6.01783	5.47774
0:20	5.59996	8.70913	4.81222	5.88424	4.67748	4.02097	5.97118	4.85291		12.3522	4.86565	6.12304	3.76542	6.38962	7.67877	6.20688	5.62969
0:45	5.59996	8.71886	4.92586	6.08303	4.67748	4.02097	6.34218	5.21891		12.6374	5.08541	6.5809	4.35364	6.65372	7.96124	6.20688	5.62969
1:10	5.59996	9.26528	4.92586	6.08303	4.73079	4.37442	6.5191	5.32996		12.3385	5.08541	7.02557	4.35364	6.97934	8.11264	6.64081	5.94979
1:35	5.59996	9.26528	4.92586	6.14919	4.73079	4.56463	6.57953	5.47208		12.7567	5.26107	7.13467	4.35364	7.01617	8.33546	6.64081	6.08941
2:25	5.59996	9.23798	5.33358	6.14919	4.77543	4.75241	6.57953	5.47208		12.7567	5.41323	7.21798	4.64276	7.3588	8.43204	6.64081	6.08941
2:50	5.96233	9.23798	5.56942	6.14919	5.2348	5.26724	6.7012	5.47208		12.7996	5.41323	7.48645	4.85654	7.40089	8.68577	6.77124	6.12207
3:15	5.97377	9.21279	5.56942	6.58758	5.38624	5.76724	6.93329	5.58942		12.2715	5.91738	7.83678	5.14584	7.40089	8.68577	7.42496	6.76867
3:40	5.97377	9.74416	5.71172	7.05604	5.38624	5.76724	7.10464	5.91532		12.257	5.91738	8.09614	5.14584	7.79097	9.12824	7.42496	6.76867
4:05	5.99495	9.91512	5.71172	7.16297	5.38624	5.89148	7.44974	6.24372		12.5504	5.91738	8.14779	5.74584	8.10405	9.24509	7.42496	6.76867
4:30	6.61695	9.91512	6.15795	7.25785	5.38624	6.07968	7.56366	6.24372		12.5504	6.36465	8.14779	5.84584	8.10405	9.24509	7.42496	6.76867
4:55	6.61695	9.3703	6.15795	7.25785	5.7083	6.46937	7.56366	6.33891		12.8126	6.87878	8.14779	6.33507	8.10405	9.5373	7.42496	6.98709
5:20	7.43199	9.09121	6.36632	7.35016	5.83299	6.54536	7.6799	6.52821		12.8126	7.47878	8.18093	6.84373	8.52705	10.0594	7.56496	7.34598
5:45	7.61086	9.22698	6.36632	7.59248	6.2605	6.60179	7.95667	6.52821		12.332	7.77878	8.72134	7.07166	8.52705	10.2752	7.7519	7.50686
6:10	7.61086	9.22698	6.46965	7.92601	6.3605	6.60179	8.14068	6.52821		12.4841	8.53468	9.16831	7.47166	8.52705	10.2752	7.7519	7.54261
6:35	7.61086	9.22698	6.59762	7.92601	6.48504	6.90179	8.14068	6.52821		12.4841	8.94878	9.20559	7.97166	8.52705	10.4514	7.91056	7.54261
7:00	7.61086	9.22698	6.72133	7.92601	6.80841	7.30792	8.14068	6.52821		12.8079	8.94878	9.51712	8.07166	8.72737	10.6063	8.38663	7.54261
7:25	7.61086	9.22698	6.72133	8.08397	6.80841	7.60792	8.14068	6.52821		12.8505	9.14064	9.88061	8.48186	9.01565	10.6063	8.59046	7.54261
	P value	Mean1	Mean2	Difference	SE of difference	t ratio	df
	0.334282	0.0102157	0	0.0102157	0.0102157	1	14
	0.788359	0.13757	0.158955	-0.0213851	0.0781515	0.273637	14
	0.335369	0.140301	0.254101	-0.1138	0.114065	0.997676	14
	0.415376	0.157917	0.258735	-0.100818	0.120114	0.839351	14
	0.290487	0.157917	0.294353	-0.136436	0.124193	1.09858	14
	0.360647	0.17556	0.294353	-0.118793	0.125697	0.945075	14
	0.337148	0.177262	0.3036	-0.126338	0.127116	0.993883	14
	0.31175	0.206238	0.335281	-0.129043	0.122962	1.04945	14
	0.381659	0.221241	0.335281	-0.11404	0.126251	0.903276	14
	0.351543	0.221241	0.355692	-0.134451	0.139514	0.96371	14
	0.363237	0.228164	0.368825	-0.140661	0.149666	0.939834	14
	0.280302	0.231106	0.392305	-0.161199	0.143535	1.12306	14
	0.280302	0.231106	0.392305	-0.161199	0.143535	1.12306	14
	0.30834	0.239681	0.392305	-0.152624	0.144372	1.05716	14
	0.30834	0.239681	0.392305	-0.152624	0.144372	1.05716	14
	0.30834	0.239681	0.392305	-0.152624	0.144372	1.05716	14
	0.254364	0.241878	0.418024	-0.176146	0.148194	1.18861	14
	0.23555	0.24942	0.44343	-0.19401	0.156527	1.23946	14
	0.213132	0.24942	0.465028	-0.215609	0.165292	1.30441	14
	0.212919	0.24942	0.465658	-0.216238	0.165693	1.30505	14
	0.212919	0.24942	0.465658	-0.216238	0.165693	1.30505	14
	0.177829	0.24942	0.482897	-0.233477	0.164557	1.41882	14
	0.151506	0.250507	0.536195	-0.285688	0.188318	1.51705	14
	0.169439	0.260509	0.536195	-0.275686	0.190294	1.44873	14
	0.140171	0.261337	0.559019	-0.297682	0.190352	1.56384	14
	0.136191	0.288982	0.617679	-0.328696	0.207899	1.58104	14
	0.13515	0.303848	0.654202	-0.350354	0.220959	1.58561	14
	0.178942	0.336262	0.654202	-0.317941	0.224702	1.41494	14
	0.128227	0.336262	0.702847	-0.366586	0.226737	1.61679	14
	0.191188	0.381729	0.751099	-0.36937	0.268923	1.37352	14
	0.195579	0.506974	0.945995	-0.439021	0.323001	1.35919	14
	0.374114	0.777942	1.07264	-0.294693	0.320982	0.918098	14
	0.550612	1.05781	1.26228	-0.204463	0.334313	0.61159	14
	0.331772	1.20626	1.64084	-0.434584	0.432256	1.00539	14
	0.242701	1.23472	1.858	-0.623278	0.510978	1.21977	14
	0.202731	1.39018	2.03324	-0.643062	0.481187	1.33641	14
	0.208975	1.53667	2.15491	-0.618243	0.469417	1.31704	14
	0.243683	1.72929	2.30643	-0.577143	0.474193	1.21711	14
	0.328084	1.91084	2.44917	-0.538332	0.531237	1.01336	14
	0.332959	2.11042	2.61738	-0.506956	0.505522	1.00284	14
	0.313759	2.246	2.83148	-0.585482	0.560302	1.04494	14
	0.299261	2.35314	2.96268	-0.609541	0.56544	1.07799	14
	0.356149	2.55633	3.12201	-0.565684	0.592811	0.954241	14
	0.322507	2.68062	3.36639	-0.685774	0.668702	1.02553	14
	0.360859	2.86071	3.49255	-0.631841	0.668866	0.944645	14
	0.39355	3.0363	3.65374	-0.617439	0.701384	0.880315	14
	0.381345	3.19515	3.80784	-0.61269	0.677838	0.903888	14
	0.408009	3.31693	3.89442	-0.577487	0.676995	0.853015	14
	0.280157	3.35456	4.12661	-0.772047	0.687232	1.12341	14
	0.237165	3.42749	4.27551	-0.848014	0.686663	1.23498	14
	0.266242	3.55799	4.34683	-0.788837	0.681213	1.15799	14
	0.245904	3.61986	4.44014	-0.820285	0.677305	1.2111	14
	0.258138	3.75465	4.56262	-0.807976	0.685442	1.17877	14
	0.247505	3.94428	4.82391	-0.879631	0.728895	1.2068	14
	0.24187	4.03889	4.92663	-0.887738	0.726439	1.22204	14
	0.240469	4.15033	5.04422	-0.893884	0.729183	1.22587	14
	0.22543	4.29762	5.28821	-0.990592	0.781134	1.26815	14
	0.224995	4.29762	5.29889	-1.00127	0.788774	1.2694	14
	0.217988	4.38512	5.48492	-1.09981	0.852635	1.28989	14
	0.226383	4.41027	5.50412	-1.09385	0.864428	1.2654	14
	0.21005	4.41027	5.53586	-1.12558	0.856767	1.31376	14
	0.206771	4.41027	5.54415	-1.13387	0.856511	1.32383	14
	0.207146	4.4108	5.55589	-1.14509	0.865746	1.32267	14
	0.235967	4.50966	5.73894	-1.22928	0.992714	1.2383	14
	0.23107	4.50966	5.77634	-1.26668	1.01169	1.25204	14
	0.244045	4.55011	5.77634	-1.22623	1.00831	1.21613	14
	0.244321	4.55105	5.77634	-1.22528	1.00815	1.21538	14
	0.244818	4.55237	5.77634	-1.22396	1.00818	1.21403	14
	0.252207	4.57221	5.7774	-1.20519	1.00912	1.19429	14
	0.244748	4.57221	5.79645	-1.22424	1.00825	1.21422	14
	0.246712	4.57741	5.79645	-1.21904	1.00836	1.20893	14
	0.246712	4.57741	5.79645	-1.21904	1.00836	1.20893	14
	0.246712	4.57741	5.79645	-1.21904	1.00836	1.20893	14
	0.249713	4.59106	5.83614	-1.24509	1.03679	1.2009	14
	0.249774	4.59106	5.84572	-1.25467	1.04491	1.20074	14
	0.249774	4.59106	5.84572	-1.25467	1.04491	1.20074	14
	0.252593	4.59847	5.86387	-1.2654	1.06045	1.19327	14
	0.252593	4.59847	5.86387	-1.2654	1.06045	1.19327	14
	0.262312	4.62533	5.86504	-1.23971	1.06139	1.168	14
	0.257224	4.62533	5.8925	-1.26717	1.07283	1.18114	14
	0.260619	4.63984	5.94873	-1.30889	1.11647	1.17235	14
	0.276764	4.67356	5.9782	-1.30464	1.15279	1.13172	14
	0.270559	4.6936	6.01669	-1.32309	1.1534	1.14712	14
	0.270559	4.6936	6.01669	-1.32309	1.1534	1.14712	14
	0.258063	4.69559	5.949	-1.25341	1.06315	1.17896	14
	0.255263	4.69673	5.99888	-1.30215	1.09769	1.18626	14
	0.263264	4.72016	6.01342	-1.29326	1.10955	1.16557	14
	0.29247	4.8985	6.16198	-1.26348	1.15504	1.09388	14
	0.29182	5.09943	6.32772	-1.22829	1.12129	1.09542	14
	0.376826	5.37668	6.34	-0.963319	1.05541	0.912747	14
	0.329726	5.42968	6.47658	-1.04691	1.03675	1.0098	14
	0.327075	5.56601	6.62641	-1.0604	1.04417	1.01555	14
	0.2712	5.69841	6.88861	-1.1902	1.03901	1.14552	14
	0.256829	5.85355	7.06072	-1.20716	1.02114	1.18217	14
	0.24066	5.91092	7.19849	-1.28757	1.05078	1.22535	14
	0.213206	5.98752	7.31897	-1.33145	1.0209	1.30419	14
	0.232466	6.19928	7.44197	-1.24269	0.995665	1.2481	14
	0.162504	6.37747	7.68148	-1.30401	0.884433	1.4744	14
	0.202476	6.58239	7.81615	-1.23376	0.922638	1.33721	14
	0.195349	6.71949	7.98803	-1.26853	0.93279	1.35993	14
	0.219467	6.90265	8.05643	-1.15379	0.897521	1.28553	14
	0.132264	6.93541	8.27846	-1.34305	0.840224	1.59844	14
	0.0761839	7.10327	8.60167	-1.4984	0.782559	1.91475	14
	0.0586881	7.26797	8.7456	-1.47763	0.717923	2.0582	14
	0.0382251	7.35808	8.96945	-1.61136	0.704334	2.28778	14
	0.0241761	7.42715	9.13022	-1.70307	0.673979	2.52689	14
	0.0189619	7.5338	9.32604	-1.79225	0.675857	2.65181	14
	0.0113204	7.59104	9.51357	-1.92253	0.659717	2.91417	14

## Sheet: 2o
Activity of 10 months male AAV-CAG-Cre mice and age-matched AAV-CAG-Cre-Men1f/f mice were measured.
Data represent mean±SEM, n.s.: not significant, *p<0.05, **p<0.01, ***p<0.001, repeated-measures ANOVA
Activity (m)
	AAV-GVG-Cre									AAV-CAG-Cre-Men1f/f
7:30	0.014108	0.013518	0.035408	0.019106	0.029197	0.013094	0.017346	0.019607		0.002555	0.018633	0.034025	0.000662	0.011184	0	0.000222	0
7:55	0.100252	0.057803	0.087138	0.117117	0.155076	0.016734	0.123525	0.08629		0.060289	0.137121	0.181204	0.087693	0.093045	0.008535	0.059508	0.001378
8:20	0.128799	0.129737	0.089164	0.177804	0.163367	0.018494	0.123725	0.134232		0.082683	0.138492	0.264165	0.139924	0.099267	0.030606	0.064344	0.00377
8:45	0.131222	0.131816	0.092452	0.178364	0.165147	0.019591	0.124156	0.134779		0.082683	0.139533	0.264165	0.140272	0.099267	0.131098	0.079134	0.007858
9:10	0.133651	0.1334	0.101343	0.179797	0.167831	0.085996	0.125791	0.137371		0.082683	0.140884	0.264165	0.14177	0.099267	0.240975	0.099855	0.019364
9:35	0.16403	0.151507	0.12023	0.194074	0.170596	0.174926	0.126632	0.142452		0.082683	0.149578	0.277147	0.145644	0.117775	0.241744	0.117708	0.087052
10:25	0.257722	0.157807	0.12044	0.214965	0.171949	0.184697	0.128217	0.144376		0.158757	0.178648	0.311182	0.147722	0.147341	0.243756	0.119641	0.108182
10:50	0.260132	0.15982	0.12222	0.216272	0.189268	0.185897	0.133542	0.150649		0.186095	0.264856	0.311182	0.148041	0.147341	0.245561	0.1206	0.110037
11:15	0.273946	0.186312	0.166358	0.232221	0.358697	0.200578	0.150774	0.213387		0.186805	0.265516	0.311182	0.149109	0.147341	0.250451	0.125089	0.110462
11:40	0.276912	0.266059	0.168308	0.240079	0.364173	0.206081	0.151636	0.228739		0.188753	0.26693	0.33644	0.194476	0.165358	0.291006	0.132188	0.118363
12:05	0.279197	0.269522	0.170009	0.335053	0.366439	0.25837	0.155034	0.230216		0.191468	0.268864	0.33644	0.264869	0.19815	0.292863	0.161008	0.118799
12:30	0.280642	0.272059	0.172023	0.343863	0.367378	0.274278	0.168402	0.231963		0.204404	0.269709	0.33644	0.266337	0.19815	0.294667	0.162638	0.121644
12:55	0.28746	0.274835	0.173634	0.346579	0.376741	0.275225	0.169519	0.234575		0.205324	0.275307	0.359452	0.267735	0.19815	0.297567	0.162688	0.124142
13:20	0.290906	0.276607	0.176923	0.349452	0.538922	0.279069	0.176229	0.238993		0.205875	0.284035	0.363342	0.268621	0.199749	0.298891	0.162713	0.128245
13:45	0.292114	0.277834	0.188441	0.359601	0.540399	0.280735	0.177548	0.240577		0.217515	0.287055	0.363342	0.269142	0.249741	0.300688	0.164497	0.134136
14:10	0.314416	0.305127	0.212974	0.382966	0.562167	0.303202	0.206138	0.265672		0.27239	0.288787	0.374671	0.278131	0.252689	0.332226	0.165756	0.134823
14:35	0.335917	0.317389	0.25726	0.388344	0.564675	0.304763	0.209504	0.284026		0.273671	0.339199	0.374671	0.279453	0.280824	0.343568	0.166216	0.142647
15:25	0.338642	0.318335	0.259994	0.398881	0.566031	0.306806	0.211839	0.285813		0.273956	0.348656	0.374671	0.280298	0.292153	0.345265	0.246955	0.195516
15:50	0.345953	0.320582	0.260773	0.402479	0.567421	0.311089	0.230702	0.296016		0.274828	0.349854	0.374671	0.2827	0.294265	0.348585	0.271476	0.203664
16:15	0.347615	0.321169	0.262822	0.406119	0.578973	0.31178	0.231977	0.301606		0.284444	0.350973	0.374671	0.302603	0.297211	0.366091	0.272671	0.204239
16:40	0.351136	0.351432	0.264582	0.433587	0.579549	0.313478	0.233727	0.330864		0.284655	0.373084	0.437368	0.338045	0.345775	0.374993	0.274538	0.205169
17:05	0.353411	0.431934	0.27051	0.51245	0.658641	0.319674	0.236427	0.331916		0.285785	0.373929	0.448016	0.339373	0.373973	0.37812	0.275088	0.210291
17:30	0.376797	0.455442	0.354399	0.534675	0.686499	0.428069	0.272274	0.355215		0.289366	0.384136	0.449879	0.344664	0.376839	0.383364	0.275444	0.216574
17:55	0.416215	0.457064	0.357847	0.539733	0.687645	0.45225	0.272941	0.364386		0.320472	0.410853	0.451557	0.393388	0.379364	0.39499	0.277422	0.25809
18:20	0.496547	0.45813	0.369451	0.547472	0.689327	0.460645	0.273835	0.367515		0.323009	0.413503	0.452787	0.394494	0.381978	0.4474	0.331686	0.264595
18:45	0.49991	0.483267	0.370879	0.568904	0.691397	0.46206	0.343972	0.379973		0.324224	0.424959	0.470051	0.394983	0.40031	0.45091	0.391901	0.266038
19:10	0.500365	0.508608	0.3721	0.570453	0.703965	0.471245	0.410784	0.387356		0.325176	0.427147	0.517701	0.396393	0.445396	0.455358	0.403111	0.28127
19:35	0.501206	0.512288	0.394879	0.585779	0.709375	0.494409	0.410784	0.403601		0.329924	0.443942	0.525005	0.433194	0.447312	0.459429	0.40991	0.282526
20:00	0.521319	0.528348	0.399713	0.604203	0.712953	0.500056	0.411692	0.419408		0.350056	0.48089	0.526471	0.434579	0.451607	0.474097	0.528094	0.285056
20:25	0.547457	0.559576	0.433889	0.618671	0.753524	0.530711	0.441263	0.449295		0.353843	0.494239	0.527925	0.4737	0.484516	0.611006	0.542885	0.301756
20:50	0.590662	0.652518	0.482953	0.673649	0.822947	0.621677	0.516205	0.509125		0.398564	0.534075	0.564498	0.521377	0.560181	0.686228	0.587381	0.321453
21:15	0.631432	0.758868	0.553885	0.727314	0.915971	0.651998	0.584544	0.61791		0.43666	0.584335	0.564498	0.713011	0.711463	0.79004	0.644959	0.365023
21:40	0.66582	0.795844	0.601618	0.75523	0.971252	0.739764	0.624873	0.716908		0.467359	0.60784	0.564498	0.767059	0.789606	0.815635	0.749321	0.36842
22:05	0.779775	0.868026	0.615741	0.843198	1.00374	0.822382	0.688234	0.739907		0.484937	0.634065	0.604669	0.903948	0.895948	0.831244	0.761138	0.4112
22:30	0.826838	0.973677	0.679395	0.926999	1.08956	0.833832	0.694166	0.825184		0.517567	0.644364	0.666153	1.01363	0.895948	0.904736	0.809604	0.425771
22:55	0.85313	0.982821	0.694607	0.939712	1.09425	0.84026	0.789508	0.912874		0.562342	0.67336	0.753604	1.07066	0.895948	0.920481	0.832999	0.476233
23:20	0.926088	1.04044	0.729536	0.996673	1.09425	0.912554	0.87994	0.922217		0.562342	0.784089	0.857018	1.089	0.95615	0.931586	0.834577	0.54275
0:10	0.990465	1.15887	0.759446	1.07627	1.09721	0.914918	0.995358	0.926373		0.576921	0.793951	0.931427	1.09143	1.07868	0.934779	0.861044	0.546598
0:35	1.02981	1.22827	0.766957	1.11471	1.12289	0.959758	1.12102	0.933925		0.617071	0.825135	1.03789	1.11241	1.14119	0.978953	0.885392	0.593765
1:00	1.0371	1.34321	0.783202	1.12633	1.17111	1.04451	1.18862	0.939448		0.628883	0.843435	1.15213	1.19998	1.14119	0.99665	0.947485	0.611001
1:25	1.0443	1.36831	0.806765	1.14937	1.21397	1.11495	1.29666	1.00354		0.651113	0.8972	1.23196	1.26618	1.14345	1.00614	1.03479	0.66489
1:50	1.04524	1.38693	0.897458	1.18878	1.21397	1.17188	1.36218	1.07871		0.682675	0.928205	1.31184	1.30953	1.24398	1.05678	1.10867	0.675086
2:15	1.06102	1.525	1.02407	1.28797	1.23171	1.24568	1.43406	1.16544		0.68897	1.01979	1.43518	1.31316	1.27746	1.1475	1.1107	0.733379
2:40	1.06336	1.60709	1.03057	1.3619	1.30873	1.39177	1.43749	1.24175		0.73992	1.0324	1.50465	1.37591	1.27746	1.2451	1.12131	0.750194
3:05	1.0916	1.65176	1.04778	1.46483	1.39463	1.42325	1.44379	1.26021		0.80786	1.05314	1.58105	1.42299	1.27746	1.28209	1.12848	0.810784
3:30	1.14417	1.65339	1.07603	1.48016	1.40027	1.4273	1.47126	1.2623		0.826817	1.13228	1.67563	1.4882	1.30103	1.28209	1.16815	0.811759
4:20	1.16935	1.66152	1.12857	1.48467	1.40132	1.42968	1.55711	1.26972		0.832216	1.14153	1.71754	1.49233	1.32684	1.29367	1.26456	0.831765
4:45	1.22211	1.76625	1.21939	1.49659	1.41451	1.43226	1.72838	1.27731		0.83528	1.16683	1.8603	1.5486	1.38419	1.31534	1.30602	0.831765
5:10	1.22578	1.90146	1.26883	1.59018	1.41575	1.43683	1.72964	1.33581		0.843496	1.18496	1.94063	1.64705	1.38419	1.412	1.32872	0.844348
5:35	1.22799	1.91123	1.26989	1.64697	1.42483	1.43817	1.73266	1.35911		0.854027	1.26687	2.05046	1.70793	1.38419	1.45635	1.35106	0.860743
6:00	1.2306	1.92682	1.31368	1.65283	1.43587	1.4686	1.73279	1.35943		0.860441	1.29761	2.10339	1.71174	1.39955	1.45758	1.38099	0.898252
6:25	1.24926	2.00615	1.33695	1.65631	1.49478	1.56844	1.73296	1.36465		0.866221	1.30803	2.10555	1.72529	1.45497	1.4645	1.40494	0.901041
6:50	1.2841	2.02037	1.3765	1.66425	1.56369	1.56945	1.80028	1.37209		0.879072	1.31835	2.10555	1.78536	1.45497	1.49421	1.47818	0.92041
7:15	1.36271	2.06562	1.45959	1.7051	1.65344	1.59625	1.83723	1.44488		0.89885	1.33483	2.17788	1.88989	1.45497	1.51218	1.48593	0.9723
7:40	1.38976	2.13708	1.48002	1.75474	1.71031	1.6013	1.84902	1.51965		0.917291	1.3613	2.29318	1.92991	1.45497	1.57669	1.50998	1.00137
8:30	1.42154	2.21646	1.55255	1.81625	1.78828	1.6642	1.91202	1.56008		0.949528	1.37518	2.28464	1.93251	1.52564	1.68884	1.5434	1.00137
8:55	1.45604	2.29588	1.6365	1.88044	1.87684	1.72697	1.92406	1.56147		0.949528	1.39056	2.22428	1.9588	1.6472	1.71925	1.6002	1.04759
9:20	1.45908	2.29588	1.63681	1.88454	1.89405	1.72706	1.92709	1.56503		0.952084	1.39056	2.22428	1.95896	1.6472	1.71925	1.6002	1.0487
9:45	1.48857	2.29961	1.64363	1.89433	2.00036	1.80568	2.0113	1.64117		0.996025	1.3944	2.22904	1.96135	1.6472	1.72378	1.6004	1.06934
10:10	1.51057	2.3302	1.68292	1.92233	2.02617	1.86814	2.03399	1.72085		0.996025	1.40074	2.22904	1.9695	1.6472	1.72503	1.60107	1.06984
10:35	1.51057	2.3813	1.7836	1.9238	2.02797	1.869	2.03416	1.72775		0.996025	1.40347	2.27663	2.02674	1.66567	1.75108	1.60373	1.07158
11:00	1.51057	2.50585	1.78907	1.94609	2.02994	1.87166	2.03576	1.73		1.02719	1.41348	2.20747	2.02757	1.73653	1.85166	1.61316	1.07242
11:25	1.5351	2.51724	1.78923	2.06319	2.05425	1.94202	2.03648	1.73107		1.08747	1.43888	2.20747	2.03053	1.82073	1.88286	1.63975	1.08666
11:50	1.56529	2.52057	1.79003	2.06759	2.1994	1.94447	2.0426	1.74482		1.08792	1.51053	2.20747	2.0428	1.83211	1.88404	1.6437	1.14943
12:15	1.56529	2.52826	1.79244	2.07418	2.20127	1.94583	2.04291	1.81041		1.08849	1.51234	2.20747	2.08252	1.83473	1.88652	1.64585	1.15028
12:40	1.56529	2.53232	1.79259	2.14922	2.20294	1.94736	2.04393	1.81239		1.0893	1.51326	2.22996	2.08344	1.84206	1.88748	1.64652	1.15128
13:05	1.56529	2.55339	1.79264	2.15076	2.20389	1.96171	2.04491	1.81304		1.09293	1.51491	2.24198	2.08473	1.84369	1.88904	1.66524	1.15305
13:30	1.56529	2.6436	1.79304	2.15222	2.24554	2.02787	2.04612	1.81455		1.16184	1.51667	2.3242	2.08518	1.84944	1.90288	1.66805	1.15527
13:55	1.61282	2.64849	1.79349	2.15409	2.24667	2.02928	2.11903	1.82274		1.16379	1.52099	2.3242	2.08944	1.89384	1.90449	1.66897	1.15717
14:20	1.63735	2.68172	1.81364	2.17649	2.26781	2.05074	2.13905	1.84321		1.16408	1.60483	2.3242	2.09647	1.99856	1.90752	1.66966	1.16262
14:45	1.63923	2.68296	1.81374	2.17827	2.26893	2.05169	2.16518	1.84443		1.16479	1.61197	2.3242	2.10304	1.99856	1.94552	1.67526	1.16402
15:10	1.64174	2.6844	1.81439	2.24688	2.27748	2.05312	2.17799	1.86209		1.16716	1.61318	2.33956	2.10542	1.99856	1.94757	1.67663	1.16804
15:35	1.64262	2.68987	1.81479	2.28588	2.27908	2.07509	2.18917	1.90564		1.16961	1.61558	2.37334	2.10719	1.99856	1.94928	1.69538	1.16857
16:25	1.64749	2.7007	1.81874	2.28955	2.27999	2.07862	2.19573	1.90708		1.17044	1.62227	2.37334	2.10862	1.99856	1.95065	1.78263	1.17098
16:50	1.64872	2.7107	1.81949	2.29082	2.28116	2.08121	2.20218	1.90994		1.17149	1.62563	2.63733	2.11665	2.01363	1.96519	1.78331	1.17351
17:15	1.65414	2.71137	1.84438	2.2979	2.28201	2.08569	2.20931	1.91441		1.22657	1.67931	2.37334	2.11817	2.04726	2.0777	1.78382	1.17674
17:40	1.73516	2.71541	1.86855	2.33363	2.28367	2.12979	2.26042	1.92867		1.26527	1.68875	2.68728	2.11959	2.09096	2.10433	1.82397	1.19252
18:05	1.76447	2.72047	1.8704	2.33548	2.37693	2.13094	2.26253	1.93063		1.26835	1.69101	2.68728	2.1977	2.09096	2.11218	1.83651	1.22967
18:30	1.78705	2.82035	1.89135	2.40005	2.43866	2.15518	2.28494	1.99807		1.26885	1.69393	2.68728	2.20363	2.09096	2.11316	1.83856	1.23055
18:55	1.7888	2.82681	1.89281	2.44294	2.43991	2.16937	2.28982	1.99893		1.26936	1.6983	2.68728	2.20445	2.09096	2.11544	1.84026	1.23171
19:20	1.79043	2.83678	1.96855	2.44386	2.44125	2.17071	2.37923	1.99997		1.28125	1.70701	2.72427	2.20643	2.10656	2.12761	1.87814	1.2342
19:45	1.79437	2.83751	1.98158	2.44588	2.44256	2.20139	2.37923	2.00284		1.28162	1.71149	2.72619	2.22714	2.17389	2.14201	1.8917	1.24491
20:10	1.80225	2.84018	1.98273	2.47366	2.46114	2.20292	2.37934	2.00745		1.28272	1.72882	2.74619	2.24781	2.17595	2.14333	1.89212	1.27473
20:35	1.82516	2.85926	1.98375	2.47548	2.46163	2.20395	2.37967	2.00865		1.28441	1.73541	2.33461	2.24948	2.17702	2.16338	1.89851	1.27568
21:00	1.84064	2.88664	1.99245	2.48593	2.46877	2.20964	2.37972	2.03129		1.29577	1.74023	2.32486	2.26654	2.21034	2.17354	1.90028	1.27671
21:50	1.87707	2.88964	2.0122	2.48894	2.48498	2.21909	2.38503	2.05463		1.31776	1.76341	2.34619	2.2691	2.21189	2.18683	1.96334	1.28146
22:15	1.88051	2.9275	2.03697	2.50863	2.5081	2.23888	2.41919	2.07382		1.32646	1.78941	2.36371	2.27207	2.22261	2.21101	2.01196	1.28956
22:40	1.90485	3.01172	2.09644	2.56671	2.59043	2.28244	2.48993	2.1322		1.35846	1.81018	2.43195	2.33388	2.34609	2.31936	2.03772	1.32994
23:05	1.99072	3.06093	2.10778	2.6793	2.66833	2.32699	2.59333	2.20033		1.38055	1.92278	2.39439	2.34533	2.45457	2.43179	2.12857	1.34156
23:30	2.04127	3.18316	2.19116	2.74616	2.7795	2.44074	2.71084	2.27737		1.42322	1.94826	2.34195	2.42083	2.45457	2.43571	2.14928	1.34668
23:55	2.09599	3.19307	2.24151	2.75566	2.78164	2.46999	2.75248	2.31474		1.4853	1.9822	2.5368	2.51863	2.45506	2.4926	2.21004	1.37577
0:20	2.13355	3.24335	2.24881	2.79211	2.79234	2.47987	2.88463	2.43305		1.4853	2.00599	2.55054	2.53798	2.5534	2.57197	2.25166	1.41772
0:45	2.18428	3.25675	2.27696	2.85428	2.85292	2.5649	2.98	2.48454		1.50491	2.02254	2.61884	2.55054	2.5534	2.57652	2.2553	1.42668
1:10	2.21737	3.38586	2.30327	2.89796	2.90892	2.57502	3.04126	2.48793		1.51282	2.07324	2.65145	2.61884	2.5534	2.60159	2.29429	1.44942
1:35	2.26119	3.39865	2.32773	2.90149	2.90892	2.57711	3.0998	2.49352		1.54103	2.10165	2.66434	2.65147	2.37292	2.60159	2.36373	1.47719
2:25	2.29022	3.52149	2.36808	2.92712	2.9122	2.61795	3.16254	2.52725		1.6238	2.15973	2.71307	2.66438	2.39774	2.68765	2.4517	1.49896
2:50	2.33038	3.53826	2.40048	2.97925	2.96198	2.66184	3.16544	2.60054		1.67949	2.17361	2.53438	2.71107	2.39774	2.7528	2.46091	1.50674
3:15	2.34971	3.62079	2.48175	3.04488	2.98074	2.72206	3.20371	2.6551		1.69427	2.19966	2.55354	2.53798	2.3954	2.7528	2.47358	1.53509
3:40	2.53761	3.7154	2.59866	3.14353	3.00643	2.79609	3.27157	2.6901		1.71992	2.22255	2.64738	2.55054	2.39957	2.76309	2.62008	1.56013
4:05	2.54581	3.72384	2.61333	3.21409	3.02422	2.80054	3.29178	2.69154		1.74583	2.32804	2.65807	2.61684	2.32326	2.77687	2.69684	1.5914
4:30	2.54924	3.62338	2.62794	3.21557	3.08623	2.80626	3.31056	2.69935		1.81874	2.40468	2.64544	2.65547	2.34676	2.84382	2.71815	1.60719
4:55	2.55365	3.70788	2.63799	3.22924	3.17101	2.80965	3.32398	2.73241		1.82472	2.42506	2.71607	2.64537	2.38396	2.89933	2.72851	1.61898
5:20	2.55597	3.24435	2.66119	3.30324	3.2076	2.81408	3.42447	2.79172		1.8393	2.44033	2.86798	2.73157	2.32438	2.89933	2.73177	1.64151
5:45	2.56095	3.25775	2.74906	3.41202	3.20908	2.8241	3.50162	2.87797		1.89709	2.50417	2.65056	2.54858	2.31244	2.92177	2.73601	1.66931
6:10	2.56249	3.38686	2.81698	3.52942	3.21043	2.8745	3.51316	2.90881		1.90011	2.5227	2.61643	2.53781	2.42244	2.93201	2.76994	1.69542
6:35	2.56644	3.39965	2.82204	3.54067	3.21535	2.99431	3.5233	2.91106		1.90384	2.55679	2.65687	2.65856	2.48244	2.95321	2.77818	1.71385
7:00	2.60133	3.52249	2.93461	3.54328	3.22814	3.05929	3.56877	2.91208		1.90589	2.57796	2.65844	2.65747	2.40191	2.8529	2.79585	1.7378
7:25	2.73275	3.53926	2.94569	3.65625	3.27964	3.10652	3.72233	2.98798		1.9132	2.60066	2.75165	2.56438	2.40191	2.83957	2.60874	1.76595
	P value	Mean1	Mean2	Difference	SE of difference	t ratio	df
	0.334282	0.0102157	0	0.0102157	0.0102157	1	14
	0.788359	0.13757	0.158955	-0.0213851	0.0781515	0.273637	14
	0.335369	0.140301	0.254101	-0.1138	0.114065	0.997676	14
	0.415376	0.157917	0.258735	-0.100818	0.120114	0.839351	14
	0.290487	0.157917	0.294353	-0.136436	0.124193	1.09858	14
	0.360647	0.17556	0.294353	-0.118793	0.125697	0.945075	14
	0.337148	0.177262	0.3036	-0.126338	0.127116	0.993883	14
	0.31175	0.206238	0.335281	-0.129043	0.122962	1.04945	14
	0.381659	0.221241	0.335281	-0.11404	0.126251	0.903276	14
	0.351543	0.221241	0.355692	-0.134451	0.139514	0.96371	14
	0.363237	0.228164	0.368825	-0.140661	0.149666	0.939834	14
	0.280302	0.231106	0.392305	-0.161199	0.143535	1.12306	14
	0.280302	0.231106	0.392305	-0.161199	0.143535	1.12306	14
	0.30834	0.239681	0.392305	-0.152624	0.144372	1.05716	14
	0.30834	0.239681	0.392305	-0.152624	0.144372	1.05716	14
	0.30834	0.239681	0.392305	-0.152624	0.144372	1.05716	14
	0.254364	0.241878	0.418024	-0.176146	0.148194	1.18861	14
	0.23555	0.24942	0.44343	-0.19401	0.156527	1.23946	14
	0.213132	0.24942	0.465028	-0.215609	0.165292	1.30441	14
	0.212919	0.24942	0.465658	-0.216238	0.165693	1.30505	14
	0.212919	0.24942	0.465658	-0.216238	0.165693	1.30505	14
	0.177829	0.24942	0.482897	-0.233477	0.164557	1.41882	14
	0.151506	0.250507	0.536195	-0.285688	0.188318	1.51705	14
	0.169439	0.260509	0.536195	-0.275686	0.190294	1.44873	14
	0.140171	0.261337	0.559019	-0.297682	0.190352	1.56384	14
	0.136191	0.288982	0.617679	-0.328696	0.207899	1.58104	14
	0.13515	0.303848	0.654202	-0.350354	0.220959	1.58561	14
	0.178942	0.336262	0.654202	-0.317941	0.224702	1.41494	14
	0.128227	0.336262	0.702847	-0.366586	0.226737	1.61679	14
	0.191188	0.381729	0.751099	-0.36937	0.268923	1.37352	14
	0.195579	0.506974	0.945995	-0.439021	0.323001	1.35919	14
	0.374114	0.777942	1.07264	-0.294693	0.320982	0.918098	14
	0.550612	1.05781	1.26228	-0.204463	0.334313	0.61159	14
	0.331772	1.20626	1.64084	-0.434584	0.432256	1.00539	14
	0.242701	1.23472	1.858	-0.623278	0.510978	1.21977	14
	0.202731	1.39018	2.03324	-0.643062	0.481187	1.33641	14
	0.208975	1.53667	2.15491	-0.618243	0.469417	1.31704	14
	0.243683	1.72929	2.30643	-0.577143	0.474193	1.21711	14
	0.328084	1.91084	2.44917	-0.538332	0.531237	1.01336	14
	0.332959	2.11042	2.61738	-0.506956	0.505522	1.00284	14
	0.313759	2.246	2.83148	-0.585482	0.560302	1.04494	14
	0.299261	2.35314	2.96268	-0.609541	0.56544	1.07799	14
	0.356149	2.55633	3.12201	-0.565684	0.592811	0.954241	14
	0.322507	2.68062	3.36639	-0.685774	0.668702	1.02553	14
	0.360859	2.86071	3.49255	-0.631841	0.668866	0.944645	14
	0.39355	3.0363	3.65374	-0.617439	0.701384	0.880315	14
	0.381345	3.19515	3.80784	-0.61269	0.677838	0.903888	14
	0.408009	3.31693	3.89442	-0.577487	0.676995	0.853015	14
	0.280157	3.35456	4.12661	-0.772047	0.687232	1.12341	14
	0.237165	3.42749	4.27551	-0.848014	0.686663	1.23498	14
	0.266242	3.55799	4.34683	-0.788837	0.681213	1.15799	14
	0.245904	3.61986	4.44014	-0.820285	0.677305	1.2111	14
	0.258138	3.75465	4.56262	-0.807976	0.685442	1.17877	14
	0.247505	3.94428	4.82391	-0.879631	0.728895	1.2068	14
	0.24187	4.03889	4.92663	-0.887738	0.726439	1.22204	14
	0.240469	4.15033	5.04422	-0.893884	0.729183	1.22587	14
	0.22543	4.29762	5.28821	-0.990592	0.781134	1.26815	14
	0.224995	4.29762	5.29889	-1.00127	0.788774	1.2694	14
	0.217988	4.38512	5.48492	-1.09981	0.852635	1.28989	14
	0.226383	4.41027	5.50412	-1.09385	0.864428	1.2654	14
	0.21005	4.41027	5.53586	-1.12558	0.856767	1.31376	14
	0.206771	4.41027	5.54415	-1.13387	0.856511	1.32383	14
	0.207146	4.4108	5.55589	-1.14509	0.865746	1.32267	14
	0.235967	4.50966	5.73894	-1.22928	0.992714	1.2383	14
	0.23107	4.50966	5.77634	-1.26668	1.01169	1.25204	14
	0.244045	4.55011	5.77634	-1.22623	1.00831	1.21613	14
	0.244321	4.55105	5.77634	-1.22528	1.00815	1.21538	14
	0.244818	4.55237	5.77634	-1.22396	1.00818	1.21403	14
	0.252207	4.57221	5.7774	-1.20519	1.00912	1.19429	14
	0.244748	4.57221	5.79645	-1.22424	1.00825	1.21422	14
	0.246712	4.57741	5.79645	-1.21904	1.00836	1.20893	14
	0.246712	4.57741	5.79645	-1.21904	1.00836	1.20893	14
	0.246712	4.57741	5.79645	-1.21904	1.00836	1.20893	14
	0.249713	4.59106	5.83614	-1.24509	1.03679	1.2009	14
	0.249774	4.59106	5.84572	-1.25467	1.04491	1.20074	14
	0.249774	4.59106	5.84572	-1.25467	1.04491	1.20074	14
	0.252593	4.59847	5.86387	-1.2654	1.06045	1.19327	14
	0.252593	4.59847	5.86387	-1.2654	1.06045	1.19327	14
	0.262312	4.62533	5.86504	-1.23971	1.06139	1.168	14
	0.257224	4.62533	5.8925	-1.26717	1.07283	1.18114	14
	0.260619	4.63984	5.94873	-1.30889	1.11647	1.17235	14
	0.276764	4.67356	5.9782	-1.30464	1.15279	1.13172	14
	0.270559	4.6936	6.01669	-1.32309	1.1534	1.14712	14
	0.270559	4.6936	6.01669	-1.32309	1.1534	1.14712	14
	0.258063	4.69559	5.949	-1.25341	1.06315	1.17896	14
	0.255263	4.69673	5.99888	-1.30215	1.09769	1.18626	14
	0.263264	4.72016	6.01342	-1.29326	1.10955	1.16557	14
	0.29247	4.8985	6.16198	-1.26348	1.15504	1.09388	14
	0.29182	5.09943	6.32772	-1.22829	1.12129	1.09542	14
	0.376826	5.37668	6.34	-0.963319	1.05541	0.912747	14
	0.329726	5.42968	6.47658	-1.04691	1.03675	1.0098	14
	0.327075	5.56601	6.62641	-1.0604	1.04417	1.01555	14
	0.2712	5.69841	6.88861	-1.1902	1.03901	1.14552	14
	0.256829	5.85355	7.06072	-1.20716	1.02114	1.18217	14
	0.24066	5.91092	7.19849	-1.28757	1.05078	1.22535	14
	0.213206	5.98752	7.31897	-1.33145	1.0209	1.30419	14
	0.232466	6.19928	7.44197	-1.24269	0.995665	1.2481	14
	0.162504	6.37747	7.68148	-1.30401	0.884433	1.4744	14
	0.202476	6.58239	7.81615	-1.23376	0.922638	1.33721	14
	0.195349	6.71949	7.98803	-1.26853	0.93279	1.35993	14
	0.219467	6.90265	8.05643	-1.15379	0.897521	1.28553	14
	0.132264	6.93541	8.27846	-1.34305	0.840224	1.59844	14
	0.0761839	7.10327	8.60167	-1.4984	0.782559	1.91475	14
	0.0586881	7.26797	8.7456	-1.47763	0.717923	2.0582	14
	0.0382251	7.35808	8.96945	-1.61136	0.704334	2.28778	14
	0.0241761	7.42715	9.13022	-1.70307	0.673979	2.52689	14
	0.0189619	7.5338	9.32604	-1.79225	0.675857	2.65181	14
	0.0113204	7.59104	9.51357	-1.92253	0.659717	2.91417	14

## Sheet: 2p-r
Inflammatory factors protein expression and mRNA levels in the hypothalamus of 10 months male AAV-CAG-Cre mice and AAV-CAG-Cre-Men1f/f mice.
Data represent mean±SEM, n.s.: not significant, *p<0.05, **p<0.01, ***p<0.001, one-way ANOVA with Tukey’s post hoc analysis.
Hypothalamus	AAV-GVG-Cre				AAV-CAG-Cre-Men1f/f
IL-1β	1.09	0.89	1.01		1.29	1.33	1.42	P value	0.0114
	1.000 ± 0.05859 N=3				1.343 ± 0.05239 N=3			P value summary	*
Hypothalamus	AAV-GVG-Cre				AAV-CAG-Cre-Men1f/f
IL-1β	0.765353	1.21773	1.01691	1±0.1309 N=3	1.68669	2.81707	1.86747	2.124±0.3506 N=3		P value	0.0398	P value summary	*
IL-6	1.38388	0.696752	0.91937	1±0.2024 N=3	1.07082	0.71634	2.04021	1.276±0.3957 N=3		P value	0.5685	P value summary	ns
TGFβ	0.628488	1.29232	1.0792	1±0.1957 N=3	2.28339	1.74829	2.0792	2.037±0.1559 N=3		P value	0.0143	P value summary	*
TNFα	1.1977	0.972832	0.829471	1±0.1072 N=3	1.17681	0.876766	1.2382	1.097±0.1117 N=3		P value	0.5638	P value summary	ns
IFNγ	0.972216	1.042	0.985788	1±0.02136 N=3	2.0823	1.43261	1.59955	1.705±0.1948 N=3		P value	0.0228	P value summary	*
