# Supplementary material for: Hypothalamic Menin regulates systemic aging and cognitive decline
Source: PLoS Biol. 2023 Mar 16;21(3):e3002033. doi: 10.1371/journal.pbio.3002033 (PMC10019680; doi:10.1371/journal.pbio.3002033)
Supplement: S3 Information — (XLSX) [file pbio.3002033.s015.xlsx]

## Sheet: 3e
D-serine levels in serum from young（22-26Y）and old individuals (83-94Y) were determined by ELISA. n=5.
Data represent mean±SEM, n.s.: not significant, *p<0.05, **p<0.01, ***p<0.001. Statistical application were analyzed by one-way ANOVA with Tukey’s post hoc analysis.
D-serine levels	Young Individuals	Old Individuals
	145.042	91.1031
	148.366	62.8541
	127.838	58.7716
	147.015	63.1198
	108.505	47.7226
	135.4 ± 7.670 N=5	64.71 ± 7.164 N=5
P value	0.0001
P value summary	***
