# Supplementary material for: Hypothalamic Menin regulates systemic aging and cognitive decline
Source: PLoS Biol. 2023 Mar 16;21(3):e3002033. doi: 10.1371/journal.pbio.3002033 (PMC10019680; doi:10.1371/journal.pbio.3002033)
Supplement: S5 Information — (XLSX) [file pbio.3002033.s017.xlsx]

## Sheet: 5c
Lifespan of overexpression of Menin by AAV in VMH of old male mice (20M) and control mice. (n=19 mice per group)
Data represent mean±SEM, n.s.: not significant, *p<0.05, **p<0.01, ***p<0.001, Kaplan-Meier survival estimate for survival curve.
Days	Old+AAV:GFP	Old+AAV:Menin-GFP
50	0	0		P value	0.0039
50	0	0		P value summary	**
50	0	0
50	0	0
50	0	0
50	0	0
50	0	0
100	0	0
100	0	0
100	0	0
100	0	0
100	0	0
100	0	0
100	0	0
150	0	0
150	0	0
150	0	0
150	0	0
150	0	0
150	0	0
150	0	0
200	0	0
200	0	0
200	0	0
200	0	0
200	0	0
200	0	0
200	0	0
250	0	0
250	0	0
250	0	0
250	0	0
250	0	0
250	0	0
250	0	0
300	0	0
300	0	0
300	0	0
300	0	0
300	0	0
300	0	0
300	0	0
350	0	0
350	0	0
350	0	0
350	0	0
350	0	0
350	0	0
350	0	0
400	0	0
400	0	0
400	0	0
400	0	0
400	0	0
400	0	0
400	0	0
450	0	0
450	0	0
450	0	0
450	0	0
450	0	0
450	0	0
450	0	0
500	0	0
500	0	0
500	0	0
500	0	0
500	0	0
500	0	0
500	0	0
550	0	0
550	0	0
550	0	0
550	0	0
550	0	0
550	0	0
550	0	0
600	0	0
600	0	0
600	0	0
600	0	0
600	0	0
600	0	0
600	0	0
650	1	0
650	0	0
650	0	0
650	0	0
650	0	0
650	0	0
650	0	0
700	0	0
700	1	0
700	0	0
700	0	0
700	0	0
700	0	0
700	0	0
750	0	0
750	0	0
750	1	0
750	1	0
750	1	0
750	0	0
750	0	0
800	0	0
800	0	0
800	0	0
800	0	0
800	0	0
800	0	0
800	0	0
850	0	1
850	0	1
850	0	0
850	1	0
850	1	0
850	1	0
850	0	0
900	0	0
900	0	0
900	0	0
900	0	0
900	1	1
900	1	1
900	1	1
950	0	0
950	0	0
950	0	1
950	0	1
950	1	1
950	1	1
950	1	0
1000	1	1
1000	1	1
1000	0	1
1000	0	0
1000	0	0
1000	0	0
1000	1	0
1050	0	1
1050	0	1
1050	1	0
1050	0	0
1050	0	0
1050	0	0
1050	0	1
1100	0	1
1100	1	0
1100	0	0
1100	0	0
1100	0	0
1100	0	0
1100	0	0
1150	0	0
1150	0	1
1150	0	1
1150	0	0
1150	0	0
1150	0	0
1150	0	0
1200	0	0
1200	0	1
1200	0	0
1200	0	0
1200	0	0
1200	0	0
1200	0	0

## Sheet: 5e
Detailed schematic diagram of overexpression of Menin by AAV in VMH of old male mice (20M). These mice were sacrificed for measuring dermal thickness. n=3 mice.
Data represent mean±SEM, n.s.: not significant, *p<0.05, **p<0.01, ***p<0.001, one-way ANOVA with Tukey’s post hoc analysis.
Dermal Thickness	Old+AAV:GFP	Old+AAV:Menin-GFP
	0.523	0.8923
	0.6523	0.7823
	0.49522	0.7242
	0.5568 ± 0.04840 N=3	0.7996 ± 0.04929 N=3
	P value	0.0246
	P value summary	*

## Sheet: 5f
Detailed schematic diagram of overexpression of Menin by AAV in VMH of old male mice (20M). These mice were sacrificed for measuring bone mass. n=4 mice.
Data represent mean±SEM, n.s.: not significant, *p<0.05, **p<0.01, ***p<0.001, one-way ANOVA with Tukey’s post hoc analysis.
Bone Mass	Old+AAV:GFP	Old+AAV:Menin-GFP
	0.930307	1.28189
	0.856377	1.24626
	0.951059	1.7553
	0.880848	1.43934
	0.9046 ± 0.02181 N=4	1.431 ± 0.1160 N=4
	P value	0.0043
	P value summary	**

## Sheet: 5g
Detailed schematic diagram of overexpression of Menin by AAV in VMH of old male mice (20M). These mice were sacrificed for measuring tail tendon breaking time. n=4 mice.
Data represent mean±SEM, n.s.: not significant, *p<0.05, **p<0.01, ***p<0.001, one-way ANOVA with Tukey’s post hoc analysis.
Tendon Break	Old+AAV:GFP	Old+AAV:Menin-GFP
	70.2	51.96
	61.53	51.55
	60.7	54.48
	60.65	53.81
	63.27 ± 2.319 N=4	52.95 ± 0.7083 N=4
	P value	0.0053
	P value summary	**

## Sheet: 5h
The Day and night respiratory quotients (RER) of 20 months male Old+AAV:GFP and Old+AAV:Menin-GFP mice were measured.n=8 mice.
Data represent mean±SEM, n.s.: not significant, *p<0.05, **p<0.01, ***p<0.001. Repeated-measures ANOVA.
RER Night	Old+AAV:GFP								Old+AAV:Menin-GFP
20:00	0.699142	0.640596	0.660919	0.734267	0.707245	0.736983	0.662943	0.710503	0.764739	0.787291	0.728195	0.775872	0.717623	0.699304	0.786364	0.689803
20:25	0.747019	0.719152	0.72025	0.764246	0.743455	0.75601	0.683963	0.737193	0.827582	0.847621	0.721612	0.816873	0.713009	0.723996	0.776753	0.735755
20:50	0.703582	0.61508	0.610081	0.676593	0.70295	0.695995	0.653088	0.722181	0.77186	0.817822	0.689327	0.736173	0.708315	0.687723	0.744247	0.70137
21:15	0.704148	0.672869	0.677181	0.707844	0.723687	0.738807	0.670065	0.699241	0.804332	0.81431	0.695933	0.7689	0.732618	0.721375	0.74166	0.712695
21:40	0.723045	0.657523	0.659226	0.702344	0.690882	0.685558	0.717841	0.750903	0.798232	0.829618	0.696073	0.753114	0.681673	0.689015	0.780454	0.735388
22:05	0.689107	0.653028	0.69886	0.713796	0.727587	0.752803	0.672033	0.709322	0.755218	0.809858	0.72622	0.767555	0.713941	0.693331	0.729652	0.738372
22:30	0.756981	0.71696	0.718219	0.774096	0.719953	0.732132	0.702181	0.747761	0.800819	0.820102	0.763581	0.804025	0.717786	0.6845	0.780705	0.733755
22:55	0.676265	0.618132	0.687697	0.761293	0.719998	0.727265	0.695431	0.663866	0.754665	0.766576	0.701087	0.745855	0.706483	0.690789	0.740331	0.690186
23:20	0.738429	0.715261	0.735025	0.768287	0.738936	0.755821	0.686862	0.699573	0.832621	0.782238	0.714398	0.792648	0.717234	0.707531	0.762256	0.72339
0:10	0.708929	0.644312	0.648939	0.717757	0.700028	0.686693	0.673985	0.675619	0.779753	0.757779	0.641799	0.738935	0.710016	0.71333	0.736157	0.701327
0:35	0.727693	0.68755	0.709021	0.73491	0.739056	0.726157	0.653126	0.631733	0.799973	0.758403	0.732308	0.777109	0.720136	0.730602	0.703146	0.699172
1:00	0.710674	0.660536	0.686339	0.701769	0.680458	0.655443	0.702793	0.707155	0.815276	0.784179	0.679107	0.768366	0.728686	0.716743	0.737266	0.717565
1:25	0.711643	0.659805	0.697262	0.753028	0.714276	0.71252	0.660116	0.627981	0.714142	0.767387	0.694557	0.768754	0.746815	0.733684	0.649346	0.698446
1:50	0.731876	0.710419	0.717537	0.744115	0.711277	0.687127	0.696858	0.683886	0.746969	0.767922	0.725086	0.799588	0.731671	0.719588	0.697312	0.712376
2:15	0.684812	0.635009	0.688434	0.730627	0.689879	0.712212	0.661937	0.627364	0.732191	0.721035	0.687294	0.74635	0.72906	0.721589	0.704131	0.670196
2:40	0.72667	0.739783	0.723027	0.746265	0.712005	0.692357	0.694592	0.66996	0.744939	0.764359	0.728956	0.794436	0.715993	0.722018	0.698893	0.700034
3:05	0.671637	0.704601	0.678373	0.727858	0.67483	0.702353	0.683985	0.708105	0.720131	0.729595	0.69543	0.755576	0.717295	0.708865	0.713193	0.68802
3:30	0.701904	0.723019	0.722448	0.736256	0.724661	0.734684	0.673874	0.690327	0.718621	0.744901	0.703148	0.804007	0.735343	0.731278	0.729972	0.694007
4:20	0.729284	0.710786	0.707278	0.71365	0.635469	0.710419	0.702187	0.70078	0.75318	0.742831	0.703869	0.816249	0.672992	0.666802	0.720932	0.734643
4:45	0.710124	0.701396	0.718582	0.707192	0.730823	0.762319	0.643368	0.65692	0.717928	0.715695	0.705595	0.805184	0.694794	0.718818	0.73643	0.703574
5:10	0.758475	0.739555	0.721831	0.70574	0.698406	0.692927	0.684397	0.689911	0.707912	0.73321	0.744766	0.816486	0.694945	0.691382	0.744402	0.718008
5:35	0.692148	0.728062	0.686616	0.702692	0.640752	0.693273	0.665262	0.630109	0.692904	0.726018	0.717689	0.800663	0.683047	0.730561	0.718964	0.681164
6:00	0.729329	0.745551	0.722019	0.753381	0.741122	0.730586	0.692436	0.707967	0.751572	0.749536	0.74123	0.855246	0.739649	0.712863	0.690144	0.71117
6:25	0.671438	0.679544	0.662014	0.695647	0.694379	0.705381	0.693903	0.664129	0.707979	0.700226	0.675661	0.809394	0.736335	0.703031	0.691477	0.693737
6:50	0.713395	0.708368	0.693559	0.734246	0.685418	0.735794	0.653354	0.685435	0.737496	0.73623	0.704487	0.842843	0.726119	0.751525	0.743345	0.704578
7:15	0.731611	0.719579	0.582884	0.695374	0.688391	0.682846	0.702029	0.760898	0.737138	0.731705	0.676141	0.797532	0.663221	0.691913	0.741557	0.710335
20:10	0.712955	0.717496	0.723754	0.744614	0.690254	0.722882	0.678827	0.672453	0.737898	0.773289	0.720184	0.800855	0.7174	0.729438	0.691543	0.712911
20:35	0.766575	0.729639	0.717408	0.748277	0.707488	0.6702	0.714782	0.702903	0.765581	0.787123	0.723648	0.788868	0.723207	0.676663	0.708567	0.728229
21:00	0.686669	0.70636	0.687131	0.728738	0.736794	0.687183	0.668508	0.672937	0.716039	0.771404	0.706858	0.796239	0.743525	0.707131	0.717585	0.704832
21:50	0.730652	0.733276	0.74522	0.763621	0.743217	0.691996	0.712038	0.706193	0.745863	0.771768	0.736351	0.819327	0.730183	0.692876	0.748862	0.737026
22:15	0.651303	0.702468	0.615325	0.738681	0.693419	0.68052	0.695313	0.670138	0.709249	0.755739	0.683149	0.74822	0.687441	0.679584	0.715914	0.708299
22:40	0.705914	0.731953	0.669405	0.74576	0.689891	0.721869	0.66188	0.680995	0.731468	0.762021	0.708349	0.806942	0.710708	0.70595	0.765422	0.711905
23:05	0.734408	0.704871	0.651834	0.703748	0.734964	0.676219	0.69795	0.72683	0.744696	0.709293	0.689298	0.77471	0.672715	0.666307	0.800024	0.726495
23:30	0.704186	0.701196	0.668441	0.730492	0.711538	0.707027	0.654458	0.65333	0.747391	0.750128	0.716161	0.818361	0.709564	0.717097	0.749452	0.701512
23:55	0.734085	0.723137	0.6843	0.734529	0.678423	0.688663	0.687178	0.706873	0.818524	0.774189	0.731526	0.857051	0.719762	0.706618	0.745026	0.724431
0:20	0.675722	0.681369	0.658574	0.718814	0.651742	0.715453	0.677417	0.700636	0.735014	0.720796	0.690891	0.827685	0.706436	0.710642	0.737186	0.686247
0:45	0.73304	0.712654	0.751473	0.759559	0.769494	0.733389	0.697695	0.751335	0.755354	0.750064	0.73386	0.87653	0.729182	0.729893	0.735697	0.72029
1:10	0.722779	0.689237	0.667182	0.715508	0.722499	0.709327	0.683918	0.722176	0.706454	0.720139	0.709846	0.824934	0.702432	0.661936	0.707546	0.708747
1:35	0.731982	0.737391	0.743385	0.73635	0.752888	0.740127	0.694368	0.727714	0.740025	0.726445	0.731257	0.83385	0.726202	0.734051	0.720177	0.711693
2:25	0.752335	0.698068	0.695211	0.644618	0.691919	0.677714	0.722673	0.737317	0.738728	0.752331	0.726534	0.806316	0.664707	0.669447	0.722813	0.733233
2:50	0.724692	0.67201	0.715374	0.687219	0.731316	0.717017	0.673407	0.717626	0.712207	0.738704	0.720602	0.823628	0.742153	0.743825	0.674394	0.697655
3:15	0.734704	0.741333	0.727243	0.732006	0.668622	0.679258	0.701861	0.755649	0.755346	0.743335	0.735945	0.822965	0.711759	0.738926	0.697859	0.740866
3:40	0.681263	0.716344	0.694404	0.706523	0.743461	0.723838	0.669121	0.681141	0.714742	0.689973	0.716935	0.790351	0.709178	0.744487	0.702549	0.687956
4:05	0.726396	0.753004	0.743565	0.751571	0.748376	0.694045	0.685741	0.734757	0.753216	0.784187	0.744415	0.818406	0.728612	0.737687	0.725631	0.742924
4:30	0.714495	0.730084	0.673172	0.695505	0.721289	0.691013	0.670464	0.710101	0.721823	0.713211	0.696156	0.779548	0.705472	0.694964	0.726281	0.726158
4:55	0.72641	0.776984	0.737618	0.723644	0.743456	0.732942	0.656534	0.747871	0.751003	0.754543	0.727787	0.812995	0.716151	0.725137	0.704082	0.73724
5:20	0.755495	0.793767	0.726939	0.668104	0.709171	0.673253	0.71021	0.806661	0.733803	0.767863	0.687415	0.747482	0.692212	0.719096	0.745613	0.723997
5:45	0.71163	0.75809	0.71189	0.718575	0.69819	0.70902	0.654728	0.79336	0.732485	0.720982	0.698335	0.772026	0.727567	0.717856	0.688666	0.712751
6:10	0.736492	0.818357	0.750287	0.742981	0.74548	0.702547	0.722243	0.85003	0.770636	0.775641	0.736459	0.816947	0.73705	0.706201	0.743721	0.743127
6:35	0.705838	0.769378	0.668435	0.714527	0.679655	0.732406	0.682976	0.810128	0.746061	0.742922	0.691997	0.775605	0.719632	0.688384	0.709828	0.704101
7:00	0.766973	0.83509	0.736275	0.771106	0.703444	0.738511	0.713209	0.850281	0.764317	0.759195	0.740617	0.799701	0.727459	0.69148	0.729976	0.718399
7:25	0.72997	0.786953	0.679081	0.704596	0.689117	0.707513	0.696034	0.837836	0.732248	0.706968	0.70365	0.755529	0.685043	0.66329	0.707623	0.693494
RER Daytime	Old+AAV:GFP								Old+AAV:Menin-GFP
7:30	0.752922	0.697493	0.723299	0.740828	0.754665	0.730214	0.628279	0.729187	0.757025	0.788701	0.718303	0.759034	0.725201	0.718453	0.753156	0.700019
7:55	0.775298	0.707404	0.719421	0.715903	0.692396	0.689165	0.698795	0.791269	0.761176	0.77934	0.698958	0.73129	0.722696	0.689681	0.787623	0.728416
8:20	0.742097	0.671926	0.7063	0.718837	0.747381	0.732282	0.624094	0.723385	0.740322	0.773835	0.713758	0.741776	0.69362	0.70069	0.760476	0.681985
8:45	0.77121	0.735629	0.710632	0.747724	0.726131	0.697819	0.686202	0.777071	0.760299	0.784415	0.726305	0.768364	0.703342	0.716265	0.806828	0.723535
9:10	0.696737	0.65476	0.688711	0.72228	0.736393	0.718257	0.664378	0.738472	0.724493	0.740576	0.702088	0.751661	0.735536	0.726535	0.816567	0.734901
9:35	0.751442	0.773965	0.744357	0.764636	0.765555	0.721225	0.671816	0.820927	0.744096	0.792195	0.728705	0.799392	0.754097	0.69066	0.818037	0.715801
10:25	0.703813	0.664298	0.623002	0.714948	0.731444	0.690169	0.643009	0.762737	0.739247	0.754513	0.705435	0.764274	0.713867	0.690268	0.785165	0.69825
10:50	0.726909	0.674869	0.707659	0.739676	0.722457	0.749908	0.639188	0.769724	0.763881	0.811464	0.738031	0.793251	0.742023	0.693649	0.754139	0.709036
11:15	0.734168	0.63566	0.62319	0.679324	0.690709	0.684296	0.667484	0.774774	0.801752	0.789499	0.691474	0.744394	0.67857	0.629066	0.797666	0.718687
11:40	0.707985	0.644686	0.697783	0.750982	0.754339	0.743643	0.611705	0.697148	0.770033	0.806877	0.738629	0.791907	0.713126	0.696176	0.787575	0.695412
12:05	0.74717	0.708805	0.715057	0.73067	0.707867	0.700941	0.679104	0.745748	0.762424	0.81523	0.734447	0.809936	0.686267	0.646561	0.84724	0.730788
12:30	0.689503	0.608109	0.670276	0.734222	0.739083	0.745852	0.655919	0.65053	0.749214	0.761605	0.694925	0.827356	0.690915	0.694858	0.818653	0.679452
12:55	0.747926	0.717381	0.742963	0.772852	0.747347	0.739003	0.66695	0.781873	0.831069	0.776011	0.745704	0.894375	0.71816	0.688084	0.846732	0.713633
13:20	0.678366	0.618512	0.665505	0.714668	0.712668	0.702692	0.636499	0.627924	0.809838	0.743697	0.72376	0.815632	0.698948	0.703658	0.825886	0.696972
13:45	0.722923	0.697208	0.726858	0.754893	0.746371	0.732126	0.669973	0.656756	0.779385	0.797437	0.719076	0.872106	0.71526	0.727642	0.819446	0.695123
14:10	0.715456	0.641506	0.650376	0.683851	0.691598	0.66725	0.675259	0.702697	0.760714	0.74177	0.683122	0.855067	0.675867	0.686113	0.830724	0.71739
14:35	0.710274	0.643338	0.728689	0.750251	0.725233	0.736076	0.620185	0.62906	0.838545	0.779189	0.724032	0.869885	0.71859	0.722748	0.792029	0.683309
15:25	0.753327	0.678053	0.721964	0.749614	0.69154	0.642332	0.70334	0.720257	0.857921	0.806951	0.708855	0.85291	0.696483	0.694839	0.872166	0.727038
15:50	0.703601	0.639292	0.723099	0.721021	0.707279	0.709689	0.611817	0.649995	0.798351	0.740291	0.702716	0.871513	0.716519	0.69492	0.8488	0.694431
16:15	0.750351	0.71155	0.740335	0.761939	0.741411	0.740612	0.643691	0.672037	0.804107	0.764963	0.736144	0.928166	0.759428	0.685943	0.874669	0.735689
16:40	0.679406	0.679672	0.705641	0.709283	0.723008	0.699999	0.61787	0.629394	0.767873	0.736071	0.712547	0.82646	0.740018	0.689686	0.839765	0.709539
17:05	0.707293	0.719222	0.725056	0.757446	0.736227	0.731098	0.633442	0.62794	0.783882	0.770878	0.731782	0.856408	0.77288	0.756941	0.818654	0.719556
17:30	0.74995	0.691844	0.710354	0.735208	0.700044	0.678721	0.707792	0.728895	0.822798	0.802285	0.700167	0.837984	0.713423	0.733278	0.852683	0.726444
17:55	0.671918	0.605831	0.682854	0.715621	0.708719	0.715461	0.652024	0.704653	0.799796	0.739542	0.700175	0.793165	0.713935	0.713946	0.80051	0.686966
18:20	0.751225	0.727421	0.764129	0.757335	0.72016	0.740725	0.681275	0.731117	0.842054	0.755501	0.73425	0.843886	0.729441	0.719232	0.831455	0.708776
18:45	0.700473	0.647921	0.662524	0.688731	0.668273	0.683155	0.671808	0.735633	0.809204	0.750794	0.705538	0.780837	0.701889	0.672468	0.846337	0.704576
19:10	0.71144	0.692307	0.712822	0.719776	0.700882	0.758676	0.635476	0.718666	0.817832	0.794061	0.733469	0.797941	0.74552	0.719925	0.805326	0.700441
19:35	0.776219	0.749085	0.729546	0.715783	0.720235	0.686265	0.698484	0.765175	0.853055	0.817431	0.724703	0.791192	0.697228	0.694131	0.815928	0.726375
7:40	0.715699	0.676908	0.61354	0.725194	0.747626	0.719146	0.624951	0.723056	0.736889	0.72342	0.70274	0.831315	0.7146	0.714028	0.681519	0.705084
8:30	0.759405	0.718341	0.687837	0.7166	0.700733	0.682618	0.701204	0.723984	0.766882	0.728598	0.72037	0.880884	0.724961	0.703729	0.706024	0.733406
8:55	0.69249	0.707677	0.642731	0.699559	0.715569	0.729928	0.65666	0.646201	0.756119	0.734746	0.696887	0.868694	0.740128	0.715577	0.716521	0.708408
9:20	0.752705	0.73394	0.714606	0.78906	0.709542	0.691888	0.698288	0.700053	0.744754	0.769923	0.748536	0.90376	0.747332	0.705574	0.772519	0.736943
9:45	0.738281	0.64824	0.61796	0.732264	0.651209	0.685487	0.688359	0.687923	0.722557	0.710487	0.702921	0.843052	0.714421	0.703574	0.787636	0.706494
10:10	0.739732	0.707442	0.719472	0.764843	0.776649	0.766478	0.677227	0.685663	0.750592	0.785724	0.726278	0.902572	0.760646	0.719756	0.749887	0.720275
10:35	0.745545	0.706517	0.692525	0.700517	0.689083	0.71717	0.716938	0.755652	0.720834	0.776539	0.697186	0.869674	0.706934	0.638178	0.764516	0.755132
11:00	0.746624	0.718593	0.703699	0.733796	0.753091	0.741347	0.659493	0.697744	0.749545	0.739619	0.715262	0.854043	0.721838	0.691213	0.742889	0.708722
11:25	0.733245	0.733878	0.714091	0.736223	0.707708	0.690289	0.704151	0.724251	0.756631	0.762385	0.736471	0.879254	0.71658	0.677593	0.765095	0.726777
11:50	0.703721	0.686065	0.695495	0.717413	0.738359	0.697458	0.671944	0.709257	0.72257	0.707959	0.684791	0.837496	0.731881	0.697548	0.726795	0.696739
12:15	0.760115	0.736809	0.750109	0.742949	0.751192	0.713153	0.690297	0.728807	0.740163	0.743913	0.735158	0.854693	0.704841	0.700766	0.725479	0.728919
12:40	0.711065	0.648883	0.635244	0.709127	0.695197	0.694726	0.693583	0.674642	0.725638	0.716572	0.707977	0.816941	0.715801	0.670633	0.747828	0.695769
13:05	0.707431	0.708766	0.725865	0.759632	0.747392	0.742406	0.669956	0.688592	0.73017	0.739636	0.706836	0.836341	0.713038	0.72926	0.722703	0.726962
13:30	0.718339	0.696925	0.66449	0.708659	0.709585	0.663706	0.702072	0.738947	0.751893	0.719587	0.705117	0.774895	0.66942	0.680434	0.763927	0.736793
13:55	0.683245	0.681217	0.680209	0.735181	0.748027	0.762873	0.6441	0.680388	0.7621	0.742653	0.718742	0.807005	0.720976	0.701769	0.670423	0.698129
14:20	0.757762	0.722413	0.718347	0.740372	0.70141	0.707785	0.713162	0.78252	0.81167	0.753335	0.726584	0.82534	0.721403	0.670869	0.760687	0.747455
14:45	0.672158	0.662066	0.66515	0.706142	0.724667	0.720578	0.666607	0.725284	0.799671	0.743349	0.703118	0.800023	0.725301	0.700333	0.697441	0.683767
15:10	0.73962	0.757206	0.74211	0.768282	0.752064	0.74197	0.694414	0.73714	0.807389	0.780709	0.74588	0.815203	0.726131	0.70353	0.689374	0.728893
15:35	0.679708	0.671586	0.642259	0.684606	0.681665	0.692086	0.700636	0.708109	0.764069	0.770485	0.695146	0.765389	0.688049	0.703654	0.732485	0.728577
16:25	0.72562	0.715093	0.709458	0.769923	0.724634	0.730925	0.675232	0.715751	0.757976	0.796863	0.718047	0.797953	0.738258	0.71267	0.699141	0.719711
16:50	0.732329	0.694293	0.695709	0.681421	0.613154	0.682407	0.72376	0.768269	0.76277	0.80048	0.705663	0.762279	0.708475	0.667416	0.716288	0.724112
17:15	0.696778	0.674219	0.687143	0.69703	0.729658	0.743301	0.639058	0.683588	0.718417	0.753514	0.712775	0.806152	0.699335	0.72677	0.674372	0.68755
17:40	0.740567	0.714289	0.718749	0.737923	0.708374	0.701835	0.700969	0.732383	0.741855	0.790606	0.743797	0.802938	0.670614	0.668057	0.714778	0.714612
18:05	0.652363	0.643323	0.632745	0.715471	0.716056	0.726677	0.66127	0.633539	0.723112	0.726978	0.709749	0.752035	0.706655	0.689993	0.711665	0.686698
18:30	0.732939	0.743487	0.722555	0.757693	0.728786	0.747923	0.687741	0.678374	0.770199	0.797145	0.752484	0.795214	0.71844	0.700867	0.738975	0.719128
18:55	0.679947	0.726311	0.634941	0.687153	0.704133	0.729552	0.695386	0.671771	0.73505	0.715705	0.690416	0.754499	0.691008	0.722386	0.666578	0.694531
19:20	0.72341	0.755445	0.774963	0.783746	0.69789	0.745572	0.710444	0.691273	0.719622	0.776876	0.724933	0.787489	0.721418	0.763612	0.665502	0.688015
19:45	0.728175	0.716236	0.743919	0.685145	0.653195	0.693508	0.728146	0.723923	0.758536	0.746381	0.694518	0.738754	0.724875	0.718658	0.728664	0.730838
DAY	P value	Mean1	Mean2	Difference	SE of difference	t ratio	df			Night	0.0196627	0.694075	0.743649	-0.0495741	0.0188265	2.63322	14
	0.27209	0.719611	0.739986	-0.0203756	0.0178218	1.1433	14				0.106426	0.733911	0.7704	-0.0364891	0.0211466	1.72553	14
	0.47302	0.723706	0.737397	-0.0136911	0.0185651	0.737464	14				0.0165286	0.672444	0.732105	-0.0596609	0.021918	2.722	14
	0.366174	0.708288	0.725808	-0.01752	0.0187596	0.93392	14				0.0132219	0.69923	0.748978	-0.0497476	0.0175444	2.83553	14
	0.342629	0.731552	0.748669	-0.0171169	0.0174255	0.982289	14				0.0544949	0.698415	0.745446	-0.0470306	0.0224127	2.09839	14
	0.0313498	0.702498	0.741545	-0.0390461	0.0163241	2.39193	14				0.0335843	0.702067	0.741768	-0.0397014	0.016852	2.35589	14
	0.870555	0.75174	0.755373	-0.00363249	0.0218867	0.165968	14				0.137711	0.733535	0.763159	-0.0296237	0.0188156	1.57442	14
	0.0730401	0.691678	0.731377	-0.0396999	0.0204834	1.93815	14				0.125128	0.693743	0.724496	-0.0307531	0.0188529	1.63121	14
	0.114227	0.716299	0.750684	-0.0343855	0.0204122	1.68456	14				0.218555	0.729774	0.75404	-0.0242653	0.0188363	1.28822	14
	0.133224	0.686201	0.731389	-0.0451879	0.0283462	1.59414	14				0.0369262	0.682033	0.722387	-0.0403542	0.0174995	2.30602	14
	0.0618482	0.701034	0.749967	-0.048933	0.0241094	2.02962	14				0.0592558	0.701156	0.740106	-0.0389504	0.0189728	2.05296	14
	0.16706	0.71692	0.754112	-0.0371914	0.0255183	1.45744	14				0.00604234	0.688146	0.743398	-0.0552526	0.0171033	3.23052	14
	0.0728863	0.686687	0.739622	-0.0529355	0.027296	1.93931	14				0.165439	0.692079	0.721641	-0.0295625	0.0202009	1.46343	14
	0.218899	0.739537	0.776721	-0.0371841	0.0288876	1.2872	14				0.069472	0.710387	0.737564	-0.0271771	0.0138247	1.96583	14
	0.00400609	0.669604	0.752299	-0.0826946	0.0240594	3.4371	14				0.0387768	0.678784	0.713981	-0.0351965	0.0154356	2.28021	14
	0.056199	0.713389	0.765684	-0.0522959	0.0251214	2.08173	14				0.185856	0.713082	0.733703	-0.0206211	0.0148217	1.39128	14
	0.0234619	0.678499	0.743846	-0.0653468	0.0257031	2.54237	14				0.0476122	0.693968	0.716013	-0.0220454	0.0101543	2.17103	14
	0.027122	0.692888	0.766041	-0.0731526	0.0296482	2.46736	14				0.196962	0.713397	0.73266	-0.019263	0.014219	1.35473	14
	0.038948	0.707553	0.777145	-0.069592	0.0305512	2.27788	14				0.219671	0.701232	0.726437	-0.0252056	0.0196164	1.28492	14
	0.0231029	0.683224	0.758443	-0.0752185	0.0294937	2.55032	14				0.27243	0.70384	0.724752	-0.0209118	0.0183043	1.14245	14
	0.0574196	0.720241	0.786139	-0.0658979	0.0318336	2.07007	14				0.258251	0.711405	0.731389	-0.0199836	0.0169572	1.17847	14
	0.00858997	0.680534	0.752745	-0.0722108	0.0236485	3.0535	14				0.0455672	0.679864	0.718876	-0.039012	0.0177771	2.1945	14
	0.00786418	0.704715	0.776373	-0.0716571	0.0231304	3.09796	14				0.410903	0.727799	0.743926	-0.0161274	0.0190265	0.847627	14
	0.020695	0.712851	0.773633	-0.0607818	0.0233152	2.60696	14				0.0683351	0.683304	0.71473	-0.0314256	0.0159123	1.97493	14
	0.0129004	0.682135	0.743504	-0.0613692	0.0215481	2.84801	14				0.0369357	0.701196	0.743328	-0.0421318	0.0182714	2.30589	14
	0.130169	0.734173	0.770574	-0.036401	0.0226389	1.6079	14				0.347564	0.695451	0.718693	-0.0232413	0.0239117	0.971962	14
	0.0165364	0.682315	0.746455	-0.0641406	0.0235659	2.72176	14				0.0933979	0.707904	0.73544	-0.0275354	0.0152952	1.80026	14
	0.0114335	0.706256	0.764314	-0.0580587	0.0199573	2.90915	14				0.316171	0.719659	0.737736	-0.0180768	0.0173891	1.03955	14
	0.175181	0.730099	0.765005	-0.0349064	0.0244419	1.42813	14				0.03038	0.69679	0.732952	-0.0361616	0.0150152	2.40833	14
	0.188423	0.693265	0.726199	-0.0329344	0.0238193	1.38268	14				0.223418	0.728277	0.747782	-0.0195054	0.0153107	1.27397	14
	0.145772	0.71134	0.745607	-0.0342665	0.0222461	1.54034	14				0.0895319	0.680896	0.710949	-0.0300535	0.0164748	1.82422	14
	0.0271437	0.686352	0.742135	-0.0557831	0.0226122	2.46695	14				0.0462063	0.700958	0.737846	-0.0368873	0.0168661	2.18706	14
	0.0994802	0.72376	0.766168	-0.0424074	0.0240365	1.76429	14				0.3528	0.703853	0.722942	-0.0190892	0.0198615	0.961117	14
	0.0328153	0.681215	0.736393	-0.0551774	0.023301	2.36803	14				0.0132708	0.691334	0.738708	-0.0473747	0.0167186	2.83365	14
	0.189075	0.729688	0.764466	-0.034778	0.0251922	1.38051	14				0.0179514	0.704648	0.759641	-0.0549924	0.0205208	2.67983	14
	0.333608	0.715493	0.741124	-0.0256307	0.0255938	1.00144	14				0.0360144	0.684966	0.726862	-0.0418962	0.018065	2.31919	14
	0.328198	0.719298	0.740391	-0.021093	0.02082	1.01311	14				0.455912	0.73858	0.753859	-0.0152789	0.0199244	0.766843	14
	0.131101	0.717979	0.752598	-0.0346188	0.0215872	1.60367	14				0.462853	0.704078	0.717754	-0.013676	0.0181177	0.754843	14
	0.227337	0.702464	0.725722	-0.0232584	0.0184201	1.26266	14				0.627631	0.733026	0.740462	-0.00743687	0.0149955	0.495941	14
	0.694881	0.734179	0.741742	-0.00756264	0.0188861	0.400433	14				0.24651	0.702482	0.726764	-0.0242817	0.0200763	1.20947	14
	0.0377173	0.682808	0.724645	-0.0418365	0.0182307	2.29484	14				0.152615	0.704833	0.731646	-0.0268134	0.0177263	1.51263	14
	0.303258	0.718755	0.738118	-0.0193632	0.0181174	1.06877	14				0.153452	0.717584	0.743375	-0.0257906	0.0170876	1.50932	14
	0.149863	0.70034	0.725258	-0.0249179	0.0163541	1.52365	14				0.258213	0.702012	0.719521	-0.0175095	0.0148565	1.17857	14
	0.238749	0.701905	0.727725	-0.0258196	0.0209813	1.2306	14				0.110773	0.729682	0.754385	-0.0247029	0.0145107	1.70239	14
	0.298637	0.730471	0.752168	-0.0216965	0.0200997	1.07944	14				0.131048	0.700765	0.720452	-0.0196863	0.0122739	1.60391	14
	0.0625193	0.692832	0.731625	-0.0387939	0.0191695	2.02373	14				0.548263	0.730682	0.741117	-0.0104349	0.0169605	0.615247	14
	0.666501	0.741601	0.749639	-0.00803789	0.018259	0.440216	14				0.876448	0.73045	0.727185	0.00326489	0.020619	0.158343	14
	0.00335488	0.682582	0.730982	-0.0483999	0.0137252	3.52635	14				0.912831	0.719435	0.721334	-0.00189812	0.0170291	0.111464	14
	0.205041	0.720829	0.742577	-0.0217479	0.0163618	1.32919	14				0.823129	0.758552	0.753723	0.00482937	0.0212041	0.227756	14
	0.165253	0.698918	0.730935	-0.0320176	0.0218682	1.46412	14				0.926689	0.720418	0.722316	-0.00189839	0.0202641	0.0936823	14
	0.148272	0.693847	0.722361	-0.0285137	0.0186353	1.53009	14				0.320165	0.764361	0.741393	0.0229681	0.0222843	1.03069	14
	0.54073	0.719386	0.730907	-0.011521	0.0183739	0.627032	14				0.314543	0.728887	0.705981	0.0229069	0.0219586	1.04318	14
	0.0231255	0.67268	0.713361	-0.0406801	0.0159541	2.54982	14
	0.159282	0.724937	0.749057	-0.0241193	0.0162241	1.48664	14
	0.252798	0.691149	0.708772	-0.0176224	0.0147748	1.19273	14
	0.824327	0.735343	0.730933	0.00440949	0.0194952	0.226184	14
	0.112781	0.709031	0.730153	-0.0211221	0.0124838	1.69196	14

## Sheet: 5i
The feed intakes of 20 months male Old+AAV:GFP and Old+AAV:Menin-GFP mice were measured (Old+AAV:GFP:n=7 mice, .Old+AAV:Menin-GFP:n=8 mice).
Data represent mean±SEM, n.s.: not significant, *p<0.05, **p<0.01, ***p<0.001. Repeated-measures ANOVA.
	Old+AAV:GFP							Old+AAV:Menin-GFP
7:30	0	0	0	0	0	0	0	0	0	0	0	0	0	0	0
7:55	0	0	0	0	0	0	0	0	0	0	0	0	0	0	0
8:20	0	0	0.004765	0	0	0	0.031	0.17687	0	0	0	0.211187	0.010641	0.07564	0
8:45	0.593337	0	0.086438	0	0	0	0.14651	0.193304	0	0	0	0.211187	0.010641	0.15128	0
9:10	1.48423	0	0.168111	0	0	0	0.26006	0.236577	0	0	0	0.533645	0.010641	0.226915	0
9:35	1.48423	0	0.249784	0	0	0	0.5445	0.27985	0.032397	0	0	0.662507	0.019719	0.2694	0
10:25	1.48423	0	0.331458	0	0	0	1.20256	0.323123	0.086846	0	0	0.662507	0.36201	0.269565	0
10:50	1.48423	0.01799	0.413131	0	0	0	1.20256	0.366396	0.141295	0	0	0.662507	0.363111	0.414865	0
11:15	1.48423	0.01799	0.494804	0	0.36987	0	1.50679	0.409669	0.195744	0	0	0.662507	0.363111	0.565605	0
11:40	1.48423	0.01799	0.576477	0	0.36987	0	1.50679	0.452942	0.250193	0	0	0.662507	0.363111	0.716345	0
12:05	1.48423	0.01799	0.658178	0	0.36987	0	1.50679	0.480853	0.304642	0	0	0.662507	0.363111	0.867085	0
12:30	1.48423	0.01799	0.739896	0	0.36987	0	1.50679	0.680389	0.35909	0	0	0.662507	0.363111	1.00451	0
12:55	1.48423	0.01799	0.820661	0	0.36987	0.909441	1.50679	0.943518	0.413267	0	0	0.662507	0.363111	1.00943	0
13:20	1.48423	0.01799	0.850818	0	2.92583	1.29923	1.50679	1.02468	0.414538	0	0	0.662507	0.363111	1.03553	0
13:45	1.48423	0.01799	0.969461	0	4.4504	2.06111	1.50679	1.03371	0.414538	0	0	0.662507	0.363111	1.06046	0
14:10	1.48423	0.01799	1.0881	0	4.4504	2.28893	1.50679	1.30434	0.414538	0	0	0.662507	0.363111	1.19742	0
14:35	1.48423	0.01799	1.20675	0	4.4504	2.28893	1.50679	1.57542	0.414538	0	0	0.662507	0.363111	1.54462	0
15:25	1.48423	0.01799	1.32539	0	4.4504	2.28893	1.50679	1.84651	0.414538	0	0	0.662507	0.363111	1.54462	0
15:50	1.48423	0.01799	1.44403	0	4.4504	2.28893	1.50679	1.90569	0.414538	0	0	0.662507	0.363111	1.54462	0
16:15	1.48423	0.01799	1.56268	0.236583	4.4504	2.28893	1.50679	1.90569	0.550566	0	0	0.662507	0.363111	1.54462	0
16:40	1.48423	0.01799	1.57039	0.717771	4.78644	2.28893	1.50679	1.90569	0.831035	0	0	0.662507	0.363111	1.54462	0
17:05	1.48423	0.01799	1.57039	1.19896	5.01647	2.28893	1.50679	1.90577	1.1115	0	0	0.662507	0.363111	1.54462	0
17:30	1.48423	0.01799	1.57039	1.68015	5.16188	2.28893	1.50679	2.13035	1.13535	0	0	0.671519	0.363111	1.54462	0
17:55	1.48423	0.01799	1.57039	1.78681	5.16188	2.28893	1.50679	2.36477	1.30625	0	0	0.74891	0.363111	1.60011	0
18:20	1.48423	0.01799	1.57039	1.78681	5.16188	2.28893	1.50679	2.44174	1.49937	0	0	0.74891	0.584616	1.71777	0
18:45	1.48423	0.01799	1.57039	1.78681	5.16188	2.28893	1.50679	2.44174	1.69249	0	0	0.776282	0.584616	1.83543	0
19:10	1.48423	0.01799	1.57039	1.78681	5.16228	2.28893	1.50679	2.44174	1.88561	0	0	0.880888	0.584616	1.9227	0
19:35	1.48423	0.01799	1.57039	1.78681	5.39433	2.28893	1.50679	2.44174	2.07873	0	0	0.93476	0.584616	1.9227	0
20:00	1.48423	0.01799	1.57039	1.78681	5.63439	2.28893	1.50679	2.44174	2.27185	0	0	0.93476	0.584616	2.23894	0
20:25	1.48423	0.01799	1.57039	1.78681	5.87445	2.28893	1.50679	2.44174	2.46497	0	0	0.93476	0.584616	2.26496	0
20:50	1.48423	0.01799	1.57039	1.78681	6.11451	2.28893	1.52957	2.44174	2.65809	0	0	0.93476	0.584616	2.26496	0
21:15	1.48423	0.01799	1.57039	1.78681	6.31576	2.28893	1.60038	2.44174	2.69188	0	0	0.93476	0.584616	2.26496	0
21:40	1.48423	0.01799	1.57039	1.78681	6.31576	2.28893	1.67119	2.44174	2.94996	0	0	0.93476	0.584616	2.36035	0
22:05	1.48423	0.01799	1.57039	1.78681	6.31576	2.28893	1.67886	2.44174	3.10169	0	0	0.93476	0.584616	2.55437	0
22:30	1.48423	0.01799	1.57039	1.78681	6.31576	2.28893	1.67886	2.44174	3.1896	0	0	0.93476	0.584616	2.59931	0
22:55	1.48423	0.01799	1.57039	1.78681	6.31576	2.28893	1.67886	2.44174	3.41995	0	0	0.93476	0.584616	2.59931	0
23:20	1.48423	0.01799	1.57039	1.78681	6.31576	2.28893	1.67886	2.57896	3.42086	0	0	0.93476	0.584616	2.63944	0
0:10	1.48423	0.01799	1.57039	1.78681	6.31576	2.28893	1.67886	2.89438	3.91262	0	0	0.93476	0.584616	2.63944	0
0:35	1.48423	0.01799	1.57039	1.78681	6.31983	2.28893	1.67886	3.09678	3.91262	0	0	0.93476	0.584616	2.92518	0
1:00	1.48423	0.01799	1.57039	1.78681	6.33646	2.28893	1.67886	3.09678	3.91262	0	0	0.93476	0.584616	2.92518	0
1:25	1.48423	0.01799	1.57039	1.78681	6.35309	2.28893	1.67886	3.09678	3.91262	0	0	0.93476	0.584616	2.92518	0
1:50	1.48423	0.01799	1.57039	1.78681	6.36972	2.28893	1.67886	3.09678	3.91262	0	0	0.93476	0.584616	2.92518	0
2:15	1.48423	0.01799	1.57039	1.78681	6.37984	2.28893	1.67886	3.09678	3.91262	0	0	0.93476	0.584616	2.92518	0
2:40	1.48423	0.01799	1.6093	1.86782	6.37984	2.28893	1.67886	3.09678	3.91262	0	0	0.93476	0.584616	2.92518	0
3:05	1.48423	0.01799	1.65034	2.18968	6.37984	2.28893	1.67886	3.09678	3.91262	0	0	0.93476	0.849291	2.92518	0
3:30	1.48423	0.01799	1.69138	2.44664	6.37984	2.28893	1.67886	3.09678	3.91262	0	0	0.975309	1.01338	2.92518	0
4:20	1.48423	0.01799	1.69364	2.44664	6.37984	2.28893	1.67886	3.09678	3.91262	0	0	1.04463	1.60082	2.92518	0
4:45	1.48423	0.01799	1.74859	2.44664	6.37984	2.28893	1.67886	3.09678	3.91262	0	0	1.04463	1.60082	2.92518	0
5:10	1.48423	0.01799	1.86034	2.44664	6.37984	2.28893	1.67886	3.09678	3.91262	0	0	1.04463	1.60405	2.92518	0
5:35	1.48423	0.01799	1.9721	2.44664	6.37984	2.28893	1.67886	3.09678	3.91262	0	0	1.04463	1.71983	2.92518	0
6:00	1.48423	0.01799	2.08386	2.44664	6.37984	2.28893	1.67886	3.09678	3.91262	0	2.06973	1.04463	1.74531	2.92518	0
6:25	1.48423	0.01799	2.19562	2.44664	6.37984	2.28893	1.67886	3.09678	3.91262	0	2.06973	1.04463	1.90624	2.92518	0
6:50	1.48423	0.01799	2.30738	2.44664	6.37984	2.28893	1.67886	3.09678	3.91262	0	2.06973	1.04463	2.02184	2.92518	0
7:15	1.48423	0.05643	2.41914	2.44664	6.37984	2.28893	1.67886	3.09678	3.91262	0	2.06973	1.04463	2.02184	2.92518	0
7:40	1.48423	0.05643	2.5309	2.44664	6.37984	2.28893	1.67886	3.09678	3.91262	0	2.06973	1.04463	2.02184	2.92518	0
8:30	1.48423	0.05643	2.64266	2.44664	6.37984	2.28893	1.67886	3.09678	3.91262	0	2.06973	1.04463	2.12896	2.92518	0
8:55	1.48423	0.05643	2.75397	2.44664	6.37984	2.28893	1.67886	3.09678	3.91262	0	2.06973	1.04463	2.16376	2.92518	0
9:20	1.48423	0.05643	2.75684	2.44664	6.37984	2.28893	1.67886	3.09678	3.91262	0	2.06973	1.04463	2.16376	2.92518	0
9:45	1.48423	0.05643	2.75684	2.44664	6.37984	2.28893	1.67886	3.14053	4.0173	0	2.06973	1.04463	2.16376	2.92518	0
10:10	1.49425	0.05643	2.75684	2.44664	6.37984	2.28893	1.67886	3.21206	4.0173	0	2.06973	1.04463	2.16376	2.92518	0
10:35	2.34217	0.05643	2.75684	2.44664	6.37984	2.28893	1.67886	3.28358	4.0173	0	2.06973	1.04463	2.16376	2.92518	0
11:00	3.20155	0.05643	2.75684	2.44664	6.37984	2.28893	1.67886	3.30659	4.0173	0	2.06973	1.04463	2.16376	3.03439	0
11:25	4.06093	0.05643	2.75684	2.44664	6.37984	2.28893	1.67886	4.09244	4.0173	0	2.06973	1.04463	2.16376	3.12849	0.939342
11:50	4.37174	0.05643	2.75684	2.44664	6.37984	2.28893	1.67886	4.1094	4.0173	0	2.06973	1.35546	2.16376	3.23301	0.939342
12:15	4.94404	0.05643	2.75684	2.44664	6.37984	2.28893	1.67886	4.13891	4.0173	0	2.06973	1.61588	2.16376	3.23301	0.939342
12:40	5.30012	0.05643	2.75684	2.44664	6.37984	2.28893	1.67886	4.16841	4.0173	0	2.06973	2.16761	2.16376	3.23301	0.939342
13:05	5.44552	0.05643	2.75684	2.44664	6.37984	2.28893	1.67886	4.19791	4.0173	0	2.06973	2.16761	2.16376	3.23301	0.939342
13:30	5.44552	0.05643	2.75684	2.44664	6.37984	2.28893	1.67886	4.22742	4.16291	4.35804	2.06973	2.16761	2.16376	3.23301	0.939342
13:55	5.44552	0.05643	2.75684	2.44664	6.37984	2.28893	1.67886	4.25692	4.33189	4.35804	2.06973	2.16761	2.16376	3.23301	0.939342
14:20	5.44552	0.05643	2.75684	2.44664	6.37984	2.28893	1.67886	4.28067	4.50087	4.35804	2.06973	2.16761	2.16376	3.23301	0.939342
14:45	5.44552	0.05643	2.75684	2.44664	6.37984	2.28893	1.67886	4.28067	4.66985	4.35804	2.06973	2.16761	2.16376	3.23301	0.939342
15:10	5.44552	0.05643	2.75684	2.44664	6.37984	2.28893	1.75827	4.88845	4.83882	4.35804	2.06973	2.29982	2.16376	3.23301	0.939342
15:35	5.44552	0.05643	2.75684	2.44664	6.37984	2.28893	2.40129	5.17239	4.88137	4.35804	2.06973	2.36415	2.16376	3.23301	0.939342
16:25	5.44552	0.05643	2.75684	2.44664	6.37984	2.28893	2.40129	5.17239	4.93071	4.35804	2.06973	2.77595	2.16376	3.23301	0.939342
16:50	5.44552	0.05643	2.75684	2.44664	6.37984	2.28893	2.40129	5.17239	4.93071	4.35804	2.06973	3.02784	2.16376	3.23301	4.5099
17:15	5.44552	0.05643	2.75684	2.44664	6.37984	2.28893	2.40129	5.17239	4.93071	4.35804	2.06973	3.02784	2.16376	3.23301	4.5099
17:40	5.44552	0.05643	2.75684	2.44664	6.37984	2.28893	2.40129	5.17239	4.93071	4.35804	2.06973	3.02784	2.16376	3.23301	4.5099
18:05	5.44552	0.05643	2.75684	2.44664	6.37984	2.28893	2.40129	5.17239	4.93071	4.35804	2.06973	3.02784	2.16376	3.23301	4.5099
18:30	5.44552	0.05643	2.75684	2.44664	6.37984	2.28893	2.40129	5.17239	4.93071	4.35804	2.06973	3.02784	2.16376	3.23301	4.5099
18:55	5.44552	0.05643	2.75684	2.44664	6.37984	2.29691	2.40129	5.17239	4.93071	4.35804	2.06973	3.02784	2.16376	3.23301	4.5099
19:20	5.44552	0.05643	2.75684	2.44664	6.37984	2.34206	2.40129	5.17239	4.93071	4.35804	2.06973	3.02784	2.16376	3.23301	4.5099
19:45	5.44552	0.05643	2.75684	2.44664	6.37984	2.58302	2.40129	5.17239	4.93071	4.35804	2.06973	3.02784	2.16376	3.23301	4.5099
20:10	5.44552	0.05643	2.75684	2.44664	6.37984	2.68405	2.40129	5.17239	4.93071	4.35804	2.06973	3.02784	2.16376	3.23301	4.5099
20:35	5.44552	0.80928	2.81571	2.44664	6.37984	2.68405	2.40129	5.17239	4.93729	4.35804	2.06973	3.02784	2.20129	3.23301	4.5099
21:00	5.44552	0.80928	2.91242	2.44664	6.51524	2.68405	2.40129	5.17239	5.05692	4.35804	2.06973	3.13224	2.20129	3.23301	4.5099
21:50	5.44552	1.44529	2.91274	2.44664	6.56108	2.68405	2.40129	5.17239	5.17655	4.35804	2.06973	3.58696	2.20129	3.23301	4.5099
22:15	5.44552	1.60799	2.95624	2.44664	6.56108	2.68405	2.40129	5.17239	5.19748	4.35804	2.06973	3.58696	2.20129	3.23301	4.5099
22:40	5.44552	1.8349	3.04413	2.67234	6.56108	2.68405	2.40129	5.17239	5.19748	4.35804	2.06973	3.58696	2.20129	3.23301	4.5099
23:05	5.44552	1.90815	3.13204	3.12239	6.56108	2.68405	2.40129	5.17239	5.19748	4.35804	2.06973	3.58696	2.20129	3.23301	4.5099
23:30	5.44552	1.90815	3.22001	3.12239	6.56108	2.68405	2.40129	5.17239	5.19748	4.35804	2.06973	3.58696	2.20129	3.36964	4.5099
23:55	5.44552	2.32787	3.30799	5.33163	6.6966	2.68405	2.40129	5.17239	5.19748	4.35804	2.06973	3.58696	2.20129	3.45333	4.5099
0:20	5.44552	2.51755	3.39597	5.33163	6.6966	2.68405	2.40129	5.17239	5.19748	4.35804	2.06973	3.58696	2.20129	3.95135	4.5099
0:45	5.44552	2.51755	3.41987	5.33163	6.6966	2.68405	2.40129	5.17239	5.19748	4.35804	2.06973	3.58696	2.20129	3.96069	4.5099
1:10	5.44552	2.51755	3.41987	5.33163	6.6966	2.68405	2.40129	5.17239	5.19748	4.35804	2.06973	3.58696	2.20129	3.96069	4.5099
1:35	5.44552	2.51755	3.41987	5.33163	6.6966	2.68405	2.40129	5.17239	5.19748	4.35804	2.06973	3.58696	2.20129	4.00267	4.5099
2:25	5.44552	2.51755	3.41987	5.33163	6.6966	2.68405	2.64165	5.17239	5.19748	4.35804	2.06973	3.58696	2.20129	4.00267	4.5099
2:50	5.44552	2.51755	3.41987	5.33163	6.6966	2.68405	2.86298	5.17239	5.19748	4.35804	2.06973	3.58696	2.20129	4.00267	4.5099
3:15	5.44552	2.55114	3.41987	5.33163	6.6966	2.68405	3.57461	5.17239	5.19748	4.35804	2.06973	3.58696	2.20129	4.00267	4.5099
3:40	5.44552	2.64233	3.41987	5.33163	6.6966	2.68405	3.89098	5.17239	5.19748	4.35804	2.06973	3.58696	2.20129	4.00267	4.5099
4:05	5.44552	2.73353	3.41987	5.33163	6.6966	2.68405	4.27651	5.17239	5.19748	4.35804	2.06973	3.58696	2.20129	4.00267	4.5099
4:30	5.44552	2.82472	3.41987	5.33163	6.6966	2.68405	4.66203	5.17239	5.19748	4.35804	2.06973	3.58696	2.20129	4.00267	4.5099
4:55	5.44552	2.91592	3.41987	5.33163	6.6966	2.68405	5.04755	5.17239	5.19748	4.35804	2.06973	3.58696	2.51872	4.00267	4.5099
5:20	5.44552	3.00711	3.41987	5.33163	6.6966	2.68405	5.43307	5.17239	5.19748	4.35804	2.06973	3.58696	2.99136	4.00267	4.5099
5:45	5.44552	3.09831	3.41987	5.33163	6.6966	2.68405	5.8186	5.17239	5.19748	4.35804	2.46708	3.58696	2.99136	4.00267	4.5099
6:10	5.48072	3.1895	3.41987	5.33163	6.6966	2.68405	6.20412	5.17239	5.19748	4.35804	2.49394	3.58696	2.99136	4.00267	4.5099
6:35	5.61697	3.2807	3.41987	5.33163	6.6966	2.68405	6.58964	5.17239	5.19748	4.35804	2.49394	3.58696	2.99136	4.00267	4.5099
7:00	5.75323	3.37189	3.41987	5.33163	6.6966	2.68405	6.79718	5.20779	5.19809	4.35804	2.49394	3.58696	2.99136	4.00267	4.5099
7:25	5.88949	4.26309	3.41987	5.33163	6.6966	2.68405	6.79718	5.32259	5.28001	4.35804	2.49394	3.58696	2.99136	4.00267	4.5099
Feed	P value	Mean1	Mean2	Difference	SE of difference	t ratio	df
	0.129554	0.00510929	0.0592922	-0.054183	0.0334777	1.61848	13
	0.586578	0.118041	0.0708015	0.0472392	0.0847158	0.55762	13
	0.485577	0.2732	0.125972	0.147227	0.205107	0.717806	13
	0.446682	0.325501	0.157984	0.167517	0.213474	0.784721	13
	0.384258	0.431178	0.213006	0.218171	0.242291	0.900451	13
	0.420124	0.445415	0.243522	0.201894	0.242496	0.832563	13
	0.297685	0.553383	0.274579	0.278803	0.25699	1.08488	13
	0.338828	0.56505	0.305637	0.259413	0.261238	0.993014	13
	0.381705	0.576722	0.334775	0.241947	0.267214	0.905443	13
	0.473313	0.588396	0.383701	0.204695	0.277164	0.738535	13
	0.281387	0.729854	0.423979	0.305876	0.272159	1.12389	13
	0.0899197	1.15498	0.437545	0.717439	0.39157	1.83221	13
	0.0808036	1.49857	0.441791	1.05678	0.558195	1.8932	13
	0.0877917	1.54806	0.49274	1.05532	0.571702	1.84593	13
	0.11503	1.56501	0.570024	0.994987	0.589071	1.68908	13
	0.126125	1.58196	0.60391	0.978051	0.598379	1.6345	13
	0.123781	1.59891	0.611308	0.987601	0.600121	1.64567	13
	0.10526	1.64966	0.628311	1.02134	0.586603	1.74112	13
	0.0888512	1.7675	0.66337	1.10413	0.600379	1.83906	13
	0.0785584	1.86911	0.698439	1.17067	0.613179	1.90918	13
	0.0735492	1.95862	0.730617	1.228	0.630919	1.94638	13
	0.0914228	1.97386	0.797895	1.17596	0.645179	1.8227	13
	0.115983	1.97386	0.874052	1.09981	0.65301	1.68421	13
	0.133305	1.97386	0.916321	1.05754	0.660396	1.60137	13
	0.154491	1.97392	0.964444	1.00947	0.6677	1.51186	13
	0.170024	2.00707	0.995318	1.01175	0.696477	1.45267	13
	0.205171	2.04136	1.05899	0.982373	0.736529	1.33379	13
	0.220452	2.07565	1.08638	0.989274	0.768513	1.28726	13
	0.232253	2.1132	1.11052	1.00268	0.800186	1.25306	13
	0.228809	2.15207	1.11475	1.03732	0.821385	1.2629	13
	0.250491	2.16218	1.15893	1.00326	0.834077	1.20283	13
	0.276928	2.16328	1.20215	0.961134	0.846922	1.13486	13
	0.287982	2.16328	1.21875	0.944526	0.852536	1.1079	13
	0.308492	2.16328	1.24755	0.915733	0.863992	1.05989	13
	0.322861	2.16328	1.26983	0.89345	0.86942	1.02764	13
	0.39785	2.16328	1.37073	0.792553	0.906561	0.874241	13
	0.44195	2.16386	1.43175	0.732117	0.923098	0.793109	13
	0.44125	2.16624	1.43175	0.734493	0.924642	0.794354	13
	0.440555	2.16861	1.43175	0.736868	0.926189	0.795592	13
	0.439864	2.17099	1.43175	0.739244	0.927738	0.796824	13
	0.439445	2.17243	1.43175	0.74069	0.928682	0.797571	13
	0.428633	2.18957	1.43175	0.757821	0.927535	0.817027	13
	0.414537	2.24141	1.46483	0.77658	0.921346	0.842876	13
	0.403325	2.28398	1.49041	0.793571	0.918639	0.863855	13
	0.450462	2.2843	1.5725	0.711797	0.914834	0.778062	13
	0.445254	2.29215	1.5725	0.719647	0.914132	0.787246	13
	0.43509	2.30812	1.57291	0.735209	0.912884	0.80537	13
	0.43379	2.32408	1.58738	0.736702	0.912089	0.807708	13
	0.586012	2.34005	1.84928	0.490767	0.878765	0.558474	13
	0.588866	2.35601	1.8694	0.486616	0.878092	0.554175	13
	0.587695	2.37198	1.88385	0.488131	0.878034	0.555936	13
	0.570646	2.39344	1.88385	0.509588	0.875865	0.581811	13
	0.55888	2.4094	1.88385	0.525554	0.876058	0.599907	13
	0.557385	2.42537	1.89724	0.52813	0.876969	0.602222	13
	0.549318	2.44127	1.90159	0.539682	0.877863	0.614768	13
	0.549028	2.44168	1.90159	0.540092	0.877884	0.61522	13
	0.565387	2.44168	1.92014	0.521537	0.884149	0.589875	13
	0.571725	2.44311	1.92908	0.514029	0.886011	0.580161	13
	0.487627	2.56424	1.93802	0.62622	0.876602	0.714371	13
	0.421741	2.68701	1.95455	0.732462	0.882916	0.829594	13
	0.4966	2.80978	2.18196	0.627819	0.897597	0.699444	13
	0.505778	2.85418	2.236	0.618181	0.903325	0.684339	13
	0.484743	2.93594	2.27224	0.663697	0.922821	0.719205	13
	0.504878	2.98681	2.3449	0.641912	0.935986	0.685814	13
	0.497752	3.00758	2.34858	0.658994	0.944741	0.69754	13
	0.920416	3.00758	2.91523	0.0923507	0.906573	0.101868	13
	0.942124	3.00758	2.94004	0.0675402	0.912504	0.0740164	13
	0.963001	3.00758	2.96413	0.043449	0.918775	0.0472901	13
	0.981107	3.00758	2.98525	0.0223265	0.924859	0.0241404	13
	0.934023	3.01892	3.09887	-0.0799491	0.947248	0.0844014	13
	0.969435	3.11078	3.14772	-0.036942	0.945748	0.0390611	13
	0.921565	3.11078	3.20537	-0.0945855	0.942159	0.100392	13
	0.527192	3.11078	3.68317	-0.572392	0.880992	0.649713	13
	0.527192	3.11078	3.68317	-0.572392	0.880992	0.649713	13
	0.527192	3.11078	3.68317	-0.572392	0.880992	0.649713	13
	0.527192	3.11078	3.68317	-0.572392	0.880992	0.649713	13
	0.527192	3.11078	3.68317	-0.572392	0.880992	0.649713	13
	0.527932	3.11192	3.68317	-0.571252	0.880839	0.648531	13
	0.532144	3.11837	3.68317	-0.564802	0.879998	0.641821	13
	0.555385	3.15279	3.68317	-0.530379	0.876193	0.605323	13
	0.565505	3.16723	3.68317	-0.515946	0.874941	0.589693	13
	0.630062	3.28319	3.68869	-0.405499	0.822095	0.493251	13
	0.63914	3.31635	3.71669	-0.400343	0.833888	0.480092	13
	0.647812	3.4138	3.78848	-0.374684	0.801292	0.4676	13
	0.668316	3.44326	3.7911	-0.347844	0.793497	0.438368	13
	0.733005	3.52047	3.7911	-0.270629	0.776436	0.348553	13
	0.814113	3.60779	3.7911	-0.183313	0.763972	0.239947	13
	0.808932	3.62036	3.80818	-0.187823	0.761091	0.246781	13
	0.791109	4.02785	3.81864	0.209208	0.773742	0.270385	13
	0.810315	4.06751	3.88089	0.186622	0.761858	0.244956	13
	0.80798	4.07093	3.88206	0.188868	0.761449	0.248037	13
	0.80798	4.07093	3.88206	0.188868	0.761449	0.248037	13
	0.813229	4.07093	3.88731	0.183622	0.761559	0.241113	13
	0.77631	4.10527	3.88731	0.217959	0.751303	0.290108	13
	0.742285	4.13688	3.88731	0.249577	0.742948	0.335928	13
	0.630119	4.24334	3.88731	0.356037	0.721938	0.493169	13
	0.57098	4.30157	3.88731	0.41426	0.712645	0.5813	13
	0.506131	4.36967	3.88731	0.482364	0.705456	0.683762	13
	0.446922	4.43777	3.88731	0.550466	0.701858	0.784298	13
	0.414891	4.50588	3.92699	0.578889	0.687337	0.84222	13
	0.398859	4.57398	3.98607	0.587911	0.673963	0.87232	13
	0.375203	4.64208	4.03574	0.606346	0.660317	0.918266	13
	0.332329	4.71521	4.03909	0.676119	0.671445	1.00696	13
	0.288186	4.80278	4.03909	0.763687	0.689614	1.10741	13
	0.262774	4.86492	4.04359	0.821327	0.701634	1.17059	13
	0.190123	5.0117	4.06818	0.943517	0.682496	1.38245	13

## Sheet: 5k,l
Inflammatory factors protein and mRNA expression levels in the hypothalamus of 20 months male Old+AAV:GFP and Old+AAV:Menin-GFP mice. n=3 mice.
Data represent mean±SEM, n.s.: not significant, *p<0.05, **p<0.01, ***p<0.001, one-way ANOVA with Tukey’s post hoc analysis.
Relative IL-1β Protein Levels	Old+AAV:GFP	Old+AAV:Menin-GFP			Hypothalamus Relative mRNA levels	Old+AAV:GFP			Old+AAV:Menin-GFP
	0.753378	0.344595			IL-1β	0.885353	1.17348	0.941165	0.219272	0.678676	0.53547	1.000 ± 0.08822 N=3			0.4778 ± 0.1357 N=3			P value	0.0321	P value summary	*
	1.15541	0.300676			IL6	0.905615	1.16492	0.929465	0.73039	0.77799	0.74938	1.000 ± 0.08275 N=3			0.7526 ± 0.01383 N=3			P value	0.042	P value summary	*
	1.09122	0.327703			TGFβ	1.02364	1.16548	0.810873	0.254438	0.663491	0.4781	1.000 ± 0.1030 N=3			0.4653 ± 0.1183 N=3			P value	0.0271	P value summary	*
	1.000 ± 0.1247 N=3	0.3243 ± 0.01279 N=3			TNFα	1.19721	0.768083	1.0347	0.045102	0.194701	0.543117	1.000 ± 0.1251 N=3			0.2610 ± 0.1475 N=3			P value	0.0188	P value summary	*
	P value	0.0057			IFNγ	0.921371	1.3262	0.752426	0.27583	0.563253	0.297684	1.000 ± 0.1148 N=3			0.3789 ± 0.09238 N=3			P value	0.0327	P value summary	*
	P value summary	**

## Sheet: 5m-o
Behavioral analysis of 20 months male Old+AAV:GFP and Old+AAV:Menin-GFP mice by Morris water maze tests (M-O).
Data represent mean±SEM, n.s.: not significant, *p<0.05, **p<0.01, ***p<0.001. Unpaired t-test for behavioral statistics.
	Old+AAV:GFP																											Old+AAV:Menin-GFP
Day1	60	60	60	60	60	60	60	60	60	60	60	60	60	60	60	60	60	60	60	60	60	60	60	60	60	60		60	60	60	60	60	60	60	60	60	60	60	60	60	60	60	60	60	60	60	60	60	60
Day2	60	60	60	60	50.82	60	60	60	60	60	60	60	60	60	60	44.05	60	60	60	35.14	58.16	55.36	60	60	60			51.99	37.58	54.89	60	60	45.88	48.18	60	51.22	60	60	54.87	53.19	60	60	34.87	35.51	48.72	46.44	44.57	60	59.06
Day3	60	60	60	52.66	46.05	60	60	60	49.59	60	49.09	31.08	60	60	31.94	35.64	60	47.55	38.54	60	32.3	52.63	60	60				33.32	37.24	60	14.88	60	16.89	60	60	40.21	53.62	60	60	60	21.32	60	14.95	26.46	60	60	60	33.85	42.58
Day4	60	60	34.5	60	60	24.44	15.64	60	60	54.76	42.78	60	60	60	60	39.68	60	60	60	18.09	60	24.93	26.7	60				20.49	60	38.04	60	60	38.31	60	9.01	12.52	60	40.78	35.24	18.49	16.69	60	51.52	26.93	16.02	60	40.74	36.61	43.11
	Old+AAV:GFP													Old+AAV:Menin-GFP
Target	23.6	5.3	20	0	0	13.7	28.7	1	22.1	2.2	37.3	7.8	13.48 ± 3.656	29.2	40.9	23.6	59.7	28.2	12	25.8	27.4	16.9	18.2	17.7	36.1	31.7	25.1	18.9	27.43 ± 3.043		P value	0.0067
SE	33.9	7.1	27.5	100	41.2	24	33.9	29.2	39	16.5	21.8	54.2		23.5	45.8	32.2	40.3	22.9	22.1	40.5	20.5	38.9	36.4	25.9	26.1	28.3	23.6	55.4			P value summary	**
NW	26.3	58.7	23	0	8.7	29.5	18.6	6.3	19.7	0	21.2	0		25.7	7.8	15.1	0	13.7	21.3	16.9	36.4	13.5	11.3	25.5	20.3	20.1	28	17.5
NE	16.3	29	29.5	0	50.1	32.9	18.7	63.5	19.1	81.5	19.7	38		21.6	5.5	29.1	0	35.2	44.7	16.9	15.7	30.9	34	30.9	17.4	19.8	23.2	8.2
Latency 1st Entrance to Target (Sec)	Old+AAV:GFP	Old+AAV:Menin-GFP			Old+AAV:GFP	Old+AAV:Menin-GFP
	60	14.98			2	3
	60	6.34			0	2
	26.39	5.57			2	2
	60	60			0	0
	60	36.9			0	3
	23.26	60			2	0
	60	5.94			0	2
	60	49.05			0	1
	12.11	17.25			1	1
	60	32.63			0	2
	48.75	1.17			2	1
	60	24.76			0	3
	45.23	55.46			1	2
	25.32	15.32			2	2
		5.84				3
		54.78				1
	47.22 ± 4.708 N=14	27.87 ± 5.473 N=16			0.8571 ± 0.2537 N=14	1.750 ± 0.2500 N=16
	P value	0.0134			P value	0.0186
	P value summary	*			P value summary	*
[truncated: 14 more columns]

## Sheet: 5p
Behavioral analysis of 20 months male Old+AAV:GFP and Old+AAV:Menin-GFP mice by Y maze (Old+AAV:GFP:n=14 mice, .Old+AAV:Menin-GFP:n=16 mice).
Data represent mean±SEM, n.s.: not significant, *p<0.05, **p<0.01, ***p<0.001. Unpaired t-test for behavioral statistics.
Alternation Triplet	Old+AAV:GFP	Old+AAV:Menin-GFP
	54.55	50
	33.33	45.45
	30.3	38.89
	46.67	40
	50	30
	37.5	57.89
	40	52.63
	0	29.63
	12.5	38.89
	33.33	28.57
	42.86	40
	0	46.15
	14.29	30
	0	55.88
		52
		54.55
	28.24 ± 5.154 N=14	43.16 ± 2.530 N=16
	P value	0.0115
	P value summary	*

## Sheet: 5q
Behavioral analysis of 20 months male Old+AAV:GFP and Old+AAV:Menin-GFP mice by T maze (Old+AAV:GFP:n=14 mice, .Old+AAV:Menin-GFP:n=16 mice).
Data represent mean±SEM, n.s.: not significant, *p<0.05, **p<0.01, ***p<0.001. Unpaired t-test for behavioral statistics.
Alternation Triplet	Old+AAV:GFP	Old+AAV:Menin-GFP
	24.24	19.05
	15.38	22.22
	23.53	22.22
	30.77	40
	8.54	23.53
	26.09	20
	0	21.88
	31.58	11.11
	0	30.77
	28.57	22.22
	28	33.33
	17.78	31.03
	0	13.64
	0	22.58
		66.67
		24
	16.75 ± 3.368 N=14	26.52 ± 3.220 N=16
	P value	0.0455
	P value summary	*

[truncated: 2 more sheets: 5r, 5s]
