# Supplementary material for: Hypothalamic Menin regulates systemic aging and cognitive decline
Source: PLoS Biol. 2023 Mar 16;21(3):e3002033. doi: 10.1371/journal.pbio.3002033 (PMC10019680; doi:10.1371/journal.pbio.3002033)
Supplement: S6 Information — (XLSX) [file pbio.3002033.s018.xlsx]

## Sheet: 6c
A representative EYFP-labeled fiber labeled in CA1 neuron. Representative images are shown in panel C, Scale bar, 20μm. Quantitation of fluorescence intensity is shown in (C). n=5 mice.
Data represent mean±SEM, n.s.: not significant, *p<0.05, **p<0.01, ***p<0.001, one-way ANOVA with Tukey’s post hoc analysis.
CA1 Relative FITC Intensity	Control	ScKO
	0.83242	0.62352
	1.02342	1.2232
	1.12523	0.92352
	1.01893	0.72352
	1±0.06101	0.8734±0.1322
	P value	0.4182
	P value summary	ns

## Sheet: 6d-f
D-serine levels in hippocampus from 10 months male control and ScKO mice lysates (D), 10 months male AAV-CAG-Cre and AAV-CAG-Cre-Men1f/f mice lysates (E), and Menin overexpressed in the hypothalamus region of old mice (F) were determined by ELISA. n=4 or 6 mice
Data represent mean±SEM, n.s.: not significant, *p<0.05, **p<0.01, ***p<0.001, one-way ANOVA with Tukey’s post hoc analysis.
Hippocampus D-Serine Levels (ng/mg)				Hippocampus D-Serine Levels (ng/mg)				Hippocampus D-Serine Levels (ng/mg)
Control	ScKO			AAV-CAG-cre	AAV-CAG-cre-Men1f/f			Old+AAV:GFP	Old+AAV:Menin-GFP
8.23	5.34			8.66	4.74			8.845	9.977
7.35	4.34			7.33	6.63			6.971	8.054
7.34	5.53			7.34	5.34			6.381	9.628
6.73	5.25			6.94	5.34			7.238	12.154
6.33	6.23			6.08	4.34			7.359 ± 0.5268 N=4	9.953 ± 0.8444 N=4
6.43	5.23			7.02	6.34
7.068 ± 0.2927 N=6	5.320 ± 0.2481 N=6			7.228 ± 0.3424 N=6	5.455 ± 0.3626 N=6
P value	0.001			P value	0.0052			P value	0.0403
P value summary	**			P value summary	**			P value summary	*

## Sheet: 6i-j
Quantitation of number of puncta of synaptophysin and PSD95 are showed in panel I and J respectively, n=6 slices from 3 mice
Data represent mean±SEM, n.s.: not significant, *p<0.05, **p<0.01, ***p<0.001, one-way ANOVA with Tukey’s post hoc analysis.
Synaptophysin+ and PSD95+ Puncta (0.96mm2)
	Control	ScKO			AAV-CAG-cre	AAV-CAG-cre-Men1f/f
	45	28			38	28
	48	34			42	24
	35	25			29	29
	32	21			33	35
	39	18			38	22
	45	29			36	29
	40.67±2.591	25.83±2.358			36.00±1.844	27.83±1.851
	P value	0.0017			P value	0.0108
	P value summary	**			P value summary	*

## Sheet: 6l-m
6 months male ScKO mice and control mice were subjected to Golgi staining.Quantitation of dendritic complexity in neurons from above mice was shown in panel L and M. n=20 neurons.
Data represent mean±SEM, n.s.: not significant, *p<0.05, **p<0.01, ***p<0.001, one-way ANOVA with Tukey’s post hoc analysis.
The Number of Branch
							GFAP-Cre;Men1-/-																		GFAP-Cre;Men1F/F
10μm	6	3	6	5	8	7	2	1	5	0	6	5	4	1	2	3	4		8	8	5	5	7	2	3	1	2	2	4	3	2	P value	> 0.9999	P value summary	ns
20μm	10	7	10	9	12	11	6	5	9	4	10	9	8	5	6	7	8		12	12	9	9	11	6	7	5	6	6	8	7	6	P value	> 0.9999	P value summary	ns
30μm	15	16	12	10	15	15	10	11	11	6	14	11	10	10	11	8	12		13	13	8	13	10	9	8	6	9	10	8	9	7	P value	0.0304	P value summary	*
40μm	19	18	15	13	15	13	12	16	13	8	16	12	11	15	11	8	14		10	15	11	13	15	10	8	8	8	7	6	7	10	P value	0.0029	P value summary	**
50μm	19	18	16	12	17	15	15	16	13	8	12	12	12	15	11	9	13		12	13	10	13	16	13	8	8	8	9	8	6	10	P value	0.0043	P value summary	**
Spines number (50μm)	Control	ScKO
	42	28
	48	32
	42	35
	38	26
	36	38
	29	33
	35	35
	31	27
	36	29
	26	38
	44	35
	45	33
	37.67±1.959	32.42±1.184
	P value	0.0317
	P value summary	*

## Sheet: 6n-o
LTP recordings from 6 months male ScKO and control mouse brain (n = 9 slices from 3 control mice; 8 slices from 4 ScKO mice).
Data represent mean±SEM, n.s.: not significant, *p<0.05, **p<0.01, ***p<0.001, one-way ANOVA with Tukey’s post hoc analysis.
fEPSP slope (%)
					Control									ScKO
-20		93.308	105.641	128.709	100.036	101.339	97.0634	101.3	105.992		103.092	94.974	101.348	104.164	101.861	95.6741	98.5845
-19		95.4193	98.9209	118.492	94.0114	105.302	94.1108	106.865	102.419		103.576	93.5704	101.139	112.859	102.853	93.3074	99.6783
-18		96.8665	105.226	112.221	92.7027	95.8205	91.9408	102.895	104.287		101.914	96.1057	97.3743	113.96	101.362	95.2722	98.227
-17		98.8812	100.761	111.765	98.6676	98.9201	96.5213	101.696	98.8752		106.495	95.8089	98.7743	115.501	99.0014	99.0891	99.3217
-16		95.9785	111.575	109.321	98.0021	96.2837	97.0228	99.623	92.0382		101.523	92.4928	99.5879	103.028	100.596	94.6366	101.795
-15		101.653	103.503	103.75	104.249	95.4357	98.4295	99.4741	87.7261		102.851	94.9928	101.812	93.4485	99.6519	97.9631	99.1202
-14		97.5617	103.783	104.84	102.447	99.8041	98.5879	99.7324	90.5415		103.514	98.4483	99.4924	95.9803	99.4084	98.8604	103.002
-13		102.156	99.3235	96.9591	93.3176	98.108	96.6789	97.2152	95.9323		99.4088	104.165	102.561	91.3127	101.385	104.573	102.046
-12		99.8387	97.1894	87.6402	98.6024	101.367	98.4852	100.868	92.7039		103.218	103.337	100.952	94.4193	99.2203	104.333	106.808
-11		100.828	95.6623	95.1216	97.8118	102.54	98.2638	98.9036	101.32		99.0275	105.018	99.7166	98.5064	98.1696	93.718	104.644
-10		103.147	97.4058	89.1278	98.1213	101.47	100.373	98.3576	103.595		97.6815	100.073	99.9038	100.492	98.9018	102.378	102.812
-9		101.378	100.223	92.6886	96.712	98.9841	101.188	98.4097	95.1885		96.3333	97.5072	98.8664	98.9633	99.0844	98.9612	100.596
-8		102.695	99.0255	97.3511	98.0096	102.032	98.5353	97.7523	98.5603		96.0308	101.175	103.728	97.8851	99.338	104.562	98.0327
-7		102.554	100.763	95.1266	100.939	102.287	105.013	99.9791	101.123		97.41	102.009	100.091	98.2535	96.8582	101.733	102.137
-6		101.772	94.7001	96.7797	102.847	100.305	98.5055	99.1242	107.373		94.9985	101.923	98.615	103.016	97.7681	101.648	97.2257
-5		102.55	99.9079	87.9559	102.345	101.06	105.759	99.3746	101.369		96.064	102.791	98.6505	102.787	99.6948	102.921	107.047
-4		101.57	101.784	96.8918	100.442	97.4261	102.543	98.5479	97.2048		99.7753	101.909	99.3275	96.0811	101.287	101.199	99.7012
-3		100.875	97.7005	95.258	106.426	100.75	106.129	97.8817	110.771		96.1874	103.554	98.5644	96.5639	102.315	104.059	96.0158
-2		100.1	96.4353	88.9407	107.093	99.29	105.397	100.167	109.925		100.605	103.929	100.642	91.932	101.319	103.606	105.392
-1		100.867	90.4716	91.0606	107.217	101.476	109.452	101.832	103.055		100.293	106.217	98.8526	90.8463	99.9238	101.506	100.038
0		165.962	196.543	147.524	199.765	215.579	222.973	246.454	247.697		200.141	204.412	248.959	328.648	231.708	228.641	221.438
1		140.553	167.33	120.509	177.574	197.174	181.594	215.813	227.002		203.192	189.351	218.413	302.329	199.419	224.774	200.538
2		123.856	147.804	110.229	148.55	174.175	152.721	194.631	212.219		184.507	165.216	179.802	243.195	152.279	202.217	169.943
3		117.515	132.424	107.908	137.418	160.377	131.914	174.595	197.029		170.342	150.98	152.785	205.919	133.487	168.955	154.845
4		116.153	132.144	105.928	127.296	149.215	129.294	159.29	198.966		165.922	142.412	138.411	182.117	127.955	159.539	137.595
5		116.131	133.185	109.359	120.498	141.522	128.004	162.209	200.487		160.711	142.91	132.414	157.362	124.22	145.006	134.286
6		120.296	130.157	112.551	124.214	140.964	128.781	162.791	183.143		158.322	140.685	130.635	148.909	119.801	142.36	131.421
7		118.732	121.543	111.167	119.593	141.583	128.551	162.728	188.94		147.606	138.734	127.222	131.635	120.737	140.444	124
8		119.747	125.311	111.379	123.711	140.488	131.44	171.448	183.155		148.375	137.147	126.573	130.464	120.622	129.217	122.375
9		125.411	118.48	111.827	124.736	139.868	131.729	160.449	195.214		145.977	135.016	128.005	139.127	118.376	143.401	127.129
10		123.315	123.37	112.124	125.176	137.139	131.787	154.771	183.378		140.147	130.95	124.01	128.33	119.915	153.501	124.04
11		121.197	123.474	121.445	121.664	136.154	134.369	153.688	186.936		142.201	132.093	123.767	134.38	117.61	147.936	130.143
12		125.731	121.62	109.966	123.069	135.244	142.679	152.553	183.305		142.037	131.592	122.706	115.528	118.205	149.204	123.911
13		122.875	118.898	116.778	125.684	133.067	134.489	147.446	183.598		137.551	131.549	122.897	118.913	118.337	129.283	129.52
14		122.513	125.487	127.654	123.732	130.639	133.333	145.365	183.896		143.412	132.433	118.335	117.942	117.376	133.019	129.317
15		122.927	118.23	122.38	123.712	136.431	134.139	143.703	185.204		142.71	131.661	120.567	119.323	115.703	128.201	131.089
16		125.697	119.317	123.584	127.389	130.925	130.655	150.676	182.107		136.812	137.266	116.796	116.109	115.041	134.143	130.746
17		134.161	123.357	134.292	122.408	132.06	133.033	144.707	170.88		134.352	134.127	118.409	118.182	115.019	132.352	131.619
18		137.692	121.001	124.39	126.772	132.133	134.131	144.542	173.573		132.39	137.789	119.603	118.845	113.975	137.056	132.802
19		135.201	129.485	124.65	127.471	128.659	138.446	140.419	175.122		139.161	135.595	118.535	115.161	112.308	142.693	129.847
20		131.865	117.987	127.649	124.142	131.755	133.947	147.028	183.856		138.075	131.978	118.126	119.121	111.64	144.358	128.917
21		138.572	114.961	123.199	123.969	130.096	131.134	148.592	178.407		132.502	137.935	121.302	111.235	110.584	153.255	128.27
22		138.006	124.997	115.936	128.2	130.498	129.141	139.872	172.681		139.041	142.208	121.38	116.231	108.452	134.112	128.604
23		129.731	119.436	122.02	123.257	122.707	130.035	145.432	189.883		139.827	141.524	118.967	118.007	108.056	136.734	126.726
24		128.745	117.401	121.124	119.049	126.45	132.538	150.68	192.807		144.259	138.164	122.26	115.528	108.364	134.193	132.272
25		127.239	116.179	119.64	120.759	126.554	134.95	141.307	177.429		140.643	132.757	121.561	116.6	109.196	132.043	129.699
26		126.612	122.513	125.63	123.823	122.558	131.744	146.454	188.401		139.842	131.959	118.875	108.888	108.44	136.401	129.4
27		126.561	118.608	123.492	127.926	123.769	129.488	148.278	180.772		137.253	133.324	119.532	114.118	108.993	133.961	121.638
28		129.03	112.269	124.864	127.655	123.492	133.457	152.452	185.179		133.96	133.523	118.025	110.184	110.032	150.189	129.227
29		125.929	111.813	124.839	127.021	123.469	136.07	149.865	189.816		142.021	133.437	119.492	110.169	108.755	138.116	130.775
30		128.332	115.275	127.574	125.186	123.858	133.373	159.402	183.056		142.021	133.279	121.392	109.189	110.384	136.756	127.948
31		127.164	112.441	126.315	131.574	123.937	132.106	158.26	177.831		133.664	134.812	119.603	106.091	111.345	138.559	127.387
32		126.391	114.664	132.794	121.653	123.095	132.624	147.884	185.225		136.431	134.145	120.186	103.539	110.698	127.894	126.894
33		133.838	115.876	127.915	121.443	128.256	134.964	148.067	183.767		139.009	135.475	122.472	105.403	110.808	134.443	124.701
34		129.48	111.966	136.029	126.299	119.227	133.029	146.658	185.286		137.663	136.663	118.126	105.652	111.327	129.744	124.322
35		128.293	115.637	132.379	130.419	120.121	132.076	149.122	184.141		139.838	136.631	123.55	97.5019	110.01	134.627	123.786
36		135.498	128.501	126.774	129.132	124.749	134.596	146.264	175.845		135.704	141.884	120.697	112.808	112.332	130.094	122.746
37		138.381	118.738	128.478	128.139	127.169	134.252	144.329	171.68		136.058	134.532	118.473	102.633	111.829	132.662	127.199
38		140.988	119.399	120.706	131.377	125.673	135.524	149.571	184.332		138.911	136.31	116.574	101.993	113.553	134.045	128.464
39		148.338	123.4	129.118	125.998	127.851	132.526	150.173	177.173		137.269	135.079	113.967	109.056	113.987	130.612	125.404
40		144.207	124.557	131.066	124.67	121.433	134.216	142.477	186.257		135.822	142.609	117.358	95.0116	115.129	132.411	125.218
41		146.633	136.054	133.562	128.762	126.388	129.347	151.976	185.38		131.075	136.508	116.113	95.7802	115.768	128.223	120.644
42		142.401	133.583	131.928	129.164	121.901	133.895	151.12	183.454		132.507	142.386	117.779	99.0473	113.32	123.466	120.892
43		143.574	150.685	137.124	139.857	131.444	134.049	154.333	174.311		131.275	133.683	116.295	107.984	115.291	136.75	122.748
44		140.457	147.42	142.214	126.102	121.753	133.157	152.763	168.617		137.6	135.805	118.321	103.277	113.029	129.592	123.365
45		144.643	147.718	148.988	130.368	122.388	135.037	149.889	176.052		140.869	138.161	114.012	98.556	113.663	134.876	123.148
46		144.466	137.044	149.576	125.197	123.171	131.938	156.708	176.652		141.058	137.815	116.625	96.7858	112.303	134.358	125.19
47		140.172	139.061	149.124	126.918	129.751	131.437	144.804	175.784		140.617	136.19	115.957	93.4109	114.951	133.254	124.685
48		138.503	138.02	146.362	126.61	123.438	128.47	147.587	181.493		139.825	142.485	113.96	94.4044	112.977	132.264	127.159
49		141.083	136.578	142.904	128.452	122.671	129.324	147.407	176.456		139.313	136.725	116.811	99.5121	114.425	130.068	127.035
50		136.063	136.176	145.753	119.285	118.751	131.49	148.529	172.07		132.571	138.58	110.239	98.0292	112.64	126.707	128.424
51		137.583	134.98	143.255	123.364	128.302	136.329	148.256	178.925		135.51	134.989	113.214	98.9867	111.142	126.43	129.262
52		138.371	129.562	143.663	129.628	126.976	135.396	144.9	184.551		137.596	135.804	107.684	88.9793	112.205	123.02	125.76
53		138.697	128.185	148.489	128.739	128.451	134.888	147.356	175.844		135.026	137.988	113.501	92.2064	111.081	127.899	124.786
54		139.85	129.651	138.324	129.642	124.227	131.501	148.919	180.081		138.511	143.766	116.71	88.7501	111.816	125.12	129.079
55		139.164	131.631	146.855	131.025	129.249	132.933	149.576	174.381		135.672	142.512	114.095	89.0575	110.408	125.276	131.632
56		141.233	133.806	141.456	127.919	125.886	132.23	152.907	179.452		138.395	141.344	112.912	90.4164	110.891	129.259	129.347
57		146.752	134.653	146.845	130.583	128.568	134.938	149.354	172.776		134.655	133.889	117.164	85.486	110.289	127.807	130.791
58		142.589	133.762	140.028	123.924	129.005	128.337	147.272	180.058		140.498	131.695	111.674	88.4904	110.902	124.437	129.942
59		140.446	138.201	147.145	127.812	133.109	128.161	151.392	192.474		137.312	131.551	115.692	83.3875	111.147	122.518	130.875
fEPSP slope (%)		Control	ScKO
		140.075	136.575
		133.061	137.212
		144.181	113.288
		127.192	90.3789
		127.252	111.252
		132.62	125.847
		148.846	128.99
		179.061
		141.5±6.023	120.5±6.331
		P value	0.0319
		P value summary	*
