# Supplementary material for: Hypothalamic Menin regulates systemic aging and cognitive decline
Source: PLoS Biol. 2023 Mar 16;21(3):e3002033. doi: 10.1371/journal.pbio.3002033 (PMC10019680; doi:10.1371/journal.pbio.3002033)
Supplement: S7 Information — (XLSX) [file pbio.3002033.s019.xlsx]

## Sheet: 7b
D-serine levels in serum from 10 months male control mice, control +D-serine mice, ScKO mice and ScKO+D-serine mice were determined by ELISA. n=4 mice.
Data represent mean±SEM, n.s.: not significant, *p<0.05, **p<0.01, ***p<0.001, ****p<0.0001. One-way ANOVA with Tukey’s post hoc analysis.
D-Serine Levels(ng/mL)
Control	Control+D-serine	ScKO	ScKO+D-serine
96.2798	123.151	84.3006	84.7596
78.7093	112.801	79.9304	102.582
93.1888	105.768	81.366	98.1481
105.683	103.566	79.1257	101.206
93.465±9.682 N=4	111.322±7.634 N=4	81.181±1.972 N=4	96.674±7.064 N=4
P value	0.046	P value	0.0106
P value summary	*	P value summary	*

## Sheet: 7c
D-serine levels inlysates of hypothalamus from 10 months male control mice, control +D-serine mice, ScKO mice and ScKO+D-serine mice were determined by ELISA. n=4 mice.
Data represent mean±SEM, n.s.: not significant, *p<0.05, **p<0.01, ***p<0.001, ****p<0.0001. One-way ANOVA with Tukey’s post hoc analysis.
D-Serine Levels(ng/mL)
Control	Control+D-serine	ScKO	ScKO+D-serine
11.67	13.245	7.733	10.225
9.935	14.506	6.808	12.858
9.81	12.284	6.862	10.223
8.969	11.176	8.617	11.082
10.096±0.982 N=4	12.803±1.226 N=4	7.505±0.740 N=4	11.097±1.075 N=4
P value	0.0245	P value	0.0031
P value summary	*	P value summary	**
P value	0.0107
P value summary	*

## Sheet: 7d
D-serine levels in hippocampus from 10 months male control mice, control +D-serine mice, ScKO mice and ScKO+D-serine mice were determined by ELISA. n=4 mice.
Data represent mean±SEM, n.s.: not significant, *p<0.05, **p<0.01, ***p<0.001, ****p<0.0001. One-way ANOVA with Tukey’s post hoc analysis.
D-Serine Levels(ng/mL)
Control	Control+D-serine	ScKO	ScKO+D-serine
7.506	8.703	3.672	8.909
6.908	11.178	4.483	7.721
8.937	9.228	4.269	9.277
7.164	8.855	5.876	6.813
7.629±0.785 N=4	9.491±0.993 N=4	4.575±0.808 N=4	8.180±0.977 N=4
P value	0.0435	P value	0.0026
P value summary	*	P value summary	**
P value	0.0033
P value summary	**

## Sheet: 7e
Behavioral tests of the above mice by Y maze,Control: n=12 mice, Control+ D-serine supplementation: n=16 mice, ScKO: n=15 mice, ScKO+ D-serine supplementation: n=18 mice.
Data represent mean±SEM, n.s.: not significant, *p<0.05, **p<0.01, ***p<0.001, ****p<0.0001. Unpaired t-test for behavioral statistics.
Alternation Triplet (%)
Control	Control+D-serine	ScKO	ScKO+D-serine
34.38	51.85	28.13	52.17
50	39.13	40	36
56.25	55.56	34.48	28
55	38.46	44.44	37.04
56.76	40	33.33	55.56
47.62	34.09	46.67	61.54
52.63	52.17	48.39	31.03
51.35	41.94	48.39	48
39.53	44	46.43	38.71
50	50	45.95	54.55
50	50	57.89	57.14
35.71	44.68	28.57	41.94
	61.9	35.29	56.25
	47.37	25	52.38
	53.85	22.22	36.67
		23.08	60
			54.55
			88.89
48.269±7.337 N=12	47.000±7.308 N=15	38.016±10.413 N=16	49.468±13.935 N=18
P value	0.6704	P value	0.0138
P value summary	ns	P value summary	*
P value	0.0094
P value summary	**

## Sheet: 7f
Behavioral tests of the above mice by T maze,Control: n=12 mice, Control+ D-serine supplementation: n=16 mice, ScKO: n=15 mice, ScKO+ D-serine supplementation: n=18 mice.
Data represent mean±SEM, n.s.: not significant, *p<0.05, **p<0.01, ***p<0.001, ****p<0.0001. Unpaired t-test for behavioral statistics.
Alternation Triplet (%)
Control	Control+D-serine	ScKO	ScKO+D-serine
25	39.13	40	20.93
38.55	53.57	38.1	37.78
23.53	20.75	18.52	33.85
38.1	31.58	18.64	31.88
33.33	36.84	22.22	32.76
32.69	38.35	20.83	24.64
37	48.94	21.28	34.78
36.14	37.5	17.91	26.92
21.43	37.25	22.92	23.07
30.36	34.62	17.24	30.19
33.33	27.42	34.78	35
29.51	35.85	29.73	33.33
	35.42	23.21	29.55
	39.02	34.58	39.13
	46.55	31.67	25.83
		24.68	33.33
			36
			30.3
31.581±5.519 N=12	37.519±7.788 N=15	26.019±7.390 N=16	31.071±4.952 N=18
P value	0.0417	P value	0.0286
P value summary	*	P value summary	*
P value	0.0447
P value summary	*

## Sheet: 7g-i
Behavioral tests of the above mice by Morris water maze tests,Control: n=12 mice, Control+ D-serine supplementation: n=16 mice, ScKO: n=15 mice, ScKO+ D-serine supplementation: n=18 mice.
Data represent mean±SEM, n.s.: not significant, *p<0.05, **p<0.01, ***p<0.001, ****p<0.0001. Unpaired t-test for behavioral statistics.
Latency to Target (Sec)
	Control
Day1	60	60	60	60	60	60	43.52	60	60	60	60	60	60	60	60	60	57.8	60	60	60	60	60	60	60	59.222±3.303 N=23
Day2	60	60	24.44	60	60	14.56	60	60	60	11.92	60	60	44.32	60	60	60	60	60	55.92	11.44	60	60	60	60	51.775±16.631 N=23
Day3	19.92	60	60	60	60	60	60	60	30.8	60	27.84	60	60	10	60	48.08	60	60	60	60	17.2	60	22.36	30.48	48.612±17.252 N=23
Day4	36.44	60	60	60	15.12	60	60	60	21.84	60	26.12	23.32	11.8	15.4	60	60	19.88	19.6	60	60	18.88	2.6	60	60	41.292±21.074 N=23
Day5	9.88	11.96	26.88	19	8.28	17.56	5.76	29.6	26.08	12.12	0.08	60	60	9.88	60	4.08	11.44	46.16	11.8	33.16	30.36	60	60	26.96	26.710±19.978 N=23
Day6	27.32	14.12	60	13.92	9.88	60	60	11.08	28.52	60	10.36	25.12	22.12	37.72	43.2	19.08	9.88	2.68	60	9.88	43.08	60	46.16	40.96	32.295±19.885 N=23
	ScKO
Day1	60	60	60	60	60	60	60	60	60	60	60	60	60	60	60	60	60	48.16	60	60	60	60	60	60	37.6	60	60	60	60	60	58.859±4.483 N=29				P value	0.0211
Day2	9.88	60	60	16.48	20.72	60	60	60	60	38.8	46.08	57.04	60	60	19.44	49.16	60	25.6	48.68	9.88	47.6	60	60	60	60	12	11.12	60	60	60	45.749±19.098 N=29				P value summary	*
Day3	60	19.76	60	41.04	9.88	46.56	20.48	60	49.48	60	60	60	52.64	60	60	60	60	60	60	29.04	60	60	27.28	60	50.36	20.44	46.72	17.52	60	60	48.373±16.341 N=29				P value	0.0079
Day4	35.36	60	17.44	32	60	9.88	24.6	51.36	60	27.88	27.16	4.96	60	32.08	60	9.88	25.24	13.16	29.92	13.76	9.88	60	1.8	12.68	27.68	60	25.08	60	29.76	60	33.385±19.988 N=29				P value summary	**
Day5	16.6	13.2	60	60	19.04	4.28	9.88	20.28	24.04	8.36	60	60	33.88	9.88	13.08	23.04	35.88	60	13.28	51.64	19.56	9.88	18.84	5.28	18.28	60	7.68	6.76	23.24	34.16	26.668±19.441 N=29
Day6	60	16.64	60	9.88	22.28	36.84	16.68	31.32	17.08	38.04	33.2	24.92	22.52	47.16	60	60	9.88	40.84	0.4	60	59.16	52.4	9.88	0.72	28.56	9.88	48.56	60	60	20.08	33.897±20.161 N=29
	Control+D-serine
Day1	60	60	60	60	60	60	60	60	60	60	60	60	60	60	60	60	60	60	60	60	60	60	60	60	60	60	60	60	60	60	60	60	60.000±0.000 N=31
Day2	43.64	60	60	60	60	43.12	60	60	60	60	60	16.52	60	60	60	60	60	60	25.92	29.72	60	60	60	29.68	60	60	60	20.28	43.56	60	60	60	52.889±13.312 N=31
Day3	60	40.84	42.36	60	60	60	60	29.64	60	60	20.32	60	45.48	60	60	60	60	34.08	60	60	34.12	60	60	34.56	50.6	60	60	60	36.08	60	60	40.6	52.146±11.776 N=31
Day4	60	20.44	60	42.44	60	20.36	60	43.48	29.16	23.56	23.88	60	8.28	60	60	60	24.84	60	60	60	48.52	60	60	18	26.08	10.56	26.08	20.76	30.04	60	60	60	43.015±18.590 N=31
Day5	60	14.96	60	15	60	60	23.28	42.84	19.88	6	60	60	59.84	3.56	60	27.56	16.28	60	60	32.76	19.72	51.4	3	11.24	23.2	44.12	60	30.2	9.88	16.16	60	60	37.215±21.471 N=31
Day6	60	60	60	60	18.88	59.44	20.2	60	27	32.68	60	40.36	26.44	52.44	55.32	60	15.92	26.4	56.76	57.92	53.2	14.84	17.8	44.16	60	41.2	35	59.8	57.4	59.84	58.76	53.12	45.778±16.266 N=31
	ScKO+D-serine
Day1	60	60	60	60	60	60	60	60	60	60	60	60	60	60	60	60	60	60	60	60	60	58.84	60	60	60	60	60	60	60	60	60	60	60	60	60	60	59.968±0.191 N=35
Day2	60	60	22.88	60	60	23.6	60	28.76	60	60	60	12.88	60	60	26.72	52.08	44.6	60	60	60	60	45.76	32.96	60	54.04	60	48.24	60	60	27.48	60	46.96	60	60	60	60	51.304±13.864 N=35
Day3	60	60	60	43.04	60	56.92	60	52.52	28.68	60	60	43.44	60	60	15.36	46.44	60	60	60	60	24.68	60	60	60	60	60	60	60	46.24	60	14.6	60	60	31.44	60	60	52.871±13.196 N=35
Day4	60	23.76	60	35.96	60	60	24.68	31.44	60	60	21.64	15.12	9.88	60	60	6.6	9.88	45.68	20.52	60	41.24	25.8	60	12.32	59.64	14.36	21.36	25.84	23.16	60	21.48	60	60	54.56	13.76	59.64	38.842±20.077 N=35
Day5	9.88	14.6	39.08	28.12	12.06	60	25.76	28.16	9.88	60	30.12	20.08	11.44	60	60	30.32	60	24.04	60	17.52	9.88	60	22.08	10.02	28.16	15.28	60	17.6	9.88	4.03	60	9.88	60	15.12	33.48	13.44	30.275±19.958 N=35
Day6	60	25.44	15.44	36.04	51.04	60	51.52	9.88	44.68	17.16	53.48	59.48	9.88	60	48.88	60	22.52	5.72	30.48	9.88	29.28	60	22.4	9.88	60	20.04	10.2	10.12	54.4	51.24	9.88	60	54.48	32.2	9.88	37.72	35.090±20.020 N=35
Time in Zone (%)
	Control																Control vs ScKO			ScKO vs ScKO+D-serine
Target	22.9	35.4	39.1	29	49.3	35.2	52.7	28.6	64.8	54.9	41.3	19.8	39.417±13.162 N=12				P value	0.022		P value	0.0165
SE	37.2	35.4	23.4	26.3	5.9	37.6	14.4	38.7	8.5	8.4	21.7	29.5	23.917±11.725 N=12				P value summary	*		P value summary	*
NW	13.8	9.8	20.1	15.3	29.6	7.6	17.9	1.6	16.9	27.1	23.8	17.7	16.767±7.680 N=12
NE	12.7	15.7	15.5	27.2	7.7	14.8	11.9	29.9	5.8	7.3	10.1	28.9	15.625±8.146 N=12
	Control+D-serine
Target	20.2	28.6	45.7	44.6	11.1	41.6	24.7	30.9	32.7	63.7	58	40.2	50.7	55.9	79.7	41.887±17.434 N=15
SE	52.2	31	18.5	35.9	14.1	23.8	38	30.3	27	14.5	12.9	27.5	22.7	21.3	10.3	25.333±10.815 N=15
NW	8.4	9.9	22.4	3.2	38.7	11.1	14.6	15.7	15.6	11.4	16.2	16	14.3	14.4	3.6	14.367±8.090 N=15
NE	10.7	23.3	4.6	10.2	36.1	19.4	21.7	20.5	22.1	6.5	8.9	9.1	7.9	7.9	0	13.927±9.171 N=15
	ScKO
Target	14.6	14.3	34	20.2	47	43.9	23.7	31.9	18.1	26.4	0.9	19.3	42.7	14.8	47.7	27.8	26.706±13.167 N=16
SE	38.9	55.3	26.3	47.9	19.4	35.7	57.3	28.8	44	30.3	8.1	37	10.3	19.9	31.5	21.7	32.025±14.065 N=06
NW	10.9	7.9	21.8	9.5	13.4	2.6	11.6	17	28.4	14.2	28.4	12.5	19.5	18.4	9.2	24	15.581±7.170 N=17
NE	34.7	22.5	15.1	19.1	11.4	10.3	6.6	20.2	6.5	24.5	62.5	28.1	27.5	45.7	9.4	26.5	23.163±14.536 N=53
	ScKO+D-serine
Target	22.3	41.1	49.2	40.9	35.6	29.7	53.3	47.2	27.1	49.7	47.5	30.8	36.1	17.4	31.5	36.9	27.2	44.3	37.100±9.984 N=18
SE	25.3	33.4	25.3	27.8	29.3	16.5	30.3	24.9	32.4	28.2	19.5	17.9	11.9	16.7	38.8	16	16.8	21.9	24.050±7.132 N=18
NW	28.1	3.5	17.2	14.5	8.3	32.1	7.2	8.1	28.9	7.1	15.4	31.5	19.6	34.9	10.3	47.1	10.2	13.7	18.761±11.838 N=18
NE	24.3	10.9	6.9	13.7	24.5	20.7	5.8	17.3	10.7	9.1	17.7	18.7	15.2	29.8	17.9	0	44.3	16.9	16.911±9.737 N=18
Target Crossing
Control	Control+D-serine	ScKO	ScKO+D-serine			Control vs ScKO				ScKO vs ScKO+D-serine
2	8	1	0			P value	0.0001			P value	0.001
3	2	0	5			P value summary	***			P value summary	***
3	3	3	2
3	2	0	5
5	0	2	3
5	4	0	3
3	2	1	4
1	3	2	3
5	4	0	1
3	3	4	3
4	5	0	3
6	8	3	2
	7	0	5
	1	1	1
	3	2	2
		1	6
			3
			6
3.583±1.382 N=12	3.667±2.329 N=15	1.250±1.250 N=16	3.167±1.675 N=18
Latency 1st Entrance to Target (Sec)
Control	Control+D-serine	ScKO	ScKO+D-serine			Control vs ScKO				ScKO vs ScKO+D-serine
47.68	0.24	27.16	60			P value	0.0252			P value	0.0565
4.32	19.6	60	11.92			P value summary	*			P value summary	ns
2.28	9.52	38.88	18.36
2.96	0.76	60	0
3.48	60	19.04	7.92
22.32	0.32	1.16	8.68
12.08	9	20.48	20.8
44.84	3.4	15	23
6.48	13.32	60	30.48
10.36	11.28	4.72	31.32
14.32	21.8	60	3.32
1.72	0	9.68	0
	2.24	60	3.44
	53.96	30.68	16.96
	20.96	10.92	0
		38.76	59
			33.16
			5.08
14.403±15.386 N=12	15.093±18.050 N=15	32.280±21.308 N=16	18.524±17.995 N=18

## Sheet: 7j
Day and night respiratory quotients were measured,Control: n=8 mice, Control+ D-serine supplementation: n=8 mice, ScKO: n=8 mice, ScKO+ D-serine supplementation: n=8 mice.
Data represent mean±SEM, n.s.: not significant, *p<0.05, **p<0.01, ***p<0.001, ****p<0.0001. Repeated-measures ANOVA.
	RER(CO2/O2)
RER Daytime	Control											Control+D-serine											ScKO											ScKO+D-serine
7:30	0.969095	0.93546	0.809578	0.849701	0.912166	0.952338	0.803082	0.895882	0.891±0.060 N=8			0.725022	0.97765	0.987673	0.949187	0.966254	0.992502	0.953443	0.741375	0.912±0.104 N=8			0.889115	0.75384	0.852528	0.923416	0.886548	0.851152	0.884957	0.851901	0.862±0.047 N=8			0.800409	0.997706	0.80784	0.981697	0.965107	0.903177	0.77518	0.975776	0.901±0.087 N=8
7:55	1.00754	0.968696	0.852769	0.880058	0.919882	0.951987	0.914518	0.841304	0.917±0.054 N=8			0.756864	0.907151	0.988147	0.917886	0.903231	0.97195	0.950765	0.758365	0.894±0.084 N=8			0.943769	0.780507	0.923416	0.98074	0.910481	0.847529	0.908577	0.77267	0.883±0.071 N=8			0.801238	0.9899	0.884678	0.954221	0.993093	0.899236	0.782689	0.966631	0.909±0.077 N=8
8:20	0.951729	0.941664	0.819396	0.884712	0.913363	0.946921	0.992119	0.799607	0.906±0.063 N=8			0.846661	0.899777	0.957514	0.915801	0.931836	0.98613	0.980696	0.776102	0.912±0.067 N=8			0.96128	0.757935	0.903994	0.990708	0.869152	0.872292	0.88119	0.790103	0.878±0.073 N=8			0.893687	1.03108	0.830449	0.928393	0.964066	0.906304	0.783808	0.883259	0.903±0.071 N=8
8:45	0.914568	0.873997	0.77608	0.858752	0.951153	0.898838	0.999666	0.813123	0.886±0.067 N=8			0.815969	0.881424	0.840299	0.865809	0.850071	0.912233	1.00721	0.789902	0.870±0.063 N=8			0.871975	0.819824	0.895156	0.993993	0.865716	0.839362	0.910101	0.879967	0.885±0.049 N=8			0.948641	1.07036	0.829129	0.905108	0.906307	0.909732	0.929541	0.874207	0.922±0.066 N=8
9:10	0.940318	0.794732	0.733976	0.817033	0.995615	0.904796	0.963552	0.778768	0.866±0.091 N=8			0.764034	0.918566	0.826999	0.876438	0.993794	0.955373	0.985307	0.785062	0.888±0.084 N=8			0.820549	0.756942	0.946909	0.947914	0.909499	0.814848	0.844087	0.910995	0.869±0.065 N=8			0.844647	1.05852	0.878994	0.947362	0.945755	0.914481	0.930332	0.860768	0.923±0.063 N=8
9:35	0.937627	0.76156	0.748005	0.802629	0.977053	0.967189	0.880571	0.797281	0.859±0.087 N=8			0.725707	0.851057	0.827343	0.836992	0.948325	0.904394	0.897859	0.792471	0.848±0.066 N=8			0.803005	0.729129	0.881704	0.908738	0.823089	0.841352	0.863558	0.839889	0.836±0.051 N=8			0.798432	0.99021	0.757866	0.937127	0.864681	0.847139	0.916037	0.910617	0.878±0.071 N=8
10:25	0.839163	0.745472	0.860253	0.780869	0.877617	0.815009	0.926717	0.767272	0.827±0.057 N=8			0.697458	0.832709	0.881452	0.807318	0.811795	0.874119	0.869463	0.886253	0.833±0.059 N=8			0.831866	0.702472	0.848469	0.854168	0.826792	0.833023	0.917116	0.751254	0.821±0.062 N=8			0.748678	0.988507	0.724872	0.935422	0.8822	0.741989	0.86299	0.91858	0.850±0.094 N=8
10:50	0.859579	0.846983	0.801074	0.776287	0.870715	0.769536	0.870633	0.783249	0.822±0.041 N=8			0.697149	0.791902	0.934171	0.903489	0.74138	0.840275	0.797107	0.801333	0.813±0.073 N=8			0.862922	0.710242	0.894388	0.888804	0.860838	0.84066	0.872504	0.733201	0.833±0.066 N=8			0.732219	0.963003	0.736527	0.828969	0.860005	0.740672	0.827056	0.934539	0.828±0.083 N=8
11:15	0.878756	0.809994	0.789951	0.836007	0.909138	0.790218	0.769298	0.800687	0.823±0.045 N=8			0.742456	0.783827	0.916604	0.903668	0.865495	0.909041	0.857941	0.793057	0.847±0.061 N=8			0.893328	0.733232	0.927462	0.961205	0.830726	0.806559	0.869713	0.828736	0.856±0.068 N=8			0.851965	0.967609	0.736114	0.803806	0.902655	0.756838	0.835306	0.900299	0.844±0.073 N=8
11:40	0.974834	0.792676	0.794801	0.872137	0.866564	0.880466	0.753738	0.919502	0.857±0.068 N=8			0.790748	0.797867	0.884753	0.901605	0.844143	0.896658	0.94947	0.783642	0.856±0.057 N=8			0.821708	0.757107	0.905865	0.882071	0.860769	0.768746	0.845278	0.757703	0.825±0.055 N=8			0.935077	0.927173	0.829964	0.829868	0.986301	0.738381	0.84444	0.876611	0.871±0.073 N=8
12:05	0.889194	0.79548	0.93729	0.845707	0.773777	0.863356	0.731637	0.957838	0.849±0.074 N=8			0.736452	0.775673	0.871524	0.85765	0.767902	0.842453	0.964197	0.778086	0.824±0.069 N=8			0.823121	0.779446	0.874438	0.805777	0.810773	0.768234	0.895327	0.802563	0.820±0.041 N=8			0.829761	0.921777	0.942404	0.828003	0.934068	0.734827	0.826801	0.837104	0.857±0.066 N=8
12:30	0.853224	0.812239	0.891503	0.794222	0.771961	0.807673	0.724119	0.924385	0.822±0.061 N=8			0.696613	0.776588	0.930638	0.931558	0.729348	0.821136	0.886418	0.769397	0.818±0.084 N=8			0.815755	0.763776	0.931855	0.86233	0.917432	0.800823	0.88261	0.927499	0.863±0.059 N=8			0.868171	0.845789	0.85351	0.852396	0.953448	0.831866	0.836151	0.81385	0.857±0.040 N=8
12:55	0.888077	0.936796	0.880707	0.782812	0.752708	0.763241	0.690392	0.837111	0.816±0.078 N=8			0.721886	0.778465	0.917984	0.831169	0.741379	0.804791	0.840629	0.755802	0.799±0.060 N=8			0.851302	0.747857	0.908791	0.864071	0.928005	0.739844	0.842387	0.849701	0.841±0.063 N=8			0.810049	0.796994	0.763393	0.784204	0.888963	0.698499	0.78209	0.943413	0.808±0.071 N=8
13:20	0.938741	0.889412	0.865159	0.771186	0.763125	0.75266	0.851726	0.802036	0.829±0.063 N=8			0.726845	0.818455	0.924752	0.858388	0.827954	0.771623	0.8433	0.822233	0.824±0.055 N=8			0.775527	0.750787	0.866067	0.955067	0.820588	0.726073	0.826717	0.824558	0.818±0.067 N=8			0.820881	0.848919	0.81444	0.769075	0.97942	0.705358	0.772916	0.877192	0.824±0.077 N=8
13:45	0.820727	0.876865	0.811261	0.792801	0.796897	0.795686	0.897775	0.80708	0.825±0.037 N=8			0.79829	0.8657	0.892844	0.807943	0.910105	0.813169	0.847095	0.856829	0.849±0.038 N=8			0.808698	0.792255	0.807249	0.882323	0.829538	0.776208	0.872026	0.866336	0.829±0.037 N=8			0.886885	0.950182	0.844043	0.853782	0.929384	0.733632	0.804108	0.869128	0.859±0.064 N=8
14:10	0.86182	0.924053	0.816417	0.917637	0.947013	0.90344	0.838215	0.835612	0.881±0.045 N=8			0.735231	0.839024	0.847399	0.906485	0.884431	0.795452	0.889754	0.919193	0.852±0.058 N=8			0.823267	0.774423	0.776586	0.831243	0.78537	0.765941	0.888359	0.820466	0.808±0.038 N=8			0.947165	0.997023	0.861489	0.94994	0.86042	0.813841	0.900364	0.885425	0.902±0.056 N=8
14:35	0.81756	0.878942	0.838783	0.883307	0.920176	0.918619	0.78094	0.824963	0.858±0.047 N=8			0.778766	0.83092	0.898826	0.834457	0.889719	0.873657	0.941579	0.818061	0.858±0.049 N=8			0.915851	0.744821	0.7909	0.880082	0.760914	0.895228	0.84937	0.827998	0.833±0.059 N=8			0.89248	0.96538	0.880829	0.955644	0.785857	0.905851	0.89673	0.937175	0.902±0.053 N=8
15:25	0.868669	0.855091	0.958211	0.850704	0.884624	0.960267	0.822019	0.845011	0.881±0.048 N=8			0.834714	0.84038	0.776802	0.968463	0.903841	0.915328	0.838968	0.812476	0.861±0.059 N=8			0.897829	0.756563	0.769609	0.919013	0.769659	0.829021	0.820473	0.812425	0.822±0.056 N=8			0.817949	0.852242	0.809854	0.919016	0.882914	0.967594	0.917919	0.948783	0.890±0.055 N=8
15:50	0.960289	0.804279	0.88706	0.936573	0.896816	0.914749	0.814542	0.882743	0.887±0.051 N=8			0.761925	0.803167	0.765963	0.894817	0.84624	0.865103	0.909155	0.826544	0.834±0.052 N=8			0.876947	0.72068	0.679854	0.944736	0.762457	0.761179	0.882498	0.734091	0.795±0.088 N=8			0.781082	0.912476	0.814533	0.88688	0.977488	0.911698	0.949462	0.833418	0.883±0.064 N=8
16:15	0.926166	0.765167	0.843911	0.853186	0.911843	0.891134	0.859142	0.991152	0.880±0.063 N=8			0.75499	0.778005	0.735494	0.855046	0.843553	0.872076	0.876784	0.832546	0.819±0.051 N=8			0.847208	0.839427	0.741793	0.83358	0.843979	0.762335	0.796288	0.816203	0.810±0.037 N=8			0.839318	0.81641	0.889746	0.870767	0.973123	0.918403	0.894199	0.879114	0.885±0.045 N=8
16:40	0.881244	0.753613	0.791106	0.764894	0.954068	0.89459	1.00635	0.865017	0.864±0.084 N=8			0.778629	0.80792	0.747012	0.847751	0.946331	0.878242	0.882298	0.929937	0.852±0.066 N=8			0.839844	0.754996	0.729464	0.802606	0.84457	0.881211	0.799076	0.83091	0.810±0.046 N=8			0.919731	0.819899	0.882161	0.880333	0.92713	0.827057	0.845536	0.93528	0.880±0.043 N=8
17:05	0.837379	0.804523	0.756205	0.762439	0.998447	0.970985	0.952498	0.802544	0.861±0.092 N=8			0.697092	0.829801	0.744017	0.822083	0.924065	0.863287	0.904488	0.897382	0.835±0.075 N=8			0.886148	0.746003	0.795273	0.911843	0.823538	0.854777	0.869639	0.813006	0.838±0.050 N=8			0.79211	0.922153	0.798655	0.862197	0.934136	0.879367	0.877425	0.952632	0.877±0.055 N=8
17:30	0.92428	0.867447	0.834788	0.813922	0.969947	0.935948	0.880235	0.789156	0.877±0.059 N=8			0.77797	0.8815	0.885955	0.831374	0.876959	0.934096	0.933799	0.816948	0.867±0.052 N=8			0.888455	0.733327	0.83838	0.938801	0.844361	0.815901	0.877317	0.780036	0.840±0.060 N=8			0.777881	0.979911	0.792563	0.902074	0.992096	0.9092	0.964614	0.951746	0.909±0.077 N=8
17:55	0.91785	0.884927	0.812843	0.921593	0.854494	0.922473	0.848623	0.730597	0.862±0.062 N=8			0.740945	0.842992	0.856168	0.807159	0.842507	0.92822	0.843683	0.789942	0.831±0.051 N=8			0.913549	0.760768	0.798953	0.880626	0.863848	0.849899	0.811516	0.766648	0.831±0.051 N=8			0.952218	0.99384	0.920431	1.00273	1.00079	0.960976	0.933273	0.970089	0.967±0.029 N=8
18:20	0.824167	0.889614	0.827038	0.967573	0.988795	0.866368	0.880077	0.972414	0.902±0.062 N=8			0.777129	0.894436	0.864135	0.960882	0.980137	0.882257	0.86289	0.858045	0.885±0.059 N=8			0.89973	0.83366	0.790581	0.894443	0.868251	0.911916	0.863207	0.919472	0.873±0.041 N=8			0.97472	1.05307	0.946538	1.01543	0.952974	0.940844	0.972653	1.02831	0.986±0.039 N=8
18:45	0.834026	0.788683	0.903795	0.903424	0.853343	0.881312	0.919594	0.853071	0.867±0.041 N=8			0.754016	0.85064	0.823861	0.961352	0.883164	0.825399	0.928304	0.844336	0.859±0.061 N=8			0.939282	0.77069	0.79924	0.895397	0.809852	0.924457	0.904666	0.90699	0.869±0.061 N=8			1.00647	0.983083	0.954976	1.00618	1.01895	0.949652	0.859327	0.968846	0.968±0.048 N=8
19:10	0.916987	0.783245	0.935938	0.896276	0.887764	0.950802	0.882582	0.800959	0.882±0.056 N=8			0.728501	0.901963	0.909906	0.924186	0.950026	0.822477	0.980925	0.911479	0.891±0.075 N=8			0.9371	0.771639	0.721496	0.863999	0.821288	1.0222	0.937988	0.92716	0.875±0.093 N=8			0.97137	1.02867	0.990503	1.02771	1.01344	1.00859	0.851871	1.04188	0.992±0.057 N=8
19:35	0.956504	0.786792	0.949322	0.897016	0.88521	0.960626	0.875012	0.816396	0.891±0.061 N=8			0.802153	0.969341	0.867143	0.924209	0.960196	0.845583	0.937227	0.858151	0.896±0.057 N=8			0.890128	0.739357	0.768161	0.900066	0.879096	0.944453	0.945003	0.93734	0.875±0.074 N=8			0.948671	1.0383	0.960615	0.955652	0.992956	0.994358	0.907579	1.01537	0.977±0.039 N=8
7:40	0.837325	0.828219	0.830534	0.86905	0.958952	0.83981	0.792818	0.703927	0.833±0.067 N=8			0.913407	0.93371	0.992721	0.955854	0.914557	0.928599	0.754127	0.905039	0.912±0.065 N=8			0.987085	0.923901	0.864813	0.920658	0.908912	0.88655	0.819937	0.859371	0.896±0.047 N=8			0.943466	0.88099	0.799398	0.97936	0.935273	0.9723	0.830759	0.829994	0.896±0.066 N=8
8:30	0.858354	0.780867	0.837206	0.91296	0.93533	0.769723	0.805045	0.772309	0.834±0.060 N=8			0.935427	0.963217	0.991202	0.965312	0.920002	0.905746	0.76467	0.9342	0.922±0.065 N=8			0.94954	0.895676	0.933434	0.830554	0.865048	0.880211	0.894516	0.910048	0.895±0.035 N=8			1.04733	0.986582	0.789229	1.0115	0.987114	1.03748	1.09549	1.18649	1.018±0.106 N=8
8:55	0.945697	0.876095	0.840308	0.992656	0.886621	0.773247	0.890874	0.79139	0.875±0.069 N=8			0.950837	0.977179	0.983118	0.999063	0.878223	0.894565	0.75153	0.968218	0.925±0.077 N=8			0.941146	0.824543	0.824962	0.753407	0.79826	0.890977	0.896056	0.854151	0.848±0.056 N=8			0.842929	0.938183	0.747181	0.994787	0.974327	0.914086	0.808351	0.781356	0.875±0.087 N=8
9:20	0.986405	0.788284	0.836424	0.974598	0.899804	0.904105	0.838733	0.769876	0.875±0.075 N=8			0.976106	0.965906	1.04614	0.977715	0.789473	0.878636	0.787341	0.954215	0.922±0.088 N=8			0.872523	0.798654	0.761696	0.807587	0.869246	0.887498	0.858599	0.854587	0.839±0.041 N=8			0.725404	0.862127	0.849313	0.958965	0.942719	0.964117	0.792171	0.797355	0.862±0.082 N=8
9:45	0.95741	0.7884	0.936359	0.970792	0.872509	0.963936	0.871387	0.865715	0.903±0.060 N=8			0.963507	0.973616	1.013	0.995342	0.969054	0.846497	0.762254	0.907473	0.929±0.080 N=8			0.838346	0.88194	0.823603	0.718468	0.814882	0.7683	0.808515	0.847399	0.813±0.047 N=8			0.720409	0.939092	0.791743	0.905031	0.801303	0.882745	0.757193	0.89589	0.837±0.074 N=8
10:10	0.903478	0.763889	0.929112	0.883694	0.881982	0.935722	0.882829	0.782395	0.870±0.060 N=8			0.914186	0.943537	0.966869	1.01191	0.927443	0.854523	0.774336	0.868793	0.908±0.069 N=8			0.891952	0.778459	0.849874	0.763115	0.883324	0.78043	0.791114	0.863934	0.825±0.049 N=8			0.737726	0.964428	0.798708	0.888702	0.844293	0.850716	0.759355	0.89678	0.843±0.071 N=8
10:35	0.952604	0.83918	0.903359	0.819333	0.855998	0.895615	0.920647	0.832904	0.877±0.044 N=8			0.928851	0.954111	0.951826	0.962753	0.939085	0.850492	0.801128	0.844484	0.904±0.058 N=8			0.835414	0.772532	0.823525	0.828721	0.903112	0.793352	0.85955	0.865779	0.835±0.039 N=8			0.737816	0.904556	0.856682	0.884559	0.885065	0.816029	0.783099	0.919819	0.848±0.060 N=8
11:00	1.00106	0.84672	0.85586	0.793931	0.810489	0.887174	0.85964	0.770037	0.853±0.066 N=8			0.876933	0.94756	0.910447	0.901789	0.93207	0.846095	0.793884	0.840705	0.881±0.048 N=8			0.823437	0.792125	0.836598	0.942924	0.840029	0.744844	0.8716	0.913079	0.846±0.059 N=8			0.828633	0.90135	0.778242	0.901835	0.789392	0.744074	0.8047	0.850701	0.825±0.053 N=8
11:25	0.902921	0.783248	0.852655	0.90409	0.78021	0.843024	0.798414	0.743493	0.826±0.055 N=8			0.858097	0.867945	0.793875	0.813797	0.894144	0.949833	0.822343	0.809308	0.851±0.049 N=8			0.887676	0.798191	0.727615	0.895898	0.754302	0.873047	0.855342	0.87772	0.834±0.061 N=8			0.870352	0.967104	0.695152	0.835177	0.742945	0.95145	0.898517	0.881837	0.855±0.089 N=8
11:50	0.828055	0.761757	0.903857	0.838351	0.776851	0.924896	0.829968	0.766807	0.829±0.057 N=8			0.829615	0.849693	0.811051	0.876781	0.888783	0.905981	0.778924	0.745277	0.836±0.052 N=8			0.885416	0.748929	0.819825	0.882273	0.840603	0.856615	0.805066	0.756582	0.824±0.049 N=8			0.777614	0.921591	0.7302	0.931828	0.847685	0.931024	0.798394	0.772841	0.839±0.076 N=8
12:15	0.93501	0.759185	0.839114	0.820544	0.941855	0.936534	0.82253	0.734198	0.849±0.076 N=8			0.765212	0.807264	0.76905	0.838085	0.83959	0.884071	0.748833	0.797009	0.806±0.043 N=8			0.845806	0.741631	0.754019	0.83949	0.750718	0.752555	0.783432	0.730687	0.775±0.042 N=8			0.776674	0.883156	0.856365	0.886321	0.846867	0.907613	0.724391	0.76736	0.831±0.062 N=8
12:40	0.84906	0.814475	0.882705	0.867546	0.91894	0.9286	0.772901	0.754687	0.849±0.060 N=8			0.876065	0.8037	0.833975	0.783622	0.765113	0.883354	0.74938	0.902475	0.825±0.054 N=8			0.910198	0.808281	0.739449	0.837306	0.785066	0.813396	0.763387	0.757843	0.802±0.051 N=8			0.820955	0.957702	0.92282	0.886721	0.858866	0.863096	0.769992	0.840149	0.865±0.055 N=8
13:05	0.841605	0.870826	0.956528	0.871656	0.871887	0.891227	0.762596	0.806366	0.859±0.054 N=8			0.900717	0.786985	0.805368	0.786112	0.751478	0.804456	0.78141	0.948133	0.821±0.063 N=8			0.897997	0.810731	0.845373	0.784769	0.78394	0.756285	0.808374	0.776124	0.808±0.042 N=8			0.834648	0.87111	0.842482	0.850573	0.794394	0.909252	0.807531	0.945576	0.857±0.047 N=8
13:30	0.887365	0.782366	0.838188	0.963591	0.895061	0.772473	0.751717	0.879668	0.846±0.068 N=8			0.869792	0.816273	0.788916	0.771945	0.883925	0.767589	0.766822	0.912897	0.822±0.055 N=8			0.817439	0.738939	0.841116	0.728311	0.752357	0.760288	0.909622	0.798661	0.793±0.057 N=8			0.824803	0.823851	0.811935	0.860991	0.759743	0.902454	0.884756	0.967854	0.855±0.060 N=8
13:55	0.854391	0.759206	0.766506	0.94373	0.890396	0.79345	0.772859	0.783033	0.820±0.064 N=8			0.819864	0.841217	0.776418	0.803427	0.834899	0.829975	0.774997	0.888338	0.821±0.035 N=8			0.847323	0.825918	0.794661	0.761217	0.846867	0.754576	0.825086	0.805472	0.808±0.033 N=8			0.792743	0.949721	0.821655	0.813769	0.75312	0.920528	0.889128	0.949761	0.861±0.071 N=8
14:20	0.739377	0.861958	0.947439	0.942263	0.843102	0.801415	0.898794	0.728727	0.845±0.079 N=8			0.797242	0.907769	0.817549	0.794255	0.791787	0.894163	0.75986	0.858286	0.828±0.050 N=8			0.813623	0.787886	0.743574	0.783323	0.876058	0.816159	0.813772	0.772797	0.801±0.037 N=8			0.821017	0.993626	0.878878	0.781671	0.837573	0.852134	0.797771	0.926664	0.861±0.066 N=8
14:45	0.793008	0.92199	0.976059	1.05429	0.808578	0.803502	0.821117	0.808794	0.873±0.092 N=8			0.84701	0.981529	0.81328	0.807913	0.791508	0.869212	0.77612	0.89435	0.848±0.063 N=8			0.769376	0.783871	0.75501	0.898602	0.78819	0.794411	0.834333	0.796623	0.803±0.042 N=8			0.903482	0.973225	0.810685	0.760338	0.781478	0.808597	0.819668	0.896434	0.844±0.068 N=8
15:10	0.851755	0.900419	0.896213	1.01121	0.867681	0.810005	0.851527	1.0103	0.900±0.069 N=8			0.840383	0.948642	0.832513	0.829522	0.792489	0.885971	0.779717	0.901376	0.851±0.053 N=8			0.774788	0.759396	0.725388	0.846067	0.779363	0.817734	0.821634	0.782048	0.788±0.036 N=8			0.91419	0.935089	0.732118	0.855964	0.759203	0.781649	0.783936	0.852251	0.827±0.069 N=8
15:35	0.902055	0.920857	0.931364	1.03548	0.974132	0.837347	0.865938	0.993769	0.933±0.062 N=8			0.875823	0.915091	0.826419	0.863779	0.883759	0.870157	0.837364	0.947889	0.878±0.037 N=8			0.747589	0.741944	0.725835	0.822401	0.820786	0.839267	0.816557	0.718985	0.779±0.047 N=8			0.765577	0.874461	0.880005	0.934241	0.74806	0.767801	0.866439	0.878763	0.839±0.064 N=8
16:25	0.961796	0.842438	0.794414	0.883499	0.934512	0.830961	0.85983	0.949369	0.882±0.057 N=8			0.917433	0.868557	0.830026	0.811522	0.944321	0.879125	0.961312	0.884257	0.887±0.049 N=8			0.824429	0.747991	0.738514	0.878646	0.815023	0.80453	0.85562	0.746646	0.801±0.049 N=8			0.764026	0.913071	0.886044	0.874505	0.730997	0.733863	0.874669	0.909707	0.836±0.074 N=8
16:50	0.908979	0.865342	0.867614	0.841368	0.882955	0.838031	0.871508	0.936647	0.877±0.031 N=8			0.94883	0.876598	0.929434	0.808485	0.907796	0.954463	0.935248	0.85231	0.902±0.048 N=8			0.72534	0.765519	0.750777	0.79725	0.831707	0.775774	0.833874	0.767477	0.781±0.036 N=8			0.78203	0.844507	0.841803	0.847494	0.735786	0.773911	0.860935	0.87862	0.821±0.047 N=8
17:15	0.79507	0.751593	0.812354	0.756066	0.877278	0.830122	0.942334	0.809909	0.822±0.059 N=8			0.853532	0.804738	0.826742	0.753743	0.924527	0.941558	0.877219	0.792919	0.847±0.061 N=8			0.776166	0.778295	0.751999	0.809144	0.894173	0.793285	0.858249	0.801723	0.808±0.044 N=8			0.886368	0.829513	0.882426	0.892923	0.782585	0.720349	0.856129	0.960169	0.851±0.069 N=8
17:40	0.790144	0.783937	0.784442	0.789375	0.869928	0.932975	0.842887	0.843415	0.830±0.050 N=8			0.845888	0.81529	0.915422	0.796348	0.992345	0.843845	0.854141	0.89878	0.870±0.059 N=8			0.72619	0.790001	0.80076	0.761605	0.878867	0.844183	0.831655	0.919612	0.819±0.059 N=8			0.885624	0.781015	0.77895	0.817386	0.749199	0.735587	0.934173	0.958119	0.830±0.080 N=8
18:05	0.814032	0.858933	0.835438	0.818238	0.902631	0.828766	0.834052	0.851915	0.843±0.027 N=8			0.909239	0.889452	0.935783	0.844395	0.942887	0.868029	0.873059	0.926141	0.899±0.033 N=8			0.761562	0.767553	0.760779	0.82637	0.839367	0.90839	0.899986	0.883762	0.831±0.059 N=8			0.812025	0.836652	0.795976	0.774772	0.772868	0.769499	0.972983	0.935772	0.834±0.073 N=8
18:30	0.894461	0.90971	0.870034	0.876099	0.934003	0.85651	0.876157	0.954913	0.896±0.032 N=8			0.832016	0.984054	1.0012	0.895773	0.984978	0.959401	0.899394	0.825351	0.923±0.065 N=8			0.852469	0.825521	0.723254	0.890583	0.773242	0.84079	0.946354	0.86475	0.840±0.064 N=8			0.853516	0.906105	0.882372	0.86143	0.935829	0.832388	0.969864	0.909889	0.894±0.043 N=8
18:55	0.907399	1.00408	1.0011	0.96047	0.949413	0.896048	0.923995	0.869927	0.939±0.045 N=8			0.873062	0.937199	0.908972	0.914673	1.03073	1.00686	0.988326	0.892906	0.944±0.054 N=8			0.866194	0.818084	0.702705	0.827172	0.790059	0.85753	0.845594	0.813483	0.815±0.048 N=8			0.908045	0.775848	0.782563	0.86839	0.987141	0.907	0.95239	0.795872	0.872±0.075 N=8
19:20	0.824879	0.907851	0.911108	0.743364	0.908996	0.996518	0.965977	0.827124	0.886±0.077 N=8			0.867575	0.845998	0.89916	0.834201	0.963425	1.0196	0.911389	0.950742	0.912±0.059 N=8			0.789005	0.775755	0.740749	0.818973	0.892933	0.868287	0.848398	0.871489	0.826±0.050 N=8			0.857961	0.836813	0.89788	0.949085	0.999365	0.93045	0.895729	0.891325	0.907±0.048 N=8
19:45	0.908045	0.910489	0.917171	0.780608	1.01726	0.971711	0.848519	0.869387	0.903±0.068 N=8			0.986683	0.952198	0.994546	0.945999	0.953083	0.970256	0.940104	0.988329	0.966±0.020 N=8			0.815653	0.800106	0.696068	0.898153	0.880701	0.801819	0.899715	0.881673	0.834±0.066 N=8			0.972685	0.956179	0.93768	0.931899	0.963606	0.886974	0.896443	0.966605	0.939±0.030 N=8
	RER(CO2/O2)
RER Night	Control											Control+D-serine											ScKO											ScKO+D-serine
20:00	0.947293	0.955463	0.957079	0.962541	0.846045	0.918394	0.909426	0.929691	0.928±0.036 N=8			0.818014	0.894096	0.823968	0.945267	0.984034	0.964074	1.02208	0.847634	0.912±0.073 N=8			0.963079	0.777646	0.79096	0.870529	0.878189	0.946358	0.961318	0.873587	0.883±0.067 N=8			0.962004	1.0653	0.947918	0.904248	0.962366	0.95922	0.915011	0.989594	0.963±0.046 N=8
20:25	0.95926	0.85281	0.886349	0.967165	0.89465	0.899261	0.935874	0.943051	0.917±0.037 N=8			0.787637	0.932153	0.838114	0.910697	0.98186	0.934973	0.928682	0.807338	0.890±0.065 N=8			0.911944	0.803501	0.873314	0.892071	0.87107	0.867561	0.930917	0.887687	0.880±0.035 N=8			0.989432	1.02071	0.955245	0.996069	0.961158	1.01255	0.983233	0.958852	0.985±0.023 N=8
20:50	1.00914	0.976884	0.894093	0.900912	0.982422	0.9278	0.896658	0.906582	0.937±0.043 N=8			0.855333	0.920672	0.977522	0.960201	0.930354	0.941492	0.889389	0.85285	0.916±0.043 N=8			0.899008	0.750011	0.841024	0.908352	0.870431	0.94389	0.925869	0.890532	0.879±0.057 N=8			0.964901	1.00937	0.960071	0.956846	0.990091	1.02861	0.992035	1.00146	0.988±0.024 N=8
21:15	0.979016	0.956325	0.989086	0.963791	0.978596	0.935383	0.918482	0.865974	0.948±0.038 N=8			0.799224	0.948363	0.973668	0.898543	0.913847	0.940806	0.857058	0.929019	0.908±0.052 N=8			0.917427	0.834806	0.839428	0.924574	0.91229	0.965618	0.933128	0.899527	0.903±0.042 N=8			0.998298	1.00877	0.96265	1.00345	0.982834	0.99304	0.999993	1.00073	0.994±0.014 N=8
21:40	0.97127	0.960479	0.929853	0.925965	0.994435	0.902888	0.955805	0.974643	0.952±0.028 N=8			0.890346	0.980527	0.957446	0.946272	0.965232	0.979943	0.977416	0.922512	0.952±0.030 N=8			0.924772	0.926511	0.899015	0.975331	0.889374	0.979988	0.910173	0.900519	0.926±0.032 N=8			1.00201	1.04545	0.994551	1.05019	0.978441	0.93388	1.00972	1.01373	1.003±0.035 N=8
22:05	0.978683	1.00181	0.993434	0.899485	0.963181	0.9551	1.00602	0.996146	0.974±0.033 N=8			0.888752	0.940916	0.99069	0.9438	0.992998	0.911261	1.00231	0.939403	0.951±0.038 N=8			0.92717	0.87717	0.937184	0.929333	0.890609	0.959809	0.931967	0.955336	0.926±0.027 N=8			1.03278	1.02847	0.959417	1.00932	0.994069	0.929965	0.97423	1.01207	0.993±0.033 N=8
22:30	0.980601	0.990785	1.02781	0.957283	0.949218	0.911537	0.960453	0.879161	0.957±0.043 N=8			0.915264	0.94642	0.959139	0.925417	0.970271	0.963735	1.02543	0.985771	0.961±0.032 N=8			0.988589	0.886003	0.934903	0.962953	0.924493	0.979441	0.945064	0.869173	0.936±0.040 N=8			1.02474	0.970453	0.970652	0.990436	1.01989	0.960207	0.964325	1.00687	0.988±0.024 N=8
22:55	0.968365	0.98849	0.954225	0.941307	0.840189	0.994555	1.03295	0.982545	0.963±0.053 N=8			0.948692	0.962322	1.01265	0.986326	0.975817	0.942998	0.993963	0.948261	0.971±0.023 N=8			0.984404	0.892677	0.915306	0.96968	0.948044	0.968939	0.955802	0.951509	0.948±0.028 N=8			1.02231	1.01476	0.953583	1.0135	0.986875	1.00343	0.994331	1.01124	1.000±0.021 N=8
23:20	0.97817	0.957846	0.949933	0.933496	0.864798	0.957877	0.981713	0.904612	0.941±0.037 N=8			0.92473	1.04089	1.04873	0.937283	0.966325	0.97109	1.00846	0.90368	0.975±0.050 N=8			0.909975	0.902052	0.952308	0.99766	0.973455	0.921046	0.939072	0.911674	0.938±0.032 N=8			1.00122	0.956554	0.931169	1.01237	1.0074	1.00845	0.970209	1.03073	0.990±0.031 N=8
0:10	0.965222	1.00606	0.969493	0.952233	0.923112	0.986142	0.985148	0.895434	0.960±0.034 N=8			0.933436	1.00341	1.01471	0.98206	0.948592	0.948236	1.02669	0.972403	0.979±0.032 N=8			0.896713	0.906865	1.00875	0.939929	0.908749	0.90384	0.949933	0.849471	0.921±0.044 N=8			0.963845	0.961743	0.931284	1.02395	0.970014	0.975664	0.936788	1.00786	0.971±0.030 N=8
0:35	0.928776	0.98584	0.93341	0.980133	0.933165	1.01675	1.00673	0.938936	0.965±0.034 N=8			0.89174	0.942752	0.98612	1.01446	0.965898	0.968934	0.969917	0.924844	0.958±0.035 N=8			0.922905	0.86304	0.930294	0.910862	0.857281	0.942862	0.923795	0.880374	0.904±0.030 N=8			0.98121	0.980961	0.905224	0.97557	0.989455	0.97772	0.966881	1.00559	0.973±0.028 N=8
1:00	0.900444	0.947216	0.971515	1.0009	0.916039	0.972606	1.00944	0.85999	0.947±0.048 N=8			0.905445	0.981419	0.982695	0.993988	1.01698	0.98397	0.978906	0.919717	0.970±0.035 N=8			0.924374	0.910287	0.898076	0.992548	0.889019	0.960558	0.915924	0.899029	0.924±0.033 N=8			0.958479	1.02709	0.85146	1.04281	0.992244	0.977684	0.954395	0.982647	0.973±0.054 N=8
1:25	0.897696	0.989209	1.02583	0.979744	0.826331	1.0071	1.02308	0.986089	0.967±0.065 N=8			0.903654	0.962108	1.06329	1.02622	0.975847	0.943228	1.00813	0.91832	0.975±0.051 N=8			0.931055	0.926412	0.988629	0.987719	0.902413	0.961196	0.929918	0.867421	0.937±0.039 N=8			0.994787	1.01661	0.849579	1.01087	0.958916	0.98054	0.940132	0.991708	0.968±0.051 N=8
1:50	0.903181	0.956823	0.985803	1.00496	0.904552	1.00094	0.99213	0.993143	0.968±0.039 N=8			0.884368	1.01996	1.0758	1.01205	1.00139	1.028	1.00392	0.952463	0.997±0.053 N=8			0.899905	0.899669	0.932132	0.990949	0.90529	0.94819	0.904045	0.927777	0.926±0.030 N=8			0.931133	0.960852	0.79005	0.972628	0.97489	0.995264	0.851062	0.959564	0.929±0.067 N=8
2:15	0.958517	0.937548	0.981456	0.988697	0.963498	0.996359	0.995286	1.02236	0.980±0.025 N=8			0.931814	1.04722	1.04571	1.03868	1.00594	0.993953	1.00614	0.949255	1.002±0.040 N=8			0.914356	0.926665	0.971372	0.980606	0.932432	0.895973	0.90257	0.898564	0.928±0.030 N=8			0.881235	0.842188	0.900612	1.01326	0.931801	0.917267	0.9024	0.96818	0.920±0.049 N=8
2:40	0.96212	0.973063	0.983453	0.973779	0.976885	0.953754	1.00926	1.00845	0.980±0.019 N=8			0.950021	1.00457	1.01133	1.01841	0.991409	0.97608	0.974417	0.927629	0.982±0.029 N=8			0.903235	0.907264	0.955938	0.87951	0.915133	0.875121	0.855878	0.856641	0.894±0.032 N=8			0.936589	0.819612	0.855157	0.976377	0.931572	0.883766	0.940615	0.936533	0.910±0.049 N=8
3:05	0.90883	0.9112	0.949265	0.940052	0.920743	0.905741	0.968603	0.982451	0.936±0.027 N=8			0.846045	0.985546	0.969827	0.993067	0.98509	0.982912	0.978262	0.863505	0.951±0.056 N=8			0.821641	0.899783	0.909736	0.866683	0.923603	0.819362	0.834604	0.796771	0.859±0.045 N=8			0.883757	0.809258	0.738686	0.939438	0.975771	0.925274	0.917785	0.934409	0.891±0.074 N=8
3:30	0.85983	0.964764	0.930965	0.94398	0.915195	0.939772	0.896476	0.961866	0.927±0.033 N=8			0.866635	0.965697	1.01639	1.02408	0.969436	0.962453	0.969558	0.864003	0.955±0.056 N=8			0.873904	0.929313	0.91194	0.834281	0.889458	0.786408	0.819097	0.780828	0.853±0.053 N=8			0.819964	0.777603	0.737587	0.897382	0.940636	0.887699	0.798107	0.863901	0.840±0.064 N=8
4:20	0.847406	0.902779	0.895663	0.912689	0.907096	0.856642	0.907843	0.970928	0.900±0.035 N=8			0.879376	0.952364	1.00535	1.02761	0.996192	0.981485	0.956626	0.935758	0.967±0.044 N=8			0.76577	0.929213	0.97978	0.856988	0.888342	0.777293	0.920954	0.844031	0.870±0.070 N=8			0.812406	0.748481	0.85956	0.886356	0.960064	0.937899	0.755782	0.89753	0.857±0.074 N=8
4:45	0.815575	0.865727	0.889592	0.890695	0.875119	0.804471	0.96841	0.960358	0.884±0.055 N=8			0.926509	0.938027	1.00373	0.98262	0.984164	0.888337	0.975722	0.93444	0.954±0.036 N=8			0.798643	0.922214	0.924995	0.96216	0.9405	0.756585	0.891307	0.903002	0.887±0.067 N=8			0.868844	0.893287	0.894157	0.873856	0.88123	0.896187	0.76984	0.843179	0.865±0.040 N=8
5:10	0.779879	0.917294	0.921646	0.912993	0.845705	0.772347	0.899181	0.922355	0.871±0.060 N=8			0.920068	0.951827	0.960047	0.995454	0.929758	0.915405	0.912473	0.916541	0.938±0.027 N=8			0.756176	0.81113	0.900367	0.909553	0.903146	0.815103	0.842483	0.849731	0.848±0.051 N=8			0.929318	0.756441	0.812831	0.852112	0.892749	0.798919	0.87093	0.774335	0.836±0.056 N=8
5:35	0.837717	0.873734	0.957278	0.966818	0.785054	0.770813	0.849818	0.860338	0.863±0.066 N=8			0.896311	0.989698	0.974843	0.958601	1.00485	0.873333	0.862502	0.918906	0.935±0.051 N=8			0.836008	0.861347	0.94367	0.889157	0.918439	0.902199	0.870267	0.88349	0.888±0.032 N=8			0.915107	0.799296	0.801259	0.962041	0.918799	0.855893	0.900192	0.81347	0.871±0.058 N=8
6:00	0.91852	0.862161	0.904855	0.965386	0.847214	0.839002	0.893042	0.896313	0.891±0.039 N=8			0.868069	0.980119	0.997255	0.970609	0.978813	0.856068	0.840324	0.915577	0.926±0.060 N=8			0.881535	0.879448	0.894563	0.915182	0.870075	0.846617	0.89179	0.906939	0.886±0.020 N=8			0.855829	0.830982	0.722012	1.0146	0.987435	0.853649	0.836044	0.949548	0.881±0.090 N=8
6:25	1.00172	0.818029	0.880815	0.941083	0.892487	0.883102	0.90494	0.90018	0.903±0.049 N=8			0.932167	0.958945	1.00408	1.00962	0.981298	0.898546	0.854062	0.938047	0.947±0.050 N=8			0.883249	0.845034	0.949014	0.902582	0.817573	0.851033	0.904206	0.916517	0.884±0.040 N=8			0.872868	0.923656	0.724354	1.00858	0.98732	0.953064	0.844857	0.900696	0.902±0.085 N=8
6:50	0.932799	0.769445	0.957327	0.936858	0.875289	0.962299	0.86559	0.909093	0.901±0.060 N=8			0.937993	0.975509	1.00471	1.00188	0.944109	0.964205	0.860844	0.943347	0.954±0.043 N=8			0.868872	0.879	0.823242	0.908367	0.872247	0.870877	0.835207	0.903867	0.870±0.028 N=8			0.864083	0.855177	0.68572	0.968145	0.961873	1.00472	0.954419	0.949222	0.905±0.096 N=8
7:15	0.911323	0.760826	0.920558	0.907879	0.916567	0.947453	0.866519	0.747019	0.872±0.071 N=8			0.868062	0.946375	0.915944	0.962608	0.927462	0.916083	0.773239	0.894932	0.901±0.055 N=8			0.861394	0.905995	0.855817	0.935144	0.900752	0.920102	0.860196	0.863213	0.888±0.029 N=8			0.90402	0.88151	0.781029	0.938574	0.854959	0.98702	0.935968	0.944603	0.903±0.060 N=8
20:10	0.931785	0.957065	0.99235	0.786025	0.928031	0.89362	0.935968	0.91744	0.918±0.057 N=8			0.894771	0.960728	0.900814	0.806863	0.927958	0.885689	0.962353	0.835257	0.897±0.052 N=8			0.924835	0.79635	0.810114	0.925896	0.888574	0.872967	0.903319	0.846625	0.871±0.046 N=8			1.01612	0.867536	0.929403	0.917947	0.962337	0.950751	0.898224	0.971282	0.939±0.043 N=8
20:35	0.94732	0.894995	0.980366	0.867825	0.953402	0.884381	0.964453	0.959307	0.932±0.040 N=8			0.90057	0.955595	0.953024	0.883551	0.818207	0.970272	1.02138	0.947474	0.931±0.058 N=8			0.957386	0.848852	0.776729	0.866155	0.90875	0.957367	0.869235	0.918355	0.888±0.057 N=8			0.888949	0.912767	0.962825	0.899795	1.00509	0.942739	0.956088	0.944026	0.939±0.035 N=8
21:00	0.980844	0.950536	0.954558	0.835383	0.929974	0.881579	0.992353	0.939055	0.933±0.048 N=8			0.908134	0.88524	0.952509	0.892097	0.859663	0.860058	0.918076	0.984873	0.908±0.041 N=8			0.980995	0.905496	0.763353	0.949244	0.907551	0.908549	0.968877	0.93591	0.915±0.063 N=8			0.967814	1.03121	0.957546	1.00877	1.03162	0.989051	0.924582	0.944856	0.982±0.037 N=8
21:50	0.983411	0.930357	0.958875	0.894423	0.990272	0.964142	0.881922	0.819655	0.928±0.055 N=8			0.878454	0.906115	1.0014	0.862537	0.830385	0.86947	0.845936	0.926357	0.890±0.051 N=8			0.956716	0.856554	0.779912	0.915692	0.991663	0.964255	0.921123	0.913108	0.912±0.063 N=8			0.92396	0.974685	0.962487	1.0223	1.03705	1.01589	0.969411	0.980156	0.986±0.035 N=8
22:15	0.99088	0.973523	0.957668	0.935462	0.936638	0.987561	0.931384	0.827064	0.943±0.049 N=8			0.912677	0.963955	1.0266	0.892391	0.89082	0.913865	0.918138	1.01458	0.942±0.050 N=8			0.984387	0.896629	0.845412	0.88867	0.895404	0.976153	0.941949	0.960676	0.924±0.046 N=8			0.98629	0.882743	0.951367	1.02246	1.00955	0.984289	0.991877	0.982615	0.976±0.040 N=8
22:40	1.01089	0.999929	1.00489	0.930234	0.968753	0.899568	0.916235	0.941049	0.959±0.040 N=8			0.831446	0.937051	0.95396	0.950335	0.915791	0.931216	0.985957	0.940453	0.931±0.042 N=8			0.990751	0.896467	0.907438	0.893631	0.962598	0.972218	0.940589	0.862637	0.928±0.042 N=8			0.910772	0.926361	0.972375	1.02528	1.01419	0.990112	0.993638	1.02783	0.983±0.041 N=8
23:05	0.999638	0.937566	0.953262	0.838297	0.956196	0.943875	0.852523	0.803662	0.911±0.065 N=8			0.911147	0.953202	0.990655	1.01255	0.912546	0.937636	0.988269	0.985408	0.961±0.036 N=8			0.963404	0.901302	0.899096	0.938891	0.916046	0.951705	0.93114	0.888172	0.924±0.025 N=8			0.980248	0.933333	0.950083	1.01002	0.968911	0.943863	0.972512	0.988611	0.968±0.024 N=8
23:30	1.00897	0.979931	0.992208	0.855764	0.971894	0.992426	0.969979	0.835356	0.951±0.062 N=8			0.929982	0.977905	0.978788	0.940783	0.90553	0.957833	1.00356	0.938696	0.954±0.030 N=8			0.985093	0.868496	0.963898	0.872422	0.948786	0.968556	0.9101	0.891365	0.926±0.043 N=8			0.923304	0.967962	0.963458	0.98736	0.997244	1.04868	0.931432	0.974304	0.974±0.037 N=8
23:55	0.970907	1.00253	1.02485	0.883472	0.987525	0.927418	0.974266	0.928322	0.962±0.043 N=8			0.914766	0.975368	1.02303	1.00569	0.931124	0.968644	1.03517	0.99576	0.981±0.040 N=8			1.0036	0.91103	0.962461	0.918563	0.873695	0.956201	0.865174	0.805948	0.912±0.059 N=8			0.974682	0.980534	0.955022	0.994882	0.962401	0.978201	0.950336	0.968734	0.971±0.014 N=8
0:20	1.01666	1.05712	0.977104	0.898239	0.987995	0.988636	0.94499	0.917439	0.974±0.049 N=8			0.949844	0.945728	1.01149	1.01746	0.976116	0.999332	0.995333	1.00873	0.988±0.026 N=8			0.956316	0.917143	0.948382	0.930102	0.961314	0.945267	0.931103	0.926115	0.939±0.015 N=8			0.872541	0.99057	0.943858	1.00256	0.954155	0.928836	0.994673	1.02518	0.964±0.046 N=8
0:45	1.01477	1.00254	1.03876	0.951282	0.992459	1.01298	0.987779	0.989003	0.999±0.024 N=8			0.971455	1.00745	1.02693	1.01843	0.996504	1.00685	0.995813	1.01108	1.004±0.016 N=8			0.925615	0.900759	0.956911	0.91193	0.911393	1.00875	0.928794	0.925984	0.934±0.032 N=8			0.863072	1.00843	0.923597	1.01699	0.980487	0.912755	0.938506	0.98536	0.954±0.050 N=8
1:10	0.981817	0.990326	1.01149	0.852809	0.952786	0.959879	0.987046	0.932064	0.959±0.046 N=8			0.977059	1.0004	1.03139	1.01649	0.993399	0.986726	1.01497	1.02163	1.005±0.018 N=8			1.01458	0.916517	0.952806	0.940158	0.939649	0.972629	0.937253	0.895212	0.946±0.034 N=8			0.952883	0.937617	0.94961	0.974729	0.990426	0.982601	0.952493	0.977206	0.965±0.018 N=8
1:35	0.949354	0.981559	0.998041	0.962594	1.01685	0.989882	1.00608	0.922867	0.978±0.029 N=8			0.948424	0.953754	1.07905	1.00506	0.984375	1.02624	1.01435	0.984092	0.999±0.039 N=8			0.970563	0.894081	0.93128	0.944523	0.953803	0.953637	0.909618	0.916091	0.934±0.024 N=8			0.968492	0.916449	0.952296	1.00855	0.981555	0.995871	0.989447	1.01478	0.978±0.030 N=8
2:25	0.885065	0.982279	1.04116	0.968183	0.948828	0.99979	0.976686	1.00798	0.976±0.043 N=8			0.978008	1.01107	1.03181	1.06143	0.973376	0.975896	1.01865	0.993045	1.005±0.029 N=8			0.913086	0.918978	0.934199	0.906966	0.964716	0.931492	0.884208	0.890996	0.918±0.024 N=8			0.967819	0.898743	0.891191	1.00478	0.921824	0.961055	0.958041	0.995597	0.950±0.039 N=8
2:50	0.905398	1.01286	0.993476	0.969496	0.951562	0.970997	0.981605	1.00622	0.974±0.032 N=8			0.999968	0.999094	1.05566	1.03356	0.996781	0.996364	1.01003	0.994742	1.011±0.021 N=8			0.937033	0.920262	0.946521	0.942113	0.959646	0.966081	0.891491	0.914926	0.935±0.023 N=8			0.966735	0.889855	0.802435	0.990142	0.894328	0.912297	0.951523	0.981498	0.924±0.058 N=8
3:15	0.973823	0.932691	0.999592	0.997784	0.845013	0.975478	0.987734	0.957362	0.959±0.048 N=8			1.00205	0.973839	1.01436	1.01951	0.974147	0.976308	0.980297	0.983544	0.991±0.017 N=8			0.953086	0.887018	0.930435	0.93716	0.901678	0.949428	0.935864	0.836959	0.916±0.037 N=8			0.959062	0.870212	0.764794	0.985752	0.960716	0.807058	0.938038	0.981307	0.908±0.079 N=8
3:40	0.970766	0.9711	1.01492	0.953478	0.830115	0.937035	0.998882	1.01089	0.961±0.056 N=8			0.979271	0.985812	1.03046	1.04727	1.01407	0.991069	0.999045	0.982828	1.004±0.023 N=8			0.910573	0.933359	0.951783	0.875331	0.865579	0.938032	0.918358	0.819709	0.902±0.042 N=8			0.892426	0.885777	0.755964	0.962412	0.932339	0.866759	0.87347	0.957562	0.891±0.062 N=8
4:05	0.945458	0.964287	0.990124	0.944599	0.876267	0.985882	0.946356	0.990035	0.955±0.035 N=8			0.963387	0.936918	0.962901	1.01787	1.05976	1.00546	1.01039	0.957912	0.989±0.038 N=8			0.886527	0.964618	0.962858	0.796657	0.787587	0.872518	0.921434	0.852988	0.881±0.063 N=8			0.934841	0.925398	0.927504	0.860912	0.963845	0.908951	0.837094	0.995787	0.919±0.048 N=8
4:30	0.909186	0.870308	0.983408	0.975926	0.947426	0.932698	0.927394	1.00921	0.944±0.042 N=8			0.908177	0.928414	0.991726	1.01551	0.978491	0.996663	1.0024	0.9266	0.968±0.038 N=8			0.864363	0.93325	0.916584	0.920635	0.839365	0.879916	0.89152	0.884884	0.891±0.029 N=8			0.901272	0.855406	0.944103	0.823856	0.905668	0.827443	0.937886	0.94684	0.893±0.048 N=8
4:55	0.937414	0.957879	0.979746	0.959576	0.964207	0.872336	0.900323	1.00612	0.947±0.040 N=8			0.887369	0.963528	1.01225	0.940424	1.00726	0.946692	1.0078	0.933675	0.962±0.041 N=8			0.819093	0.901593	0.957437	0.880519	0.848314	0.837285	0.880894	0.907544	0.879±0.041 N=8			0.848715	0.842601	0.910141	0.877364	0.90727	0.736663	0.882268	0.947065	0.869±0.059 N=8
5:20	0.954048	0.944962	0.944705	0.958544	0.9417	0.814206	0.843784	0.956987	0.920±0.053 N=8			0.92306	0.860225	0.980402	0.963084	1.00053	0.947438	0.99836	0.867113	0.943±0.051 N=8			0.871766	0.864406	0.930742	0.878546	0.854792	0.879095	0.901322	0.871494	0.882±0.022 N=8			0.860398	0.782219	0.830264	0.778128	0.76186	0.806575	0.792011	0.976924	0.824±0.065 N=8
5:45	0.920307	0.936988	0.869719	0.931631	0.903525	0.945694	0.815198	1.00648	0.916±0.053 N=8			0.797708	0.967475	0.953269	0.999668	0.982589	0.973816	1.02169	0.872994	0.946±0.069 N=8			0.736334	0.889395	0.962536	0.836141	0.817515	0.880419	0.917841	0.858897	0.862±0.064 N=8			0.795856	0.960081	0.89893	0.750867	0.913092	0.739994	0.791066	0.918993	0.846±0.080 N=8
6:10	0.844515	0.93145	0.812187	0.879435	0.842632	0.908335	0.790011	0.986849	0.874±0.061 N=8			0.897792	0.93828	0.978	0.993291	0.930163	0.860741	0.912634	0.771464	0.910±0.066 N=8			0.717059	0.919674	0.909278	0.767334	0.81389	0.889335	0.893843	0.868878	0.847±0.069 N=8			0.687063	0.844521	0.865279	0.787119	0.926566	0.776774	0.740154	0.898459	0.816±0.077 N=8
6:35	0.771954	0.887342	0.796926	0.921882	0.882142	0.896797	0.783557	0.981684	0.865±0.069 N=8			0.902313	0.933397	0.979947	0.966182	0.994643	0.871537	0.969083	0.965613	0.948±0.039 N=8			0.808689	0.890924	0.932895	0.848988	0.85431	0.867152	0.876881	0.913832	0.874±0.037 N=8			0.785931	0.778321	0.784992	0.927251	0.896484	0.784307	0.826895	0.89497	0.835±0.058 N=8
7:00	0.786834	0.966133	0.898691	0.822661	0.977267	0.824002	0.933057	1.02506	0.904±0.080 N=8			0.917679	0.945773	0.984848	1.01091	0.860212	0.881709	1.02656	0.944534	0.947±0.055 N=8			0.883736	0.910785	0.963885	0.903011	0.884957	0.926552	0.841568	0.750051	0.883±0.060 N=8			0.81913	0.803326	0.883816	0.947784	0.844858	0.915297	0.905622	0.867529	0.873±0.046 N=8
7:25	0.783945	0.902665	0.932631	0.897562	0.86648	0.812075	0.825361	0.937384	0.870±0.054 N=8			0.934957	0.938755	0.940095	0.99241	0.86835	0.758605	0.975452	0.874269	0.910±0.070N=8			0.89779	0.942272	0.94039	0.963966	0.789402	0.909469	0.877616	0.905557	0.903±0.050 N=8			0.786823	0.781828	0.910889	0.963014	0.975766	0.911977	0.825657	0.86841	0.878±0.070 N=8
DAY	P value	Mean1	Mean2	Mean3	Mean4	Difference	SE of difference	t ratio	df	Difference	SE of difference	t ratio	df		Night	P value	Mean1	Mean2	Mean3	Mean4	Difference	SE of difference	t ratio	df	Difference	SE of difference	t ratio	df
	0.654446	0.890913	0.911638	0.861682	0.900862	-0.0207255	0.0453179	0.457336	14	0.0107767	0.0512053	0.210461	14			0.612848	0.928241	0.912396	0.882708	0.963208	0.0158456	0.0306162	0.517557	14	0.0508119	0.0325523	1.56093	14
	0.554848	0.917094	0.894295	0.883461	0.908961	0.022799	0.0376832	0.605017	14	-0.0146659	0.0429763	0.341255	14			0.356874	0.917302	0.890182	0.879758	0.984656	0.0271207	0.0284655	0.952757	14	0.0944739	0.0262138	3.60397	14
	0.873461	0.906189	0.911815	0.878332	0.902631	-0.00562575	0.0346826	0.162207	14	0.0091835	0.036916	0.248768	14			0.380394	0.936812	0.915977	0.87864	0.987924	0.0208349	0.023003	0.905747	14	0.071947	0.0187011	3.8472	14
	0.664666	0.885772	0.870365	0.884512	0.921628	0.0154075	0.0347945	0.442813	14	-0.051263	0.0342621	1.4962	14			0.118634	0.948332	0.907566	0.90335	0.99372	0.0407656	0.024521	1.66248	14	0.0861544	0.0204956	4.20356	14
	0.642946	0.866099	0.888197	0.868968	0.922608	-0.0220979	0.0466396	0.473801	14	-0.0344111	0.0395294	0.87052	14			0.972519	0.951917	0.952462	0.92571	1.0035	-0.000544481	0.0155256	0.0350698	14	0.0510354	0.0173143	2.94759	14
	0.794283	0.858989	0.848018	0.836308	0.877764	0.0109709	0.0412782	0.265779	14	-0.0297451	0.0365518	0.81378	14			0.249154	0.974231	0.951266	0.926072	0.992541	0.022965	0.0190994	1.20239	14	0.0412741	0.019197	2.15003	14
	0.848859	0.826546	0.832571	0.820645	0.850405	-0.00602438	0.0310319	0.194135	14	-0.0178339	0.0417607	0.42705	14			0.835334	0.957107	0.96143	0.936327	0.988446	-0.00432362	0.020416	0.211776	14	0.0270156	0.0152941	1.76641	14
	0.783378	0.822257	0.813351	0.832945	0.827874	0.00890628	0.0317789	0.280258	14	-0.014523	0.0419966	0.345814	14			0.702705	0.962829	0.971379	0.948295	1	-0.00855014	0.0219468	0.389585	14	0.0286242	0.0117929	2.42724	14
	0.428871	0.823006	0.846511	0.85637	0.844324	-0.023505	0.0288501	0.814727	14	0.00218712	0.0361234	0.0605457	14			0.168703	0.941056	0.975149	0.938405	0.989762	-0.0340936	0.0234899	1.45142	14	0.0146124	0.0223302	0.654377	14
	0.983052	0.85684	0.856111	0.824906	0.870977	0.000729002	0.0337113	0.0216248	14	-0.0148661	0.0349913	0.424853	14			0.314333	0.960355	0.978692	0.920531	0.971393	-0.0183372	0.0175703	1.04365	14	-0.00729911	0.0164821	0.44285	14
	0.524457	0.849285	0.824242	0.81996	0.856843	0.0250428	0.0383618	0.652805	14	-0.032601	0.0363238	0.897511	14			0.695364	0.965467	0.958082	0.903927	0.972827	0.00738427	0.0184717	0.399762	14	0.0147441	0.0169808	0.868283	14
	0.906375	0.822416	0.817712	0.86276	0.856898	0.00470373	0.0392764	0.11976	14	-0.0391856	0.0352183	1.11265	14			0.325226	0.947269	0.97039	0.923727	0.973352	-0.0231219	0.0226779	1.01958	14	0.00296152	0.0245156	0.120801	14
	0.643996	0.816481	0.799013	0.841495	0.808451	0.0174674	0.0369843	0.472292	14	-0.00943751	0.0350373	0.269356	14			0.796747	0.966885	0.975098	0.936845	0.967892	-0.00821348	0.0312875	0.262516	14	-0.00720613	0.0272273	0.264666	14
	0.874769	0.829256	0.824194	0.818173	0.823525	0.00506186	0.0315353	0.160514	14	0.000668623	0.0356934	0.0187324	14			0.256823	0.967691	0.997243	0.925995	0.92943	-0.0295519	0.0249977	1.18218	14	-0.0678127	0.0322915	2.10002	14
	0.251393	0.824887	0.848997	0.829329	0.858893	-0.0241104	0.0201517	1.19644	14	-0.00989613	0.0282433	0.350389	14			0.242781	0.980466	1.00234	0.927817	0.919618	-0.0218729	0.0179351	1.21956	14	-0.082721	0.0240952	3.4331	14
	0.325245	0.880526	0.852121	0.808207	0.901958	0.0284047	0.0278605	1.01954	14	-0.0498372	0.0304049	1.63912	14			0.902488	0.980096	0.981732	0.89359	0.910028	-0.00163662	0.0131182	0.124759	14	-0.0717049	0.0215223	3.33165	14
	0.989689	0.857911	0.858248	0.833145	0.902493	-0.000336863	0.0256061	0.0131556	14	-0.0442451	0.0271452	1.62994	14			0.541816	0.935861	0.950532	0.859023	0.890547	-0.0146711	0.0234616	0.625327	14	-0.0599845	0.0348854	1.71947	14
	0.514429	0.880574	0.861372	0.821824	0.889534	0.019203	0.0287076	0.668916	14	-0.0281624	0.0303451	0.928071	14			0.271411	0.926606	0.954782	0.853154	0.84036	-0.0281755	0.0246077	1.14499	14	-0.114422	0.032189	3.55468	14
	0.0736407	0.887131	0.834114	0.795305	0.88338	0.0530171	0.0274188	1.93361	14	-0.0492654	0.0310182	1.58828	14			0.00712596	0.900131	0.966844	0.870296	0.85726	-0.0667136	0.0211953	3.14757	14	-0.109585	0.0324226	3.37988	14
	0.0631584	0.880213	0.818562	0.810102	0.885135	0.0616509	0.030548	2.01817	14	-0.0665733	0.0257073	2.58967	14			0.0135018	0.883743	0.954194	0.887426	0.865072	-0.0704501	0.024939	2.8249	14	-0.089121	0.0202174	4.40813	14
	0.778857	0.863861	0.852265	0.810335	0.879641	0.0115957	0.0405051	0.286279	14	-0.0273759	0.0297032	0.921647	14			0.0183919	0.871425	0.937697	0.848461	0.835954	-0.0662716	0.0248447	2.66743	14	-0.101742	0.0236952	4.29378	14
	0.580059	0.860628	0.835277	0.837528	0.877334	0.0253506	0.0447538	0.566446	14	-0.0420575	0.0352376	1.19354	14			0.0386047	0.862696	0.93488	0.888072	0.870757	-0.072184	0.0316241	2.28256	14	-0.0641231	0.0291986	2.1961	14
	0.74996	0.876965	0.867325	0.839572	0.908761	0.00964025	0.0296591	0.325036	14	-0.0414355	0.0350977	1.18058	14			0.213303	0.890812	0.925854	0.885769	0.881262	-0.0350426	0.0268754	1.30389	14	-0.0445922	0.0408694	1.09109	14
	0.336569	0.861675	0.831452	0.830726	0.966793	0.030223	0.0303713	0.995116	14	-0.135341	0.0221978	6.09706	14			0.116265	0.902794	0.947096	0.883651	0.901924	-0.044302	0.0264607	1.67426	14	-0.0451721	0.0371225	1.21684	14
	0.606982	0.902006	0.884989	0.872657	0.985567	0.0170169	0.0323389	0.526205	14	-0.100578	0.026839	3.74748	14			0.0768123	0.901088	0.954075	0.87021	0.90542	-0.0529874	0.0277395	1.91018	14	-0.0486551	0.0397265	1.22475	14
	0.769135	0.867156	0.858884	0.868822	0.968436	0.00827201	0.0276411	0.299264	14	-0.109552	0.0291578	3.75722	14			0.420929	0.872268	0.900588	0.887827	0.90346	-0.0283201	0.0341554	0.829156	14	0.00287227	0.0308329	0.0931559	14
	0.795122	0.881819	0.891183	0.875358	0.991754	-0.00936375	0.0353792	0.264668	14	-0.100571	0.0355005	2.83294	14			0.481097	0.917786	0.896804	0.871085	0.9392	0.0209814	0.028987	0.723819	14	0.0423956	0.0254781	1.664	14
	0.884286	0.89086	0.8955	0.87545	0.976688	-0.00464064	0.0313101	0.148215	14	-0.0811877	0.0259599	3.12743	14			0.992728	0.931506	0.93126	0.887854	0.939035	0.000246599	0.0265774	0.00927852	14	0.00777561	0.0256937	0.302628	14
	0.0404106	0.832579	0.912252	0.896403	0.896443	-0.0796724	0.0352787	2.25837	14	0.0158093	0.0350767	0.450705	14			0.306426	0.933035	0.907581	0.914997	0.981931	0.025454	0.023979	1.06151	14	0.0743501	0.020926	3.553	14
	0.0189996	0.833974	0.922472	0.894878	1.01765	-0.0884978	0.0333854	2.6508	14	-0.0951797	0.0469923	2.02543	14			0.203668	0.927882	0.890082	0.912378	0.985742	0.0378	0.028347	1.33347	14	0.0956601	0.0233194	4.10217	14
	0.214148	0.874611	0.925342	0.847938	0.87515	-0.0507306	0.0389831	1.30135	14	0.0501916	0.0438419	1.14483	14			0.97356	0.942523	0.941629	0.92366	0.976398	0.000893876	0.0264927	0.0337405	14	0.0347696	0.0243722	1.42661	14
	0.299174	0.874779	0.921942	0.838799	0.861521	-0.0471634	0.0437429	1.0782	14	0.0604206	0.045553	1.32638	14			0.222566	0.958943	0.930776	0.928291	0.982571	0.0281667	0.0220665	1.27645	14	0.0517945	0.0222244	2.33052	14
	0.51079	0.903314	0.928843	0.812682	0.836676	-0.0255293	0.037832	0.674805	14	0.092167	0.0412338	2.23523	14			0.0914818	0.910627	0.961426	0.92372	0.968448	-0.0507987	0.0280343	1.81202	14	0.00702137	0.0162456	0.432201	14
	0.29745	0.870388	0.907699	0.825275	0.842588	-0.0373116	0.0344774	1.0822	14	0.0651108	0.0373282	1.74428	14			0.900224	0.950815	0.954134	0.92609	0.974218	-0.00331889	0.0259954	0.127672	14	0.0200838	0.0178371	1.12596	14
	0.352136	0.877455	0.904091	0.835248	0.848453	-0.0266362	0.0276744	0.962487	14	0.0556381	0.0315103	1.76571	14			0.411388	0.962411	0.981194	0.912084	0.970599	-0.018783	0.0221831	0.846726	14	-0.0105954	0.0158532	0.668344	14
	0.381927	0.853114	0.881185	0.84558	0.824866	-0.0280711	0.031095	0.902752	14	0.0563195	0.0272577	2.06618	14			0.498687	0.973523	0.988004	0.939468	0.964047	-0.0144814	0.0208493	0.694576	14	-0.0239575	0.0199981	1.19799	14
	0.382884	0.826007	0.851168	0.833724	0.855317	-0.0251609	0.0279289	0.900888	14	-0.00414901	0.0383575	0.108167	14			0.612089	0.998697	1.00431	0.933767	0.953649	-0.00561736	0.0108302	0.518674	14	-0.0506653	0.0197001	2.57182	14
	0.815316	0.828818	0.835763	0.824414	0.838897	-0.00694536	0.0291801	0.238017	14	-0.003134	0.0346664	0.0904046	14			0.0254408	0.958528	1.00526	0.946101	0.964696	-0.0467305	0.0186883	2.50053	14	-0.0405624	0.00941454	4.30848	14
	0.219509	0.848621	0.806139	0.774792	0.831093	0.042482	0.0330496	1.2854	14	-0.0249541	0.0285182	0.875023	14			0.277991	0.978404	0.999418	0.9342	0.97843	-0.0210143	0.0186179	1.12871	14	-0.0209879	0.0187791	1.11762	14
	0.446497	0.848614	0.82471	0.801866	0.865038	0.0239037	0.0305165	0.783306	14	-0.0403271	0.0291547	1.38321	14			0.161367	0.976246	1.00541	0.91808	0.949881	-0.029166	0.0197242	1.47869	14	-0.0555307	0.0185684	2.9906	14
	0.240246	0.859086	0.820582	0.807949	0.856946	0.038504	0.0313938	1.22648	14	-0.0363634	0.0297917	1.22059	14			0.0230959	0.973952	1.01077	0.934759	0.923602	-0.0368226	0.0144375	2.55048	14	-0.0871732	0.0234036	3.72478	14
	0.480266	0.846304	0.82227	0.793342	0.854548	0.0240337	0.0331401	0.725217	14	-0.0322785	0.0306876	1.05184	14			0.119292	0.958685	0.990508	0.916453	0.908367	-0.0318232	0.0191793	1.65925	14	-0.0821405	0.0305531	2.68845	14
	0.98008	0.820446	0.821142	0.80764	0.861303	-0.000695497	0.0273626	0.0254178	14	-0.0401613	0.0298181	1.34688	14			0.0809843	0.960898	1.00373	0.901591	0.890839	-0.0428305	0.0227742	1.88066	14	-0.112889	0.0248758	4.53811	14
	0.62185	0.845384	0.827614	0.800899	0.861167	0.0177705	0.0352334	0.504365	14	-0.0335529	0.0312087	1.07511	14			0.10554	0.955376	0.989326	0.880648	0.919291	-0.0339495	0.0196201	1.73035	14	-0.070034	0.0231605	3.02386	14
	0.550627	0.873417	0.847615	0.802552	0.844238	0.0258015	0.0421892	0.611566	14	0.00337687	0.0349613	0.0965889	14			0.280196	0.944445	0.968497	0.891315	0.892809	-0.0240522	0.0214118	1.12332	14	-0.075688	0.0231602	3.26801	14
	0.163575	0.899888	0.851327	0.788302	0.8268	0.0485615	0.0330266	1.47038	14	0.0245266	0.0330006	0.743218	14			0.498663	0.9472	0.962375	0.879085	0.869011	-0.0151755	0.0218474	0.694615	14	-0.0933643	0.0273416	3.41474	14
	0.0625895	0.932618	0.877535	0.779171	0.839418	0.055083	0.0272268	2.02311	14	0.0381168	0.028013	1.36068	14			0.431994	0.919867	0.942526	0.88152	0.823547	-0.0226591	0.0280054	0.8091	14	-0.118979	0.031336	3.79688	14
	0.863551	0.882102	0.887069	0.801425	0.83586	-0.00496674	0.0283742	0.175044	14	0.0512089	0.0334289	1.53188	14			0.37857	0.916193	0.946151	0.862385	0.84611	-0.0299589	0.0329465	0.90932	14	-0.100042	0.040094	2.49518	14
	0.266787	0.876556	0.901645	0.780965	0.820636	-0.02509	0.0216927	1.15661	14	0.0810098	0.025458	3.1821	14			0.308501	0.874427	0.910296	0.847411	0.815742	-0.0358689	0.0339412	1.05679	14	-0.0945538	0.0381626	2.47766	14
	0.448081	0.821841	0.846872	0.807879	0.851308	-0.0250315	0.0320702	0.780521	14	-0.00443551	0.034815	0.127402	14			0.0161008	0.865286	0.947839	0.874209	0.834894	-0.0825539	0.0301801	2.73537	14	-0.112945	0.0264142	4.27594	14
	0.186025	0.829638	0.870257	0.819109	0.830007	-0.0406195	0.0292078	1.39071	14	0.0402508	0.0375028	1.07327	14			0.269976	0.904213	0.946528	0.883068	0.87342	-0.0423149	0.036841	1.14858	14	-0.0731076	0.0272707	2.68081	14
	0.0038583	0.843001	0.898623	0.830971	0.833818	-0.0556225	0.0160945	3.456	14	0.0648048	0.0304253	2.12996	14			0.244068	0.869763	0.910362	0.903308	0.878045	-0.0405987	0.0333854	1.21606	14	-0.0323161	0.0375065	0.861614	14
	0.354813	0.896486	0.922771	0.83962	0.893924	-0.0262851	0.0274668	0.956979	14	0.0288469	0.0294763	0.978646	14
	0.852683	0.939053	0.94409	0.815103	0.872156	-0.00503736	0.0266304	0.189159	14	0.0719344	0.0349772	2.05661	14
	0.49563	0.885727	0.911511	0.825699	0.907326	-0.025784	0.0368546	0.699614	14	0.00418512	0.0289418	0.144604	14
	0.032912	0.902898	0.9664	0.834236	0.939009	-0.0635012	0.0268336	2.36649	14	0.0273909	0.0137278	1.99529	14

## Sheet: 7k-l
Day and night Exact dietary and feed/water intake were measured,Control: n=8 mice, Control+ D-serine supplementation: n=8 mice, ScKO: n=8 mice, ScKO+ D-serine supplementation: n=8 mice.
Data represent mean±SEM, n.s.: not significant, *p<0.05, **p<0.01, ***p<0.001, ****p<0.0001. Repeated-measures ANOVA.
	Feed(g)
Time	Control											Control+D-serine											ScKO											ScKO+D-serine
7:30	0	0	0	0	0	0	0	0	0.000±0.000	N=8		0	0	0	0	0	0	0	0	0.000±0.000	N=8		0	0	0	0	0	0	0	0	0.000±0.000	N=8		0	0	0	0	0	0	0	0	0.000±0.000	N=8
7:55	0.172071	0.002179	0.03312	0.128733	0	0.181352	0	0	0.065±0.065	N=8		0	0	0	0.058854	0	0	0.139193	0	0.025±0.025	N=8		0.040201	0.197419	0.234332	0.348644	0.154949	0.177271	0.460108	0.04246	0.207±0.207	N=8		0	0	0.096498	0	0.005703	0	0	0	0.013±0.013	N=8
8:20	0.172071	0.066823	0.092133	0.268797	0	0.181352	0.502722	0	0.160±0.160	N=8		0	0	0	0.218913	0	0	0.269727	0	0.061±0.061	N=8		0.244896	0.370815	0.263008	0.88017	0.341733	0.752995	0.465605	0.233394	0.444±0.444	N=8		0.030643	0.045712	0.124452	0	0.009204	0.03377	0.293426	0	0.067±0.067	N=8
8:45	0.172071	0.066823	0.092133	0.268797	0.168174	0.181352	0.530904	0	0.185±0.185	N=8		0.039365	0	0.156596	0.218913	0	0.085329	0.372337	0	0.109±0.109	N=8		0.404107	0.370815	0.285663	0.887637	0.586147	0.755138	0.465605	0.266487	0.503±0.503	N=8		0.16024	0.045712	0.124452	0	0.009204	0.03377	0.351315	0.33617	0.133±0.133	N=8
9:10	0.389136	0.066823	0.092133	0.268797	0.253968	0.255246	0.530904	0.034572	0.236±0.236	N=8		0.039365	0	0.156596	0.218913	0	0.127276	0.692942	0.00564	0.155±0.155	N=8		0.459802	0.370815	0.285663	0.887637	0.804116	0.757274	0.474032	0.419292	0.557±0.557	N=8		0.16024	0.045712	0.124452	0	0.009204	0.505779	0.351315	0.33617	0.192±0.192	N=8
9:35	0.406405	0.066823	0.092133	0.268797	0.253968	0.597353	0.626584	0.071381	0.298±0.298	N=8		0.039365	0.015033	0.156596	0.218913	0.049428	0.127276	0.692942	0.095557	0.174±0.174	N=8		0.459802	0.370815	0.285663	1.01117	0.804116	0.76477	0.567425	0.456521	0.590±0.590	N=8		0.194747	0.045712	0.124452	0	0.009204	0.505779	0.352448	0.33617	0.196±0.196	N=8
10:25	0.406405	0.066823	0.19186	0.268797	0.253968	0.597353	0.807286	0.071381	0.333±0.333	N=8		0.039365	0.045498	0.236838	0.218913	0.049428	0.127276	0.692942	0.260928	0.209±0.209	N=8		0.459802	0.370815	0.285663	1.35365	0.804116	0.76477	0.567425	0.456521	0.633±0.633	N=8		0.364772	0.045712	0.124452	0.320161	0.083446	0.505779	0.451198	0.33617	0.279±0.279	N=8
10:50	0.406405	0.18065	0.19186	0.268797	0.253968	0.597353	0.823879	0.071381	0.349±0.349	N=8		0.039365	0.045498	0.236838	0.218913	0.049428	0.127276	0.692942	0.260928	0.209±0.209	N=8		0.459802	0.67553	0.380511	1.58558	0.804116	0.76477	0.567425	0.456521	0.712±0.712	N=8		0.545691	0.062866	0.124452	0.320161	0.083446	0.598509	0.664906	0.564721	0.371±0.371	N=8
11:15	0.406405	0.18065	0.19186	0.268797	0.424648	0.597353	0.823879	0.085771	0.372±0.372	N=8		0.039365	0.045498	0.236838	0.467832	0.057158	0.270772	0.692942	0.260928	0.259±0.259	N=8		0.542602	0.864362	0.407263	1.63197	0.810653	0.76477	0.567425	0.623429	0.777±0.777	N=8		0.61776	0.062866	0.124452	0.320161	0.316679	0.900562	0.664906	0.652394	0.457±0.457	N=8
11:40	0.600007	0.18065	0.19186	0.385756	0.424648	1.01174	0.823879	0.130221	0.469±0.469	N=8		0.043811	0.045498	0.236838	0.467832	0.057158	0.290395	0.984572	0.260928	0.298±0.298	N=8		0.556323	0.971781	0.407263	1.69754	1.21319	0.824631	0.567425	0.782147	0.878±0.878	N=8		0.61776	0.062866	0.124452	0.320161	0.331702	0.900562	0.664906	0.652394	0.459±0.459	N=8
12:05	0.600007	0.18065	0.491452	0.385756	0.424648	1.03046	0.823879	0.347573	0.536±0.536	N=8		0.04683	0.045498	0.389396	0.467832	0.057158	0.290395	1.02241	0.260928	0.323±0.323	N=8		0.556323	1.25058	0.407263	1.69754	1.21357	1.11624	0.593574	0.782147	0.952±0.952	N=8		0.61776	0.062866	0.124452	0.320161	0.331702	0.900562	0.664906	0.652394	0.459±0.459	N=8
12:30	0.600007	0.18065	0.491452	0.385756	0.424648	1.03046	0.823879	0.347573	0.536±0.536	N=8		0.04683	0.045498	0.511259	0.467832	0.057158	0.290395	1.02241	0.260928	0.338±0.338	N=8		0.556323	1.26697	0.407263	1.69754	1.21357	1.14467	0.821205	0.782147	0.986±0.986	N=8		0.61776	0.062866	0.124452	0.639343	0.331702	0.900562	0.664906	0.652394	0.499±0.499	N=8
12:55	0.600007	0.291762	0.491452	0.385756	0.424648	1.03046	0.823879	0.347573	0.549±0.549	N=8		0.04683	0.12091	0.511259	0.467832	0.057158	0.290395	1.02241	0.260928	0.347±0.347	N=8		0.556323	1.26697	0.474454	1.69754	1.21357	1.14467	0.821205	0.791883	0.996±0.996	N=8		0.61776	0.062866	0.124452	1.07448	0.331702	0.900562	0.744401	0.652394	0.564±0.564	N=8
13:20	0.924554	0.291762	0.491452	0.385756	0.424648	1.03046	0.923855	0.347573	0.603±0.603	N=8		0.04683	0.228326	0.511259	0.467832	0.128386	0.290395	1.02241	0.264999	0.370±0.370	N=8		0.556323	1.26697	0.474454	1.69754	1.25371	1.14467	0.821205	1.17119	1.048±1.048	N=8		0.61776	0.067739	0.124452	1.07448	0.331702	1.35029	0.828783	0.652394	0.631±0.631	N=8
13:45	0.924554	0.291762	0.491452	0.385756	0.679662	1.03046	0.968332	0.462644	0.654±0.654	N=8		0.04683	0.285653	0.511259	0.467832	0.180938	0.290395	1.02241	0.374225	0.397±0.397	N=8		0.556323	1.26697	0.474454	1.69754	1.25371	1.14467	1.0063	1.17119	1.071±1.071	N=8		0.73572	0.082849	0.154373	1.07448	0.35145	1.36683	0.828783	1.00026	0.699±0.699	N=8
14:10	0.924554	0.291762	0.491452	0.604136	0.873984	1.30964	0.968332	0.462644	0.741±0.741	N=8		0.099077	0.285653	0.511259	0.467832	0.180938	0.290395	1.25108	0.489279	0.447±0.447	N=8		0.726801	1.26697	0.714086	1.78943	1.25371	1.14467	1.11746	1.40171	1.177±1.177	N=8		0.790895	0.082849	0.440287	1.07448	0.535687	1.36683	0.877535	1.00026	0.771±0.771	N=8
14:35	0.924554	0.291762	0.51826	0.604136	0.873984	1.51396	0.968332	0.462644	0.770±0.770	N=8		0.099077	0.285653	0.511259	0.534125	0.180938	0.505866	1.25884	0.489279	0.483±0.483	N=8		0.950517	1.29959	0.715283	1.9552	1.25371	1.2064	1.11746	1.41871	1.240±1.240	N=8		0.790895	0.082849	0.440287	1.17725	0.535687	1.45522	0.877535	1.00026	0.795±0.795	N=8
15:25	0.924554	0.352615	0.615029	0.604136	0.873984	1.73789	0.968332	0.485681	0.820±0.820	N=8		0.099077	0.285653	0.511259	0.562707	0.180938	0.541561	1.25884	0.489279	0.491±0.491	N=8		0.950517	1.58283	0.715283	1.9552	1.25371	1.2064	1.11746	1.41871	1.275±1.275	N=8		0.790895	0.082849	0.440287	1.5124	0.535687	1.56428	0.877535	1.00026	0.851±0.851	N=8
15:50	0.939356	0.352615	0.615029	0.604136	0.873984	1.73789	0.968332	0.573284	0.833±0.833	N=8		0.099077	0.285653	0.511259	0.562707	0.180938	0.541561	1.25884	0.489279	0.491±0.491	N=8		0.950517	1.82758	0.715283	1.9552	1.27688	1.36163	1.18407	1.41871	1.336±1.336	N=8		0.790895	0.082849	0.440287	1.54285	0.535687	1.56428	1.09146	1.00026	0.881±0.881	N=8
16:15	0.939356	0.352615	0.615029	0.680399	0.873984	1.73789	1.04564	0.573284	0.852±0.852	N=8		0.099077	0.285653	0.511259	0.562707	0.180938	0.541561	1.25884	0.489279	0.491±0.491	N=8		0.950517	1.87332	0.715283	1.9552	1.29887	1.39842	1.3617	1.56192	1.389±1.389	N=8		0.862261	0.082849	0.440287	1.54285	0.535687	1.56428	1.09146	1.00026	0.890±0.890	N=8
16:40	0.939356	0.352615	0.615029	0.680399	0.873984	1.73789	1.29591	0.573284	0.884±0.884	N=8		0.112374	0.285653	0.511259	0.562707	0.281456	0.541561	1.25884	0.656557	0.526±0.526	N=8		0.950517	1.87332	0.852847	1.9552	1.29887	1.39842	1.3617	1.64732	1.417±1.417	N=8		0.879537	0.082849	0.440287	1.54285	0.667085	1.56428	1.09146	1.00026	0.909±0.909	N=8
17:05	0.939356	0.352615	0.615029	0.680399	0.873984	2.12746	1.34496	0.573284	0.938±0.938	N=8		0.120982	0.502977	0.511259	0.562707	0.281456	0.541561	1.39215	0.71368	0.578±0.578	N=8		1.12245	1.87332	0.877904	2.05312	1.44454	1.39842	1.41829	1.64732	1.479±1.479	N=8		0.879537	0.082849	0.440287	1.83639	0.669789	1.56428	1.09146	1.00026	0.946±0.946	N=8
17:30	0.939356	0.551178	0.723323	0.680399	0.873984	2.12746	1.34496	0.573284	0.977±0.977	N=8		0.120982	0.502977	0.809597	0.562707	0.281456	0.720114	1.41725	0.71368	0.641±0.641	N=8		1.31092	1.87332	0.877904	2.18125	1.65227	1.39842	1.61447	1.64732	1.569±1.569	N=8		0.879537	0.082849	0.626878	1.83639	0.669789	1.56428	1.11192	1.19589	0.996±0.996	N=8
17:55	0.939356	0.551178	0.73024	0.925554	0.873984	2.12746	1.34496	0.573284	1.008±1.008	N=8		0.120982	0.502977	0.809597	0.91264	0.281456	0.720114	1.41725	0.71368	0.685±0.685	N=8		1.31092	1.87332	1.14721	2.18125	1.65227	1.39842	1.61447	1.9394	1.640±1.640	N=8		0.879537	0.082849	0.626878	1.83639	0.669789	2.44241	1.11192	1.47043	1.140±1.140	N=8
18:20	0.939356	0.551178	0.73024	0.925554	0.873984	2.12746	1.34496	0.573284	1.008±1.008	N=8		0.120982	0.502977	0.809597	0.91264	0.281456	0.720114	1.41725	0.71368	0.685±0.685	N=8		1.31092	1.95466	1.14721	2.18125	1.65227	1.67374	1.85285	1.9394	1.714±1.714	N=8		0.879537	0.147334	0.626878	1.83639	0.669789	2.44241	1.11192	1.47043	1.148±1.148	N=8
18:45	0.976459	0.551178	0.991383	0.925554	0.873984	2.12746	1.50313	0.573284	1.065±1.065	N=8		0.120982	0.502977	0.809597	0.91264	0.281456	0.720114	1.66078	0.891215	0.737±0.737	N=8		1.31092	2.27349	1.14721	2.18125	1.65227	1.72802	1.85285	1.9394	1.761±1.761	N=8		0.879537	0.147334	0.626878	2.32152	0.780283	2.44241	1.11192	1.47043	1.223±1.223	N=8
19:10	1.01229	0.564453	1.16603	0.925554	0.873984	2.58901	1.50313	0.573284	1.151±1.151	N=8		0.120982	0.669969	0.917538	0.91264	0.401115	0.720114	1.72276	1.03271	0.812±0.812	N=8		1.50813	2.48409	1.20854	2.61244	1.94125	1.72802	2.02884	1.9394	1.931±1.931	N=8		1.07789	0.147334	0.630817	2.32152	0.85619	2.44241	1.35638	1.47043	1.288±1.288	N=8
19:35	1.10327	0.929746	1.36426	1.09557	0.955435	2.58901	1.50313	0.573284	1.264±1.264	N=8		0.133967	0.669969	0.917538	0.91264	0.401115	0.838101	1.72276	1.03271	0.829±0.829	N=8		1.50813	2.48409	1.20854	2.61244	1.94125	1.72802	2.02884	1.9394	1.931±1.931	N=8		1.07789	0.147334	0.630817	2.32266	0.85619	2.44241	1.35638	1.47043	1.288±1.288	N=8
20:00	1.13797	1.10281	1.36426	1.09557	0.955435	2.58901	1.52954	0.754093	1.316±1.316	N=8		0.138499	0.669969	0.917538	0.919544	0.590904	1.19811	1.88266	1.03271	0.919±0.919	N=8		1.78402	2.48409	1.37818	2.61244	2.04886	1.93808	2.15149	1.9394	2.042±2.042	N=8		1.07789	0.260555	0.630817	2.46446	1.05202	2.44784	1.39313	1.47043	1.350±1.350	N=8
20:25	1.18185	1.10281	1.36426	1.25966	1.42959	2.58901	1.67839	0.757398	1.420±1.420	N=8		0.138499	0.669969	1.03783	1.06242	0.590904	1.19811	1.88266	1.03271	0.952±0.952	N=8		1.98949	2.58128	1.53206	2.73835	2.32355	1.99579	2.37032	1.9394	2.184±2.184	N=8		1.07789	0.260555	0.630817	2.46446	1.05202	2.44784	1.50713	1.47043	1.364±1.364	N=8
20:50	1.31498	1.10281	1.43868	1.35674	1.42959	2.58901	1.67839	0.757398	1.458±1.458	N=8		0.138499	0.944015	1.12772	1.06242	0.636289	1.19811	1.88266	1.04985	1.005±1.005	N=8		1.98949	3.04389	1.55362	2.81764	2.32355	2.2346	2.48922	2.24339	2.337±2.337	N=8		1.59071	0.260555	0.630817	2.59092	1.2719	2.69321	1.50713	1.49158	1.505±1.505	N=8
21:15	1.47338	1.10281	1.56923	1.45385	1.42959	2.69069	1.7088	0.757398	1.523±1.523	N=8		0.197251	0.944015	1.12772	1.06242	0.678216	1.19811	1.88266	1.34383	1.054±1.054	N=8		2.00294	3.20197	1.84774	2.81764	2.32355	2.45054	2.48922	2.24339	2.422±2.422	N=8		1.59071	0.260555	0.630817	2.90547	1.2719	2.69329	1.50713	1.50695	1.546±1.546	N=8
21:40	1.62399	1.1091	1.56923	1.55145	1.43935	2.69069	1.77571	0.895982	1.582±1.582	N=8		0.220224	1.20318	1.36518	1.25279	0.823476	1.19811	2.22182	1.38155	1.208±1.208	N=8		2.22138	3.20197	2.27807	3.14869	2.55194	2.57119	2.66472	2.42652	2.633±2.633	N=8		1.59071	0.286328	0.716847	2.90547	1.42456	3.06778	1.66982	1.56641	1.653±1.653	N=8
22:05	1.76272	1.17259	1.56923	1.7307	1.49429	2.98029	1.87853	0.895982	1.686±1.686	N=8		0.220224	1.21337	1.46658	1.25519	0.897556	1.25168	2.22182	1.38155	1.238±1.238	N=8		2.38745	3.34647	2.4127	3.14869	2.70371	2.85264	2.82891	2.69845	2.797±2.797	N=8		1.59071	0.420587	0.746739	3.20551	1.57832	3.28478	1.66982	1.59058	1.761±1.761	N=8
22:30	1.89767	1.27602	1.78492	1.94868	1.52581	2.98029	1.94813	0.895982	1.782±1.782	N=8		0.377637	1.40512	1.74232	1.34987	1.10196	1.34779	2.40489	1.55065	1.410±1.410	N=8		2.58704	3.65993	2.62053	3.32938	2.89606	2.92053	3.03952	3.0641	3.015±3.015	N=8		2.05199	0.518886	0.882207	3.37225	1.63073	3.55029	1.96173	1.64301	1.951±1.951	N=8
22:55	2.06337	1.27602	2.0698	1.94868	1.52581	3.33761	2.03957	1.01564	1.910±1.910	N=8		0.377637	1.68386	1.74232	1.59977	1.25535	1.44839	2.83589	1.68714	1.579±1.579	N=8		2.86721	3.73192	2.70001	3.9034	3.05279	2.92053	3.20294	3.0641	3.180±3.180	N=8		2.05199	0.572896	0.998794	3.68327	1.71586	3.7172	2.43447	1.64301	2.102±2.102	N=8
23:20	2.17658	1.36775	2.35364	2.17349	1.52767	3.5647	2.26116	1.01564	2.055±2.055	N=8		0.623656	1.68386	1.93905	1.79497	1.61107	1.58388	2.84613	1.71461	1.725±1.725	N=8		3.06508	3.95292	2.93282	3.9034	3.05279	3.31226	3.20294	3.08248	3.313±3.313	N=8		2.05199	0.665322	1.25888	3.85583	1.91895	4.31733	2.43447	1.67824	2.273±2.273	N=8
0:10	2.2647	1.41104	2.40464	2.3943	1.58861	3.80211	2.42415	1.10187	2.174±2.174	N=8		0.723461	1.83356	2.40448	1.79497	1.69033	1.67093	3.04175	1.86017	1.877±1.877	N=8		3.81599	3.95292	3.12838	4.04486	3.05279	3.3174	3.33173	3.67553	3.540±3.540	N=8		2.05199	0.738061	1.27901	3.85583	2.01769	4.32169	2.43447	1.87279	2.321±2.321	N=8
0:35	2.2647	1.58981	2.59798	2.3943	1.64001	4.17441	2.45797	1.19921	2.290±2.290	N=8		0.965136	1.94703	2.40448	2.02011	1.92751	1.79044	3.15849	1.86602	2.010±2.010	N=8		3.81619	3.95292	3.26509	4.19266	3.2965	3.32305	3.72343	3.67553	3.656±3.656	N=8		2.05199	0.752099	1.62185	4.34128	2.46357	4.37853	2.44321	1.87279	2.491±2.491	N=8
1:00	2.2647	1.58981	2.59798	2.3943	1.65183	4.47655	2.58835	1.21374	2.347±2.347	N=8		0.965136	2.17629	2.40448	2.22749	1.94254	2.041	3.31765	2.0579	2.142±2.142	N=8		3.81762	3.97023	3.31762	4.19266	3.62479	3.32305	4.0104	3.67553	3.741±3.741	N=8		2.11952	0.962814	1.65161	4.37633	2.46498	4.56678	2.76145	1.87279	2.597±2.597	N=8
1:25	2.2647	1.7663	2.60576	2.61395	1.65183	4.86074	2.85621	1.34322	2.495±2.495	N=8		0.965136	2.36619	2.40448	2.22749	1.95304	2.31907	3.54251	2.2403	2.252±2.252	N=8		3.83634	4.30656	3.49379	4.33793	3.62479	3.3331	4.0104	3.67553	3.827±3.827	N=8		2.24414	0.963854	2.2274	4.38096	2.5818	4.74038	2.83487	2.08607	2.757±2.757	N=8
1:50	2.35528	1.76649	2.79609	2.80615	1.67963	4.86074	2.86233	1.45044	2.572±2.572	N=8		0.965136	2.36619	2.42317	2.41497	2.10937	2.31907	3.69092	2.39454	2.335±2.335	N=8		3.85777	4.45184	3.51728	4.33793	3.62479	3.41823	4.0104	3.67553	3.862±3.862	N=8		2.40652	0.963854	2.2274	4.38096	2.67166	5.10529	2.98169	2.35735	2.887±2.887	N=8
2:15	2.45917	2.33519	2.92203	2.97124	1.90105	4.96105	2.86246	1.99262	2.801±2.801	N=8		1.01184	2.36619	2.73724	2.5924	2.32479	2.39688	3.93248	2.42278	2.473±2.473	N=8		3.85777	4.45184	3.5518	4.55455	3.62479	3.64534	4.34186	3.91771	3.993±3.993	N=8		2.46137	1.0034	2.25168	4.66496	2.82166	5.12351	2.98169	2.39307	2.963±2.963	N=8
2:40	2.59632	2.33519	3.08261	3.14532	2.02011	5.07965	3.02888	2.01091	2.912±2.912	N=8		1.01483	2.42291	2.90418	2.77148	2.32479	2.49338	4.11662	2.45666	2.563±2.563	N=8		3.85777	4.45184	3.5518	4.85128	4.02701	3.8062	4.49403	4.2188	4.157±4.157	N=8		2.46137	1.18031	2.25619	4.66496	2.84588	5.12351	2.98169	2.39307	2.988±2.988	N=8
3:05	2.59632	2.33519	3.16066	3.14814	2.0219	5.26322	3.09065	2.08312	2.962±2.962	N=8		1.01483	2.68793	2.90418	2.77148	2.40002	2.49338	4.22064	2.45666	2.619±2.619	N=8		3.85777	4.45184	3.5518	5.08678	4.20414	3.88659	4.49403	4.2188	4.219±4.219	N=8		2.46137	1.39993	2.46432	4.66496	3.23588	5.12351	3.08096	2.39307	3.103±3.103	N=8
3:30	2.59632	2.33519	3.19387	3.14814	2.0219	5.41314	3.10743	2.11713	2.992±2.992	N=8		1.01483	2.90757	2.90418	2.77148	2.43459	2.78207	4.22064	2.45666	2.687±2.687	N=8		3.85777	4.77594	3.8111	5.08678	4.20414	3.88659	4.49403	4.2188	4.292±4.292	N=8		2.46137	1.39993	2.75947	4.81975	3.23588	5.12351	3.23277	2.59289	3.203±3.203	N=8
4:20	2.59632	2.33519	3.19387	3.14814	2.0219	5.41314	3.15266	2.13749	3.000±3.000	N=8		1.01483	2.90757	2.90418	2.78252	2.50492	2.86537	4.5169	2.72133	2.777±2.777	N=8		3.94076	4.77594	3.92412	5.08678	4.20414	3.88659	4.67246	4.2188	4.339±4.339	N=8		2.46674	1.39993	2.96643	4.95542	3.23903	5.12351	3.23277	2.59289	3.247±3.247	N=8
4:45	2.59632	2.33519	3.19387	3.14814	2.0219	5.41314	3.27489	2.20301	3.023±3.023	N=8		1.01483	2.90757	2.98685	2.93536	2.72358	2.86537	4.59744	2.96538	2.875±2.875	N=8		4.0549	4.77594	3.92412	5.08678	4.20414	3.88659	4.79617	4.2188	4.368±4.368	N=8		2.46674	1.39993	2.96747	5.20507	3.23905	5.46104	3.23277	2.59289	3.321±3.321	N=8
5:10	2.59632	2.37082	3.19387	3.14814	2.0219	5.41314	3.31693	2.20841	3.034±3.034	N=8		1.23368	3.00982	3.14619	3.18571	2.72358	2.86537	4.63392	2.96538	2.970±2.970	N=8		4.17407	4.77594	3.92412	5.08678	4.20414	3.88659	4.79617	4.2188	4.383±4.383	N=8		2.46674	1.53349	3.00346	5.21389	3.23905	5.46104	3.34764	2.59289	3.357±3.357	N=8
5:35	2.59632	2.42484	3.669	3.46508	2.0219	5.41314	3.38389	2.23394	3.151±3.151	N=8		1.23368	3.18462	3.14619	3.18571	2.86544	2.97523	4.63656	2.96538	3.024±3.024	N=8		4.17407	5.00198	4.31315	5.08678	4.20414	3.93404	4.79617	4.3481	4.482±4.482	N=8		2.47201	1.53349	3.22265	5.21389	3.23905	5.46104	3.48351	2.59289	3.402±3.402	N=8
6:00	2.85284	2.42484	3.669	3.70594	2.20071	5.44525	3.41459	2.31213	3.253±3.253	N=8		1.23368	3.18471	3.22236	3.18571	2.90706	2.97523	4.7624	3.14642	3.077±3.077	N=8		4.17407	5.26077	4.33531	5.23024	4.41605	4.24775	4.79617	4.63785	4.637±4.637	N=8		2.48918	1.53349	3.24921	5.63441	3.23905	5.46104	3.48351	2.73766	3.478±3.478	N=8
6:25	3.00342	2.42484	3.669	3.76757	2.24173	5.869	3.49213	2.34979	3.352±3.352	N=8		1.30291	3.56104	3.50161	3.20617	3.13947	3.21853	4.8515	3.40239	3.273±3.273	N=8		4.17407	5.26077	4.49595	5.42196	4.46348	4.28369	4.80397	4.63785	4.693±4.693	N=8		2.67009	1.67795	3.24921	5.63968	3.23905	5.75384	3.48351	2.75412	3.558±3.558	N=8
6:50	3.09963	2.42484	3.67147	3.76757	2.24173	5.99626	3.57943	2.40185	3.398±3.398	N=8		1.50668	3.64457	3.75884	3.65828	3.13947	3.21853	4.85609	3.44903	3.404±3.404	N=8		4.2057	5.26077	4.52966	5.74407	4.52825	4.58208	4.98283	4.64032	4.809±4.809	N=8		2.67009	1.75763	3.24921	5.63968	3.45883	5.75384	3.48351	2.85005	3.608±3.608	N=8
7:15	3.19345	2.42484	3.82979	3.76757	2.24173	6.03243	3.67564	2.44105	3.451±3.451	N=8		1.74284	3.97955	3.75884	3.78799	3.13947	3.21853	4.86166	3.44903	3.492±3.492	N=8		4.31792	5.6371	4.52966	5.877	4.81067	4.77105	5.05025	4.87012	4.983±4.983	N=8		2.67009	1.78779	3.57126	5.63968	3.45883	5.75384	3.48351	2.85005	3.652±3.652	N=8
7:40	3.19345	2.50208	3.82979	3.76757	2.48461	6.06985	3.67564	2.44105	3.496±3.496	N=8		1.93224	4.35484	3.75884	3.85923	3.27779	3.39695	4.86166	3.44903	3.611±3.611	N=8		4.54781	5.66268	4.58441	6.01342	4.90909	4.9477	5.35386	4.97654	5.124±5.124	N=8		2.972	1.78785	3.70267	5.99143	3.45883	5.75384	3.9079	2.85005	3.803±3.803	N=8
8:30	3.19345	2.50208	3.82979	3.78092	2.6564	6.06985	3.7124	2.50779	3.532±3.532	N=8		1.93224	4.38374	3.75884	3.85923	3.35932	3.50028	4.86166	3.44903	3.638±3.638	N=8		4.60937	5.66268	4.58441	6.01686	5.09662	4.9477	5.35386	5.00302	5.159±5.159	N=8		2.972	1.78785	3.70267	5.99143	3.45883	6.19843	3.9079	2.85005	3.859±3.859	N=8
8:55	3.34003	2.50208	3.82979	3.95775	2.6564	6.06985	3.82574	2.50779	3.586±3.586	N=8		1.93224	4.38374	3.9266	3.85923	3.35932	3.50028	4.88241	3.84534	3.711±3.711	N=8		4.60973	5.66268	4.58441	6.04985	5.20437	4.9477	5.35386	5.00302	5.177±5.177	N=8		2.972	1.78785	3.70267	5.99143	3.63883	6.22781	3.9079	3.08791	3.915±3.915	N=8
9:20	3.42798	2.51484	3.82979	4.14237	2.6564	6.28208	3.82938	2.50779	3.649±3.649	N=8		1.93224	4.38374	3.92787	3.85923	3.35932	3.50028	4.9135	3.96796	3.731±3.731	N=8		4.60973	5.88058	4.58441	6.04985	5.20437	4.9477	5.35386	5.14114	5.221±5.221	N=8		2.972	1.83568	3.70267	5.99143	3.63883	6.29029	3.9079	3.2462	3.948±3.948	N=8
9:45	3.42798	2.51484	4.08877	4.14237	2.6564	6.58993	3.87359	2.68638	3.748±3.748	N=8		1.93224	4.38374	3.92787	3.85923	3.67083	3.50028	4.93642	4.06624	3.785±3.785	N=8		4.60973	6.10916	4.68577	6.04985	5.20437	4.9477	5.35386	5.28886	5.281±5.281	N=8		3.21631	1.83568	3.96545	6.29637	3.88322	6.29029	4.27891	3.2462	4.127±4.127	N=8
10:10	3.42798	2.51484	4.08877	4.14237	2.67927	6.58993	3.87359	2.68638	3.750±3.750	N=8		2.06647	4.42619	3.92787	3.85923	3.67083	3.50028	4.93642	4.07567	3.808±3.808	N=8		4.62561	6.7613	4.68577	6.04985	5.20437	4.9477	5.35386	5.28886	5.365±5.365	N=8		3.29503	1.83568	4.11341	6.82653	3.95514	6.42181	4.4033	3.2462	4.262±4.262	N=8
10:35	3.82349	2.63883	4.08877	4.14237	2.67927	6.58993	3.95143	2.68638	3.825±3.825	N=8		2.14882	4.67083	3.92787	3.85923	3.67083	3.50028	4.94076	4.07567	3.849±3.849	N=8		4.73268	6.7613	4.68577	6.04985	5.20624	4.95958	5.55922	5.28886	5.405±5.405	N=8		3.29503	1.83568	4.11341	6.90233	3.95514	6.59404	4.4033	3.2462	4.293±4.293	N=8
11:00	3.86667	2.63883	4.08877	4.20294	2.67927	6.58993	3.95143	2.74153	3.845±3.845	N=8		2.14882	4.67083	3.92787	3.85923	3.67083	3.55705	4.95509	4.07567	3.858±3.858	N=8		4.73268	6.7613	4.74768	6.07053	5.41343	5.01125	5.63326	5.28886	5.457±5.457	N=8		3.29503	1.83568	4.11341	6.90233	3.95514	6.59404	4.4033	3.36314	4.308±4.308	N=8
11:25	3.86667	2.63883	4.49017	4.46514	2.67927	6.58993	3.95143	2.74153	3.928±3.928	N=8		2.14882	4.67083	3.92787	3.85923	3.67083	3.69701	4.98595	4.07567	3.880±3.880	N=8		4.73268	6.7613	4.74768	6.11796	5.41343	5.01892	5.63326	5.28886	5.464±5.464	N=8		3.29503	1.83568	4.7142	6.90233	4.07707	6.59404	4.4033	3.36314	4.398±4.398	N=8
11:50	3.86667	2.63883	4.64022	4.46514	2.67927	6.82655	3.95143	2.85823	3.991±3.991	N=8		2.14882	4.67083	3.92787	3.87804	3.67083	3.69701	5.02386	4.07567	3.887±3.887	N=8		4.73268	6.7613	4.74768	6.13544	5.41343	5.01892	5.63326	5.63468	5.510±5.510	N=8		3.32793	1.83568	4.7142	6.90233	4.07707	6.81863	4.61968	3.36314	4.457±4.457	N=8
12:15	3.86667	2.63883	4.64022	4.46514	2.82452	7.23008	3.95143	2.85823	4.059±4.059	N=8		2.14882	4.67083	3.92787	3.94473	3.67083	3.69701	5.02386	4.07567	3.895±3.895	N=8		4.73268	6.7613	4.74768	6.13544	5.41343	5.01892	5.63326	5.63468	5.510±5.510	N=8		3.49016	1.86531	4.81414	7.03883	4.08169	6.84262	4.63912	3.36314	4.517±4.517	N=8
12:40	3.86667	2.73237	4.64022	4.46514	2.82452	7.351	3.95143	2.85823	4.086±4.086	N=8		2.15043	4.67083	4.01279	3.94473	3.67083	3.69701	5.02386	4.24565	3.927±3.927	N=8		4.87855	6.7613	4.74768	6.13544	5.56681	5.01892	5.63326	5.63468	5.547±5.547	N=8		3.49016	1.86531	4.81414	7.13366	4.20224	6.84262	4.63912	3.36314	4.544±4.544	N=8
13:05	3.86667	2.75543	4.64022	4.46514	2.82452	7.351	3.95143	2.85823	4.089±4.089	N=8		2.24607	4.67083	4.01279	3.94473	3.67083	3.69701	5.1291	4.55553	3.991±3.991	N=8		4.97364	6.7613	4.81215	6.13544	5.56681	5.01892	5.97741	5.63468	5.610±5.610	N=8		3.49016	1.86531	4.81414	7.13366	4.20224	6.84262	4.63912	3.36314	4.544±4.544	N=8
13:30	3.86667	2.75543	4.64022	5.00407	2.82452	7.351	3.95143	2.99592	4.174±4.174	N=8		2.24607	4.67083	4.01279	3.94473	3.80634	3.69701	5.13237	4.7115	4.028±4.028	N=8		4.97364	6.7613	4.82105	6.13544	5.56681	5.01892	5.97741	5.63468	5.611±5.611	N=8		3.49016	1.86531	4.81414	7.13366	4.20224	6.84262	4.63912	3.57763	4.571±4.571	N=8
13:55	3.92932	2.75543	4.64022	5.00407	2.82452	7.351	3.98237	2.99592	4.185±4.185	N=8		2.24607	4.74369	4.01279	4.01769	3.80634	3.69701	5.13237	4.7115	4.046±4.046	N=8		4.97364	6.7613	4.82105	6.13544	5.58953	5.01892	5.97741	5.90117	5.647±5.647	N=8		3.49016	1.86531	4.81414	7.13366	4.30189	6.91404	4.77556	3.57763	4.609±4.609	N=8
14:20	3.92932	2.75543	4.82992	5.00407	2.82452	7.351	4.21599	2.99592	4.238±4.238	N=8		2.24607	5.04376	4.01279	4.03675	3.80634	3.90904	5.13237	4.7115	4.112±4.112	N=8		4.97364	6.7613	4.82105	6.13544	5.88605	5.01892	5.97741	5.90117	5.684±5.684	N=8		3.49016	1.86531	4.83708	7.43855	4.30189	6.91404	4.77556	3.57763	4.650±4.650	N=8
14:45	3.92932	2.75543	4.82992	5.00407	2.82452	7.351	4.21599	2.99592	4.238±4.238	N=8		2.24607	5.04376	4.01279	4.03675	3.80634	3.90904	5.13237	4.7115	4.112±4.112	N=8		5.00866	7.05468	4.82105	6.13544	5.9036	5.01892	5.97741	5.90117	5.728±5.728	N=8		3.49016	1.86531	4.83708	7.43855	4.30189	6.91404	4.77556	3.57763	4.650±4.650	N=8
15:10	3.92932	2.75543	4.82992	5.00407	2.82452	7.351	4.21599	3.25367	4.270±4.270	N=8		2.24607	5.04376	4.01279	4.03675	3.80634	3.90904	5.13237	4.7115	4.112±4.112	N=8		5.04856	7.2426	4.84284	6.2566	5.9036	5.01892	6.24195	5.90117	5.807±5.807	N=8		3.49016	1.86531	4.83708	7.43855	4.30189	6.91404	4.77556	3.57763	4.650±4.650	N=8
15:35	4.04583	2.75543	4.82992	5.00407	2.94968	7.351	4.21599	3.25367	4.301±4.301	N=8		2.52081	5.04376	4.01279	4.03675	3.9449	3.90904	5.34139	4.75075	4.195±4.195	N=8		5.04856	7.2426	4.86189	6.45239	5.9036	5.20995	6.24195	6.03934	5.875±5.875	N=8		3.90564	1.86531	4.83708	7.43855	4.30189	7.02207	4.77556	3.57763	4.715±4.715	N=8
16:25	4.14533	2.75543	4.82992	5.00407	2.94968	7.351	4.21599	3.25367	4.313±4.313	N=8		2.56433	5.04376	4.02614	4.03675	3.94667	3.90904	5.44598	4.75075	4.215±4.215	N=8		5.04856	7.2426	4.86189	6.45239	6.51033	5.30752	6.24195	6.03934	5.963±5.963	N=8		3.90564	1.86531	4.83708	7.75863	4.30189	7.02207	4.77556	3.57763	4.755±4.755	N=8
16:50	4.14533	2.75543	4.82992	5.00407	2.94968	7.351	4.54818	3.25367	4.355±4.355	N=8		2.56433	5.04376	4.20157	4.03675	3.94667	4.06208	5.44598	4.75075	4.256±4.256	N=8		5.04856	7.27379	4.97496	6.45239	6.63702	5.30752	6.50839	6.03934	6.030±6.030	N=8		3.90564	1.86531	4.83708	7.75863	4.30189	7.02207	4.81455	3.57763	4.760±4.760	N=8
17:15	4.14533	2.75543	4.82992	5.00407	2.94968	7.79357	4.63173	3.25367	4.420±4.420	N=8		2.56433	5.04376	4.20157	4.03675	4.28961	4.06208	5.44598	4.75075	4.299±4.299	N=8		5.15037	7.27379	5.08308	6.45239	6.63702	5.30752	6.50839	6.2324	6.081±6.081	N=8		3.90564	1.86531	4.83708	7.75863	4.39673	7.02207	4.81455	3.58744	4.773±4.773	N=8
17:40	4.14533	2.75543	4.82992	5.00407	2.94968	7.79357	4.63173	3.25367	4.420±4.420	N=8		2.56433	5.04376	4.20157	4.03675	4.28961	4.06208	5.44598	5.00007	4.331±4.331	N=8		5.21565	7.27379	5.08308	6.45239	6.63702	5.30752	6.50839	6.35622	6.104±6.104	N=8		3.90564	1.9431	4.83708	7.75863	4.39673	7.11772	4.81455	3.78525	4.820±4.820	N=8
18:05	4.14533	2.75543	4.82992	5.00407	3.03733	7.79357	4.63173	3.25367	4.431±4.431	N=8		2.56433	5.22416	4.2302	4.03675	4.28961	4.06208	5.44598	5.03518	4.361±4.361	N=8		5.21565	7.77213	5.08308	6.53972	6.63781	5.30752	6.83583	6.35622	6.218±6.218	N=8		3.90564	1.9431	4.83708	8.03965	4.39673	7.11772	4.93247	3.78525	4.870±4.870	N=8
18:30	4.23773	2.94232	4.82992	5.04439	3.03733	7.79357	4.63173	3.25367	4.471±4.471	N=8		2.56433	5.22416	4.2302	4.03675	4.28961	4.61657	5.71873	5.03518	4.464±4.464	N=8		5.30325	7.94943	5.11073	7.13689	6.64338	5.56864	6.83583	6.62022	6.396±6.396	N=8		3.90564	1.9431	4.91794	8.03965	4.39673	7.11772	4.95758	3.78525	4.883±4.883	N=8
18:55	4.26619	2.94232	5.0231	5.10206	3.03733	7.79357	4.63173	3.25367	4.506±4.506	N=8		2.56433	5.22416	4.2302	4.10503	4.28961	4.61657	5.74862	5.03518	4.477±4.477	N=8		5.30325	7.94943	5.12851	7.13689	6.64338	5.56864	6.8579	6.62022	6.401±6.401	N=8		3.90564	1.99413	4.91794	8.03965	4.39673	7.11772	4.95758	3.78525	4.889±4.889	N=8
19:20	4.26619	2.94232	5.0231	5.10206	3.03733	8.45344	4.63173	3.25367	4.589±4.589	N=8		2.93966	5.22416	4.2302	4.10503	4.28961	4.61657	5.74862	5.23949	4.549±4.549	N=8		5.41212	8.05105	5.65898	7.13689	6.94092	5.61456	6.9163	6.86069	6.574±6.574	N=8		4.0383	2.07063	4.91794	8.18958	4.39673	7.38694	5.48214	3.78525	5.033±5.033	N=8
19:45	4.26619	2.99417	5.0231	5.10206	3.03733	8.45344	4.63173	3.25367	4.595±4.595	N=8		2.93966	5.23244	4.2302	4.10503	4.28961	4.61657	5.74862	5.23949	4.550±4.550	N=8		5.4237	8.46856	5.65898	7.13689	6.94092	5.91884	6.9163	7.12414	6.699±6.699	N=8		4.0383	2.07063	4.91794	8.18958	4.40947	7.42629	5.48214	3.91746	5.056±5.056	N=8
20:10	4.26619	3.12427	5.34106	5.10206	3.03941	8.45344	4.69356	3.45015	4.684±4.684	N=8		2.93966	5.44007	4.2302	4.10503	4.29507	4.61657	5.98132	5.23949	4.606±4.606	N=8		5.50533	8.46856	5.84131	7.13689	6.94092	5.99522	7.06278	7.22662	6.772±6.772	N=8		4.10152	2.07063	4.91794	8.36515	4.56043	7.57719	5.48214	3.96232	5.130±5.130	N=8
20:35	4.36447	3.18906	5.69766	5.10206	3.22825	8.45344	4.82351	3.52638	4.798±4.798	N=8		2.93966	5.44007	4.2302	4.10503	4.29515	4.66284	5.98132	5.39563	4.631±4.631	N=8		5.6453	8.64834	5.99117	7.30689	6.94092	6.05252	7.19518	7.32631	6.888±6.888	N=8		4.16229	2.12712	5.16622	8.36515	4.6287	7.85695	5.48214	3.96232	5.219±5.219	N=8
21:00	4.46201	3.30298	5.87603	5.28784	3.33348	8.45344	4.89739	3.52638	4.892±4.892	N=8		2.93966	5.44007	4.2302	4.20162	4.34582	4.66284	5.98132	5.50816	4.664±4.664	N=8		5.89613	8.65267	6.19055	7.42032	7.19423	6.29488	7.43979	7.41996	7.064±7.064	N=8		4.364	2.22249	5.20923	8.48213	4.76985	7.89668	5.53852	4.12102	5.325±5.325	N=8
21:50	4.63784	3.30298	5.87603	5.30006	3.4185	8.48204	4.89739	3.52638	4.930±4.930	N=8		3.02668	5.44007	4.2302	4.20162	4.34582	4.77615	5.98132	5.50816	4.689±4.689	N=8		5.98449	8.81316	6.33549	7.57304	7.49027	6.47156	7.70474	7.67753	7.256±7.256	N=8		4.55484	2.30637	5.33407	8.57746	5.0197	8.39926	5.7649	4.21431	5.521±5.521	N=8
22:15	4.69387	3.4101	5.87603	5.35475	3.4185	8.48204	4.93237	3.52638	4.962±4.962	N=8		3.05681	5.63632	4.2302	4.21591	4.37698	4.77615	6.20827	5.66915	4.771±4.771	N=8		5.98449	9.1835	6.48486	7.90634	7.49027	6.542	7.86583	7.86173	7.415±7.415	N=8		4.60309	2.36247	5.37204	8.84476	5.13342	8.70136	5.96409	4.21431	5.649±5.649	N=8
22:40	4.8554	3.66552	6.12922	5.63359	3.85762	8.48204	4.95133	3.55528	5.141±5.141	N=8		3.05681	5.63632	4.4045	4.40432	4.44724	4.83936	6.32798	5.70469	4.853±4.853	N=8		6.10133	9.45167	6.65324	8.03866	7.68301	6.542	8.14278	7.86173	7.559±7.559	N=8		4.60309	2.74403	5.51707	8.94766	5.5925	9.06641	6.1398	4.40452	5.877±5.877	N=8
23:05	4.95786	3.66552	6.16236	5.74976	3.86551	8.58864	4.97437	3.55528	5.190±5.190	N=8		3.12706	5.8331	4.57678	4.40432	4.61919	4.9797	6.32798	5.94174	4.976±4.976	N=8		6.26291	9.45167	6.75508	8.05971	7.95712	6.542	8.14278	7.98188	7.644±7.644	N=8		4.8416	2.7736	5.66216	9.36859	5.5925	9.07873	6.1398	4.40452	5.983±5.983	N=8
23:30	5.06595	3.71223	6.25201	5.87009	4.02665	8.80177	5.12465	3.55528	5.301±5.301	N=8		3.12877	6.00849	4.75196	4.53176	4.69753	5.0076	6.62113	5.98502	5.092±5.092	N=8		6.45089	9.45167	6.93254	8.4061	7.96015	6.68785	8.14926	7.98188	7.753±7.753	N=8		4.92748	2.7736	5.88079	9.36859	5.5925	9.07873	6.1398	4.49869	6.033±6.033	N=8
23:55	5.22796	3.91147	6.47284	5.99732	4.31975	8.80177	5.25491	3.59874	5.448±5.448	N=8		3.22685	6.0281	4.82247	4.77516	4.83924	5.09994	6.8458	6.14673	5.223±5.223	N=8		6.65231	9.56406	7.10951	8.6354	7.96015	6.95385	8.50038	8.24598	7.953±7.953	N=8		4.92748	2.7736	5.96344	9.66883	5.92895	9.22061	6.37324	4.57209	6.179±6.179	N=8
0:20	5.40505	3.97545	6.48533	6.22854	4.31975	9.01322	5.25491	3.68216	5.546±5.546	N=8		3.2438	6.29674	5.13669	4.77516	5.02482	5.24679	7.08847	6.14673	5.370±5.370	N=8		6.67408	9.89725	7.27526	8.6354	7.96015	6.98756	8.50038	8.46901	8.050±8.050	N=8		4.92748	2.97961	6.01758	9.66883	6.07108	9.38856	6.5903	4.57209	6.277±6.277	N=8
0:45	5.45176	4.04508	6.83801	6.38488	4.31975	9.42615	5.4155	3.73942	5.703±5.703	N=8		3.49328	6.34339	5.32969	4.95719	5.11851	5.33741	7.22069	6.28941	5.511±5.511	N=8		6.84886	10.0449	7.34064	8.77364	8.47582	7.49029	8.50038	8.63202	8.263±8.263	N=8		4.92748	3.08291	6.19512	9.66883	6.25498	9.77506	6.67985	4.80701	6.424±6.424	N=8
1:10	5.45176	4.16364	7.03808	6.51746	4.60147	9.60146	5.58241	3.73942	5.837±5.837	N=8		4.01616	6.34339	5.36137	5.2252	5.30552	5.7041	7.40615	6.60611	5.746±5.746	N=8		6.86848	10.0699	7.39995	9.05241	8.47582	7.49029	8.79828	8.63202	8.348±8.348	N=8		5.12843	3.08291	6.35854	9.68354	6.4549	9.77506	6.67985	4.80701	6.496±6.496	N=8
1:35	5.45176	4.21248	7.36467	6.73262	4.63716	9.87725	5.64262	3.73942	5.957±5.957	N=8		4.01616	6.62647	5.36137	5.2252	5.30552	5.7041	7.71254	6.65932	5.826±5.826	N=8		7.07274	10.2572	7.40996	9.05241	8.47582	7.49029	8.79828	8.80555	8.420±8.420	N=8		5.35871	3.29468	6.62265	10.0498	6.4549	9.96787	6.67985	4.91926	6.668±6.668	N=8
2:25	5.45176	4.27766	7.37105	6.98192	4.71821	10.0768	5.78318	3.86357	6.066±6.066	N=8		4.01616	6.66598	5.58292	5.56038	5.55078	5.80541	8.03467	6.89515	6.014±6.014	N=8		7.08076	10.3681	7.49941	9.06265	8.47582	7.49029	8.79828	8.95078	8.466±8.466	N=8		5.35871	3.57625	6.85143	10.3837	6.4549	10.1482	6.95256	5.1789	6.863±6.863	N=8
2:50	5.52404	4.47622	7.37105	7.08928	4.71821	10.0768	5.78318	3.91231	6.119±6.119	N=8		4.01616	6.90485	5.58292	5.74826	5.98527	6.03405	8.26577	7.10351	6.205±6.205	N=8		7.13785	10.3681	7.54988	9.2852	8.47582	7.49029	8.91342	8.95078	8.521±8.521	N=8		5.35871	3.57625	7.27984	10.3837	6.81561	10.2226	6.95256	5.18989	6.972±6.972	N=8
3:15	6.07854	4.47622	7.58327	7.44167	4.71821	10.1929	5.9478	3.9139	6.294±6.294	N=8		4.01616	7.11994	5.78173	5.94748	5.98527	6.25095	8.26577	7.15271	6.315±6.315	N=8		7.2233	10.3681	7.69418	9.2852	8.53321	7.49029	9.05219	8.95078	8.575±8.575	N=8		5.35871	3.57625	7.49403	10.3837	6.97366	10.2226	6.95256	5.18989	7.019±7.019	N=8
3:40	6.17336	4.47622	7.70209	7.44167	4.71821	10.4736	6.12207	4.03521	6.393±6.393	N=8		4.01616	7.11994	5.94505	5.94748	5.98527	6.25095	8.26577	7.27558	6.351±6.351	N=8		7.2233	10.3681	7.69418	9.2852	8.75219	7.50006	9.06854	8.98491	8.610±8.610	N=8		5.35871	3.57625	7.49403	10.3837	7.00449	10.2226	6.95256	5.18989	7.023±7.023	N=8
4:05	6.17336	4.47622	7.82226	7.44167	4.84626	10.6287	6.1361	4.25917	6.473±6.473	N=8		4.12453	7.11994	5.94505	5.94748	6.14499	6.31267	8.26577	7.42202	6.410±6.410	N=8		7.2233	10.3681	7.78002	9.2852	8.75219	7.59314	9.06854	9.05922	8.641±8.641	N=8		5.35871	3.57625	7.49403	10.3837	7.25136	10.2226	6.95256	5.18989	7.054±7.054	N=8
4:30	6.17336	4.47622	7.82226	7.44167	4.9273	10.6785	6.18889	4.75691	6.558±6.558	N=8		4.18732	7.11994	5.94505	5.94748	6.21832	6.41837	8.26577	7.42202	6.441±6.441	N=8		7.2233	10.5785	7.99781	9.2852	8.75219	7.67416	9.06854	9.05922	8.705±8.705	N=8		5.35871	3.62269	7.88885	11.0785	7.25136	10.2226	6.95815	5.52431	7.238±7.238	N=8
4:55	6.17336	4.55913	7.82226	7.76493	5.18176	10.7177	6.18889	4.75691	6.646±6.646	N=8		4.18732	7.11994	5.94505	5.94748	6.21877	6.4299	8.59991	7.42202	6.484±6.484	N=8		7.37558	10.5911	8.03006	9.36927	8.75219	7.67416	9.29721	9.05922	8.769±8.769	N=8		5.35871	3.62269	7.88885	11.0785	7.34334	10.3183	6.95815	5.52431	7.262±7.262	N=8
5:20	6.18284	4.67133	7.91157	7.79632	5.18176	10.7177	6.18889	4.75691	6.676±6.676	N=8		4.18732	7.12795	5.94505	6.20413	6.42983	6.53415	8.80484	7.42202	6.582±6.582	N=8		7.42031	10.5911	8.09258	10.0498	8.89879	7.67416	9.29721	9.05922	8.885±8.885	N=8		5.53541	3.62269	7.88885	11.0785	7.51431	10.6726	6.95815	5.52431	7.349±7.349	N=8
5:45	6.18518	4.67133	7.91157	7.79632	5.18176	10.9921	6.18889	4.75691	6.711±6.711	N=8		4.18732	7.54986	5.94505	6.36038	6.42983	6.53415	9.10268	7.42202	6.691±6.691	N=8		7.42031	10.6091	8.13611	10.0562	9.06935	7.81356	9.29721	9.26745	8.959±8.959	N=8		5.63391	3.74686	7.88885	11.0785	7.68203	10.6726	7.13255	5.52669	7.420±7.420	N=8
6:10	6.19649	4.67133	7.91157	7.79632	5.18176	11.2285	6.18889	4.88982	6.758±6.758	N=8		4.3973	7.54986	6.29285	6.43501	6.52279	6.53415	9.12225	7.42202	6.785±6.785	N=8		7.42031	10.9129	8.13611	10.3996	9.20166	8.01917	9.3251	9.44256	9.107±9.107	N=8		5.63391	4.00907	8.33124	11.0785	7.68203	10.6726	7.28349	5.87975	7.571±7.571	N=8
6:35	6.19649	4.72981	7.91157	7.79632	5.18176	11.2703	6.18889	4.90188	6.772±6.772	N=8		4.3973	7.54986	6.29285	6.43501	6.61729	6.53415	9.12225	7.63648	6.823±6.823	N=8		7.5663	10.9164	8.13611	10.3996	9.27742	8.35349	9.63535	9.48892	9.222±9.222	N=8		5.63391	4.05564	8.48166	11.329	7.68203	11.2463	7.29542	5.87975	7.700±7.700	N=8
7:00	6.19649	4.90759	7.91157	7.79632	5.41648	11.2711	6.6616	5.0042	6.896±6.896	N=8		4.57541	8.09334	6.42535	6.43501	6.61729	6.53415	9.32623	7.63648	6.955±6.955	N=8		7.78753	10.9164	8.15699	10.3996	9.27742	8.51346	9.65617	9.52204	9.279±9.279	N=8		5.63391	4.05564	8.48166	11.4373	7.68203	11.3131	7.29542	5.87975	7.722±7.722	N=8
7:25	6.19649	4.90759	8.19206	7.79632	5.41648	11.4318	6.6616	5.0298	6.954±6.954	N=8		4.62716	8.09896	6.59545	6.98032	6.69428	6.53415	9.51379	7.63648	7.085±7.085	N=8		8.19371	10.9164	8.15747	10.3996	9.27742	8.65705	9.65617	9.52204	9.347±9.347	N=8		5.80917	4.05564	8.48166	11.5798	7.99392	11.3131	7.29542	5.87975	7.801±7.801	N=8
	Drink(ml)
Time	Control											Control+D-serine											ScKO											ScKO+D-serine
7:30	0	0	0	0	0	0	0	0	0.000±0.000	N=8		0	0	0	0	0	0	0	0	0.000±0.000	N=8		0	0	0	0	0	0	0	0	0.000±0.000	N=8		0	0	0	0	0	0	0	0	0.000±0.000	N=8
7:55	0.211887	0	0	0	0	0.100339	0	0	0.039±0.039	N=8		0	0	0	0	0	0	0	0	0.000±0.000	N=8		0	0.017412	0	0	0	0	0	0.292309	0.039±0.039	N=8		0.194707	0	0.021975	0.422248	0.248597	0	0.594392	0	0.185±0.185	N=8
8:20	0.211887	0.135943	0	0.342804	0	0.100339	0.245917	0	0.130±0.130	N=8		0	0	0	0.206877	0	0	0.13388	0	0.043±0.043	N=8		0.046164	0.207231	0	0	0	0	0	0.292309	0.068±0.068	N=8		0.226533	0	0.021975	0.543526	0.248597	0.083556	0.796146	0	0.240±0.240	N=8
8:45	0.211887	0.155258	0	0.342804	0.07812	0.100339	0.488957	0	0.172±0.172	N=8		0.240982	0	0.142484	0.206877	0	0.010314	0.350279	0	0.119±0.119	N=8		0.05457	0.207231	0	0	0.055568	0	0.062347	0.292309	0.084±0.084	N=8		0.226533	0	0.021975	0.683937	0.248597	0.136992	0.796146	0	0.264±0.264	N=8
9:10	0.211887	0.155258	0	0.342804	0.170565	0.107878	0.542879	0.036109	0.196±0.196	N=8		0.240982	0	0.142484	0.206877	0.237596	0.137695	0.432921	0.076693	0.184±0.184	N=8		0.05457	0.207231	0.054918	0	0.055568	0.079469	0.062347	0.292309	0.101±0.101	N=8		0.226533	0	0.021975	0.683937	0.248597	0.136992	0.796146	0.142666	0.282±0.282	N=8
9:35	0.291171	0.155258	0	0.342804	0.170565	0.505148	0.659511	0.184151	0.289±0.289	N=8		0.240982	0.025985	0.142484	0.206877	0.616411	0.137695	0.496245	0.259066	0.266±0.266	N=8		0.05457	0.369845	0.054918	0.287168	0.055568	0.079469	0.062347	0.292309	0.157±0.157	N=8		0.226533	0	0.622218	0.683937	0.406374	0.136992	0.796146	0.142666	0.377±0.377	N=8
10:25	0.291171	0.155258	0	0.342804	0.170565	0.505148	0.758052	0.184151	0.301±0.301	N=8		0.240982	0.071867	0.142484	0.206877	0.616411	0.137695	0.496245	0.559176	0.309±0.309	N=8		0.05457	0.445667	0.054918	0.287168	0.055568	0.079469	0.062347	0.292309	0.167±0.167	N=8		0.230103	0	0.622218	0.683937	0.406374	0.22479	0.796146	0.142666	0.388±0.388	N=8
10:50	0.291171	0.155258	0	0.342804	0.170565	0.505148	0.758052	0.184151	0.301±0.301	N=8		0.240982	0.071867	0.142484	0.206877	0.616411	0.137695	0.496245	0.605564	0.315±0.315	N=8		0.05457	0.445667	0.054918	0.287168	0.055568	0.079469	0.062347	0.594416	0.204±0.204	N=8		0.470893	0	1.06339	0.747136	0.406374	0.22479	1.05377	0.142666	0.514±0.514	N=8
11:15	0.291171	0.155258	0	0.342804	0.407624	0.505148	0.758052	0.184151	0.331±0.331	N=8		0.240982	0.071867	0.142484	0.343779	0.616411	0.273775	0.496245	0.605564	0.349±0.349	N=8		0.143757	0.445667	0.054918	0.287168	0.101845	0.079469	0.062347	0.594416	0.221±0.221	N=8		0.481419	0	1.06339	1.02072	0.406374	0.22479	1.05377	0.142666	0.549±0.549	N=8
11:40	0.506165	0.155258	0	0.402954	0.407624	0.570606	0.758052	0.285378	0.386±0.386	N=8		0.240982	0.071867	0.142484	0.343779	0.616411	0.296603	0.496245	0.605564	0.352±0.352	N=8		0.170212	0.445667	0.054918	0.287168	0.295136	0.079469	0.062347	0.594416	0.249±0.249	N=8		0.481419	0	1.06339	1.02072	0.406374	0.22479	1.05377	0.142666	0.549±0.549	N=8
12:05	0.506165	0.155258	0.237178	0.402954	0.407624	0.570606	0.758052	0.434029	0.434±0.434	N=8		0.267975	0.071867	0.209607	0.343779	0.616411	0.296603	0.496245	0.605564	0.364±0.364	N=8		0.170212	0.445667	0.160436	0.287168	0.295136	0.079469	0.27406	0.594416	0.288±0.288	N=8		0.481419	0	1.06339	1.02072	0.406374	0.22479	1.05377	0.142666	0.549±0.549	N=8
12:30	0.506165	0.164594	0.237178	0.402954	0.407624	0.570606	0.758052	0.434029	0.435±0.435	N=8		0.267975	0.071867	0.209607	0.343779	0.616411	0.296603	0.496245	0.605564	0.364±0.364	N=8		0.170212	0.445667	0.160436	0.287168	0.295136	0.079469	0.27406	0.594416	0.288±0.288	N=8		0.481419	0	1.06339	1.02072	0.576143	0.22479	1.05377	0.244381	0.583±0.583	N=8
12:55	0.506165	0.230115	0.237178	0.402954	0.407624	0.570606	0.758052	0.434029	0.443±0.443	N=8		0.267975	0.071867	0.209607	0.343779	0.616411	0.296603	0.496245	0.605564	0.364±0.364	N=8		0.170212	0.445667	0.160436	0.287168	0.295136	0.079469	0.27406	0.735371	0.306±0.306	N=8		0.481419	0	1.06339	1.02072	0.576143	0.22479	1.05377	0.244381	0.583±0.583	N=8
13:20	0.506165	0.230115	0.342982	0.402954	0.407624	0.570606	0.771323	0.434029	0.458±0.458	N=8		0.267975	0.071867	0.209607	0.343779	0.693087	0.296603	0.496245	0.605564	0.373±0.373	N=8		0.170212	0.445667	0.160436	0.287168	0.987684	0.079469	0.27406	0.735371	0.393±0.393	N=8		0.481419	0	1.06339	1.02072	0.576143	0.22479	1.05377	0.244381	0.583±0.583	N=8
13:45	0.506165	0.230115	0.342982	0.402954	0.407624	0.570606	0.98748	0.434029	0.485±0.485	N=8		0.267975	0.071867	0.209607	0.343779	0.693087	0.296603	0.496245	0.838018	0.402±0.402	N=8		0.170212	0.608325	0.160436	0.287168	0.987684	0.079469	0.27406	0.735371	0.413±0.413	N=8		0.481419	0	1.06339	1.02072	0.576143	0.22479	1.05377	0.244381	0.583±0.583	N=8
14:10	0.506165	0.230115	0.342982	0.514921	0.574344	0.570606	0.98748	0.434029	0.520±0.520	N=8		0.267975	0.071867	0.209607	0.343779	0.693087	0.296603	0.496245	0.838018	0.402±0.402	N=8		0.265994	0.706102	0.160436	0.287168	0.987684	0.079469	0.27406	0.735371	0.437±0.437	N=8		0.481419	0	1.06339	1.02072	0.576143	0.22479	1.05377	0.244381	0.583±0.583	N=8
14:35	0.506165	0.230115	0.342982	0.514921	0.574344	0.978311	0.98748	0.434029	0.571±0.571	N=8		0.267975	0.071867	0.209607	0.343779	0.693087	0.363801	0.496245	0.838018	0.411±0.411	N=8		0.265994	0.706102	0.160436	0.559417	0.987684	0.161457	0.27406	0.754373	0.484±0.484	N=8		0.483359	0	1.06339	1.02072	0.576143	0.22479	1.05377	0.244381	0.583±0.583	N=8
15:25	0.506165	0.238689	0.400173	0.514921	0.574344	1.31731	0.98748	0.434029	0.622±0.622	N=8		0.267975	0.071867	0.237699	0.343779	0.693087	0.398707	0.496245	0.838018	0.418±0.418	N=8		0.265994	0.706102	0.160436	0.559417	0.987684	0.630122	0.27406	0.754373	0.542±0.542	N=8		0.574921	0	1.06339	1.27393	0.576143	0.22479	1.05377	0.244381	0.626±0.626	N=8
15:50	0.613069	0.238689	0.400173	0.514921	0.574344	1.31731	0.98748	0.534585	0.648±0.648	N=8		0.267975	0.071867	0.237699	0.343779	0.693087	0.398707	0.496245	0.838018	0.418±0.418	N=8		0.265994	0.706102	0.160436	0.559417	1.28991	0.630122	0.27406	0.754373	0.580±0.580	N=8		0.574921	0	1.06339	1.27393	0.576143	0.22479	1.05377	0.244381	0.626±0.626	N=8
16:15	0.613069	0.238689	0.424709	0.554503	0.574344	1.31731	0.98748	0.542521	0.657±0.657	N=8		0.267975	0.071867	0.237699	0.343779	0.693087	0.398707	0.496245	0.838018	0.418±0.418	N=8		0.279136	0.706102	0.309226	0.559417	1.28991	0.630122	0.27406	0.754373	0.600±0.600	N=8		0.574921	0	1.06339	1.27393	0.576143	0.22479	1.05377	0.244381	0.626±0.626	N=8
16:40	0.613069	0.238689	0.424709	0.554503	0.659364	1.31731	1.40475	0.542521	0.719±0.719	N=8		0.267975	0.071867	0.237699	0.343779	0.815248	0.398707	0.496245	1.1579	0.474±0.474	N=8		0.446513	0.706102	0.309226	0.559417	1.28991	0.630122	0.27406	1.17126	0.673±0.673	N=8		0.574921	0	1.06339	1.27393	0.576143	0.334627	1.05377	0.40182	0.660±0.660	N=8
17:05	0.613069	0.238689	0.424709	0.554503	0.659364	1.31731	1.50231	0.542521	0.732±0.732	N=8		0.267975	0.244777	0.237699	0.343779	0.815248	0.398707	0.496245	1.17227	0.497±0.497	N=8		0.446513	0.706102	0.309226	0.559417	1.28991	0.630122	0.27406	1.17126	0.673±0.673	N=8		0.574921	0	1.06339	1.27393	0.576143	0.334627	1.05377	0.40182	0.660±0.660	N=8
17:30	0.613069	0.441144	0.424709	0.554503	0.659364	1.31731	1.50231	0.542521	0.757±0.757	N=8		0.267975	0.244777	0.286467	0.343779	0.815248	0.451167	0.496245	1.17227	0.510±0.510	N=8		0.446513	1.06164	0.309226	0.559417	1.82068	0.630122	0.419123	1.17126	0.802±0.802	N=8		0.574921	0	1.06339	1.48734	0.576143	0.334627	1.14902	0.40182	0.698±0.698	N=8
17:55	0.691564	0.55885	0.424709	0.615692	0.659364	1.31731	1.50231	0.542521	0.789±0.789	N=8		0.267975	0.244777	0.286467	0.397768	0.815248	0.451167	0.496245	1.17227	0.516±0.516	N=8		0.545833	1.20498	0.394168	0.790845	1.82068	0.900814	0.419123	1.38057	0.932±0.932	N=8		0.574921	0	1.06339	1.48734	0.576143	0.334627	1.14902	0.40182	0.698±0.698	N=8
18:20	0.691564	0.55885	0.424709	0.615692	0.659364	1.31731	1.50231	0.585856	0.794±0.794	N=8		0.267975	0.244777	0.286467	0.397768	0.815248	0.451167	0.496245	1.17227	0.516±0.516	N=8		0.545833	1.20498	0.400875	0.790845	1.82068	0.900814	0.71413	1.38057	0.970±0.970	N=8		0.574921	0.03714	1.06339	1.48734	0.576143	0.334627	1.14902	0.40182	0.703±0.703	N=8
18:45	0.691564	0.55885	0.487064	0.615692	0.659364	1.31731	1.72698	0.585856	0.830±0.830	N=8		0.267975	0.244777	0.286467	0.397768	0.815248	0.451167	0.496245	1.28775	0.531±0.531	N=8		0.645366	1.20498	0.538715	0.790845	2.15397	0.900814	0.71413	1.60857	1.070±1.070	N=8		0.792267	0.03714	1.06339	1.48734	0.576143	0.403475	1.14902	0.40182	0.739±0.739	N=8
19:10	0.691564	0.570142	0.711513	0.615692	0.659364	1.73264	1.72698	0.585856	0.912±0.912	N=8		0.267975	0.40295	0.331801	0.397768	0.815248	0.451167	0.521269	1.53031	0.590±0.590	N=8		0.645366	1.52256	0.572257	0.790845	2.26111	1.47049	0.71413	1.8928	1.234±1.234	N=8		0.792267	0.03714	1.06339	1.48734	0.576143	0.403475	1.14902	0.576137	0.761±0.761	N=8
19:35	0.852819	0.570142	0.711513	0.692871	0.738893	1.73794	1.72698	0.585856	0.952±0.952	N=8		0.267975	0.40295	0.331801	0.397768	0.815248	0.451167	0.521269	1.53031	0.590±0.590	N=8		0.645366	1.52256	0.658938	0.790845	2.26111	1.4831	0.71413	1.94483	1.253±1.253	N=8		0.792267	0.03714	1.06339	1.68729	0.902864	0.413637	1.14902	0.576137	0.828±0.828	N=8
20:00	0.852819	0.649548	0.711513	0.692871	0.738893	1.73794	1.72698	0.673722	0.973±0.973	N=8		0.267975	0.40295	0.331801	0.397768	0.815248	0.789027	0.651	1.53031	0.648±0.648	N=8		0.770702	1.66444	0.832111	0.790845	2.26111	1.4831	0.71413	1.94483	1.308±1.308	N=8		0.792267	0.03714	1.06339	1.69882	0.902864	0.617891	1.14902	0.576137	0.855±0.855	N=8
20:25	0.852819	0.77229	0.711513	0.812683	0.776826	1.73794	1.8966	0.682658	1.030±1.030	N=8		0.267975	0.40295	0.331801	0.582338	0.815248	0.789027	0.651	1.53031	0.671±0.671	N=8		0.99377	1.86274	0.840229	1.06877	2.26111	1.65794	0.962542	2.48185	1.516±1.516	N=8		0.873139	0.101776	1.06339	1.69882	0.967989	0.665895	1.31459	0.672786	0.920±0.920	N=8
20:50	0.98322	0.901928	0.711513	1.1651	1.06888	1.73794	1.8966	0.682658	1.143±1.143	N=8		0.267975	0.502101	0.331801	0.582338	0.815248	0.789027	0.651	1.53031	0.684±0.684	N=8		1.11075	1.98063	0.947013	1.06877	2.80283	2.06057	1.25213	2.71695	1.742±1.742	N=8		1.13721	0.182861	1.2345	1.69882	1.1066	0.855774	1.67573	0.93542	1.103±1.103	N=8
21:15	1.11982	0.994671	0.823482	1.1651	1.06888	1.73794	1.8966	0.682658	1.186±1.186	N=8		0.267975	0.502101	0.331801	0.582338	0.951341	0.789027	0.651	1.70795	0.723±0.723	N=8		1.11075	2.33696	1.25313	1.39566	3.01091	2.19348	1.356	2.83716	1.937±1.937	N=8		1.29926	0.348969	1.2345	1.72431	1.1066	0.855774	1.82297	0.93542	1.166±1.166	N=8
21:40	1.20682	1.27183	0.823482	1.25845	1.1283	1.73794	2.25082	0.848521	1.316±1.316	N=8		0.267975	0.723369	0.405608	0.592897	1.02556	0.789027	0.812117	1.91373	0.816±0.816	N=8		1.1167	2.46281	1.35341	1.97825	3.01091	2.19348	1.57742	2.83716	2.066±2.066	N=8		1.29926	0.348969	1.48098	2.20425	1.30127	1.15705	2.11771	0.93542	1.356±1.356	N=8
22:05	1.33713	1.49781	0.823482	1.53818	1.42822	1.89577	2.35979	0.848521	1.466±1.466	N=8		0.267975	0.828807	0.405608	0.592897	1.21263	0.879237	0.913465	1.91373	0.877±0.877	N=8		1.27976	2.5715	1.40252	1.97825	3.40606	2.19348	1.79269	2.83716	2.183±2.183	N=8		1.29926	0.607455	1.50492	2.27466	1.68298	1.33344	2.11771	1.09649	1.490±1.490	N=8
22:30	1.33713	1.7194	1.01358	1.74502	1.42822	1.89577	2.35979	0.848521	1.543±1.543	N=8		0.436585	0.912374	0.405608	0.794039	1.3373	1.28649	0.913465	2.12613	1.026±1.026	N=8		1.33817	2.5715	1.50632	2.1434	3.70173	2.19348	1.79269	2.83716	2.261±2.261	N=8		1.45638	0.704803	1.64377	2.58212	1.68298	1.33344	2.11771	1.17883	1.588±1.588	N=8
22:55	1.3895	1.78818	1.23056	1.98631	1.42822	2.24108	2.56571	0.889475	1.690±1.690	N=8		0.436585	1.14737	0.405608	1.12293	1.59821	1.29159	0.913465	2.29898	1.152±1.152	N=8		1.60241	2.5715	1.65002	2.378	3.70173	2.54442	1.80779	2.83716	2.387±2.387	N=8		1.564	0.704803	1.82401	2.58212	1.70398	1.45209	2.12253	1.32278	1.660±1.660	N=8
23:20	1.63864	1.81321	1.36486	2.31399	1.42822	2.27885	2.79644	0.889475	1.815±1.815	N=8		0.505065	1.14737	0.405608	1.33206	1.92546	1.36215	0.962894	2.29898	1.242±1.242	N=8		1.85172	2.5715	1.74792	2.378	3.70173	2.78053	2.0571	3.46685	2.569±2.569	N=8		1.564	0.728425	1.974	2.72269	2.08582	1.65744	2.32075	1.50515	1.820±1.820	N=8
0:10	1.6749	1.93522	1.61523	2.3179	1.82489	2.52745	3.05613	0.907481	1.982±1.982	N=8		0.884534	1.25146	0.446516	1.33206	2.11332	1.37206	1.17215	2.51892	1.386±1.386	N=8		1.85172	2.77435	1.93075	2.378	3.70173	2.9436	2.0571	3.48843	2.641±2.641	N=8		1.564	1.01129	1.974	2.72269	2.51474	1.80924	2.48838	1.50515	1.949±1.949	N=8
0:35	1.69953	2.28708	1.74197	2.3179	2.04337	2.83867	3.05974	1.03633	2.128±2.128	N=8		1.05658	1.39558	0.446516	1.66666	2.26918	1.75857	1.30728	2.51892	1.552±1.552	N=8		2.03875	2.90541	1.97015	2.5783	3.70173	2.95264	2.0571	3.90936	2.764±2.764	N=8		1.564	1.22232	2.27002	2.72269	2.71387	1.95554	2.8483	1.57839	2.109±2.109	N=8
1:00	1.69953	2.39628	1.74197	2.3179	2.11621	3.14492	3.14959	1.03633	2.200±2.200	N=8		1.05658	1.50943	0.446516	1.982	2.26918	2.08203	1.36983	2.70133	1.677±1.677	N=8		2.03875	2.90541	2.11241	3.17758	4.1421	3.30085	2.0571	3.90936	2.955±2.955	N=8		1.81049	1.22232	2.66321	2.72269	2.89252	1.95554	2.8483	1.57839	2.212±2.212	N=8
1:25	1.69953	2.39628	1.74201	2.63867	2.11621	3.3638	3.24533	1.29447	2.312±2.312	N=8		1.05658	1.83798	0.446516	1.982	2.36974	2.19501	1.58674	2.95404	1.804±1.804	N=8		2.21381	3.00169	2.13469	3.17758	4.1421	3.30085	2.0571	3.90936	2.992±2.992	N=8		1.81049	1.32114	2.66321	3.10043	2.89252	1.95554	2.8483	1.59756	2.274±2.274	N=8
1:50	1.69953	2.46909	2.0823	2.69895	2.11621	3.46196	3.36941	1.29447	2.399±2.399	N=8		1.05658	1.83798	0.446516	1.982	2.47811	2.19501	1.80377	3.26361	1.883±1.883	N=8		2.29267	3.20469	2.14104	3.17758	4.1421	3.30085	2.0571	3.99017	3.038±3.038	N=8		2.04117	1.5979	2.99072	3.31632	2.89252	2.25282	2.8483	2.07662	2.502±2.502	N=8
2:15	2.00169	2.59508	2.4176	2.99392	2.43853	3.58442	3.36941	1.57648	2.622±2.622	N=8		1.05658	1.83798	0.536085	1.982	2.7614	2.19501	1.80377	3.41537	1.949±1.949	N=8		2.29267	3.20469	2.2592	3.3793	4.1421	3.30085	2.0571	3.99017	3.078±3.078	N=8		2.04117	1.8576	3.13034	3.50711	2.89252	2.44575	3.10105	2.21125	2.648±2.648	N=8
2:40	2.11411	2.79146	2.44281	3.20552	2.7189	3.84521	3.56309	1.77544	2.807±2.807	N=8		1.45827	1.83798	0.560925	2.27411	2.95145	2.19501	1.81271	3.62786	2.090±2.090	N=8		2.41689	3.20469	2.3241	3.3793	4.1421	3.30085	2.31334	3.99017	3.134±3.134	N=8		2.04117	1.8576	3.48733	3.50711	3.42481	2.44575	3.10105	2.22279	2.761±2.761	N=8
3:05	2.11411	2.79146	2.64505	3.20788	2.824	3.93812	3.73875	1.9694	2.904±2.904	N=8		1.45827	2.01175	0.560925	2.27411	2.96727	2.19501	1.81271	3.62786	2.113±2.113	N=8		2.41689	3.20469	2.3241	3.3793	4.37875	3.30085	2.31896	3.99017	3.164±3.164	N=8		2.04117	1.8576	3.62225	3.50711	3.60724	2.44575	3.10105	2.22279	2.801±2.801	N=8
3:30	2.11411	2.95232	2.64505	3.20788	2.824	4.17762	3.79076	2.16865	2.985±2.985	N=8		1.45827	2.2128	0.560925	2.27411	2.96727	2.40741	1.81794	3.62786	2.166±2.166	N=8		2.41689	3.20469	2.3241	3.3793	4.44102	3.33004	2.31896	4.09201	3.188±3.188	N=8		2.04117	1.8576	3.62225	3.50711	3.60724	2.44575	3.10105	2.22279	2.801±2.801	N=8
4:20	2.11411	2.98916	2.64505	3.20788	2.824	4.17762	3.79076	2.32814	3.010±3.010	N=8		1.45827	2.2128	0.560925	2.27411	3.14181	2.58914	1.82958	3.92459	2.249±2.249	N=8		2.41689	3.20469	2.47302	3.3793	4.44102	3.59563	2.31896	4.09201	3.240±3.240	N=8		2.04117	1.8576	3.62225	3.50711	3.96021	2.44575	3.10105	2.22279	2.845±2.845	N=8
4:45	2.11411	2.98916	2.64505	3.20788	2.824	4.17762	3.99097	2.39696	3.043±3.043	N=8		1.45827	2.2128	0.560925	2.27411	3.37057	2.58914	1.86016	4.33175	2.332±2.332	N=8		2.47676	3.20469	2.50461	3.3793	4.44102	3.59563	2.31896	4.09201	3.252±3.252	N=8		2.04117	2.21561	3.77587	3.90604	3.96021	2.44575	3.32997	2.50477	3.022±3.022	N=8
5:10	2.11411	3.07516	2.64505	3.20788	2.824	4.17762	4.09074	2.39696	3.066±3.066	N=8		1.58131	2.2128	0.560925	2.43402	3.42263	2.58914	1.92824	4.34076	2.384±2.384	N=8		2.79527	3.20469	2.51767	3.3793	4.44102	3.59563	2.4158	4.09201	3.305±3.305	N=8		2.04117	2.21561	3.77587	3.90604	3.96021	2.5427	3.32997	2.50477	3.035±3.035	N=8
5:35	2.11411	3.10659	2.93758	3.53133	2.824	4.17762	4.10032	2.62516	3.177±3.177	N=8		1.74124	2.45664	0.560925	2.43402	3.42263	2.58914	1.92824	4.34076	2.434±2.434	N=8		2.79527	3.20469	2.53406	3.83987	4.44102	3.59563	2.71039	4.09201	3.402±3.402	N=8		2.04117	2.21561	3.77587	3.90604	4.13807	2.95224	3.32997	2.50477	3.108±3.108	N=8
6:00	2.4068	3.2069	2.94522	3.83559	2.824	4.17762	4.15916	2.73461	3.286±3.286	N=8		1.74124	2.57542	0.60246	2.43402	3.42263	2.58914	1.92824	4.41694	2.464±2.464	N=8		2.79527	3.20469	2.61116	3.98907	4.87216	3.64069	2.71039	4.33723	3.520±3.520	N=8		2.04117	2.21561	3.77587	3.90604	4.34137	2.95224	3.65442	2.50477	3.174±3.174	N=8
6:25	2.69742	3.24633	2.94522	3.98681	2.96032	4.47373	4.33375	2.89622	3.442±3.442	N=8		1.74124	2.70989	0.828	2.43402	3.7655	2.58914	1.97977	4.76479	2.602±2.602	N=8		2.79527	3.48756	2.61116	4.30996	5.09019	4.03571	2.71039	4.35248	3.674±3.674	N=8		2.04117	2.64529	3.95443	3.90604	4.34137	2.95224	4.09767	2.82417	3.345±3.345	N=8
6:50	2.81909	3.24633	2.94522	3.98681	2.96032	4.89729	4.35765	3.06426	3.535±3.535	N=8		2.27197	3.06004	0.981321	2.43402	3.89526	2.58914	1.99825	4.89302	2.765±2.765	N=8		2.85228	3.61609	2.61116	4.30996	5.48229	4.5454	2.95792	4.79208	3.896±3.896	N=8		2.04117	2.64529	4.06097	4.00177	4.34137	2.95224	4.09767	2.88575	3.378±3.378	N=8
7:15	3.09563	3.24633	2.94522	3.98681	2.96032	4.99287	4.44285	3.15771	3.603±3.603	N=8		2.57743	3.42737	0.981321	2.90638	3.89526	2.58914	2.03159	4.89302	2.913±2.913	N=8		2.98876	3.61609	2.61116	4.30996	5.48229	4.75052	2.95792	4.79208	3.939±3.939	N=8		2.04117	2.64529	4.06097	4.44276	4.34137	3.38325	4.09767	2.88575	3.487±3.487	N=8
7:40	3.09563	3.39641	2.94522	3.98681	3.15371	4.99287	4.44285	3.15771	3.646±3.646	N=8		2.64083	3.47751	0.981321	3.23386	3.89526	2.58914	2.03159	4.89302	2.968±2.968	N=8		3.06521	3.61609	2.65459	4.30996	5.48229	4.75052	2.95792	4.79208	3.954±3.954	N=8		2.30045	2.64529	4.06097	4.44276	4.34137	3.38325	4.09767	2.88575	3.520±3.520	N=8
8:30	3.09563	3.39641	2.94522	3.98681	3.45358	4.99287	4.45356	3.16992	3.687±3.687	N=8		2.64083	3.80246	0.981321	3.23386	4.0086	3.09051	2.03159	4.89302	3.085±3.085	N=8		3.07078	3.61609	2.65459	4.30996	5.64497	4.86433	2.95792	4.79208	3.989±3.989	N=8		2.48264	2.64529	4.06097	4.44276	4.54307	3.38325	4.09767	2.88575	3.568±3.568	N=8
8:55	3.17299	3.39641	2.94522	4.2036	3.45358	4.99287	4.58579	3.16992	3.740±3.740	N=8		2.64083	3.80246	1.0979	3.23386	4.0086	3.09478	2.03159	5.04791	3.120±3.120	N=8		3.07078	3.84446	2.65459	4.64326	5.83483	4.86433	2.95792	4.79208	4.083±4.083	N=8		2.67438	2.64529	4.06097	4.44276	4.54307	3.38325	4.45475	3.12641	3.666±3.666	N=8
9:20	3.34261	3.52293	2.94522	4.5613	3.45358	5.28612	4.58579	3.30877	3.876±3.876	N=8		2.64083	3.80246	1.0979	3.23386	4.0086	3.09478	2.05599	5.2443	3.147±3.147	N=8		3.07078	3.85755	2.83633	4.78658	5.83483	4.86433	2.95792	4.79208	4.125±4.125	N=8		2.67438	2.64529	4.06097	4.44276	4.54307	3.38325	4.45475	3.12641	3.666±3.666	N=8
9:45	3.34261	3.52293	3.15466	4.5613	3.45358	5.67567	4.6608	3.39144	3.970±3.970	N=8		2.64083	3.80246	1.0979	3.23386	4.0086	3.09478	2.05599	5.34223	3.160±3.160	N=8		3.07078	4.00436	2.83633	4.78658	5.83483	4.86926	2.95792	4.79208	4.144±4.144	N=8		2.67438	2.64529	4.06097	4.44276	4.54307	3.38325	4.45475	3.12641	3.666±3.666	N=8
10:10	3.34261	3.52293	3.15466	4.5613	3.45358	5.67567	4.73185	3.39144	3.979±3.979	N=8		2.64083	3.80246	1.0979	3.23386	4.0086	3.09478	2.05599	5.38389	3.165±3.165	N=8		3.07078	4.00436	2.83633	4.78658	5.83483	4.86926	2.95792	4.94295	4.163±4.163	N=8		2.67438	2.64529	4.17739	4.44276	4.54307	3.38325	4.45475	3.12641	3.681±3.681	N=8
10:35	3.34261	3.72892	3.15466	4.5613	3.46087	5.67567	4.77924	3.39144	4.012±4.012	N=8		2.8587	3.92315	1.0979	3.23386	4.25451	3.09478	2.05599	5.38389	3.238±3.238	N=8		3.07078	4.00436	2.83633	4.78658	5.83483	4.86926	2.95792	4.94295	4.163±4.163	N=8		2.67438	2.64529	4.17739	4.44276	4.73898	3.38325	4.45475	3.12641	3.705±3.705	N=8
11:00	3.34261	3.72892	3.15466	4.5613	3.46087	5.67567	4.77924	3.50105	4.026±4.026	N=8		2.8587	4.02838	1.0979	3.23386	4.25451	3.09894	2.06957	5.38389	3.253±3.253	N=8		3.08833	4.00436	2.83633	4.78658	5.83483	4.86926	2.95792	4.94295	4.165±4.165	N=8		2.68402	2.64529	4.17739	4.78163	4.73898	3.38325	4.70148	3.29557	3.801±3.801	N=8
11:25	3.34261	3.72892	3.15466	4.70534	3.46087	5.67567	4.77924	3.50105	4.044±4.044	N=8		2.8587	4.02838	1.0979	3.23386	4.25451	3.28381	2.06957	5.38389	3.276±3.276	N=8		3.08833	4.12469	2.83633	4.78658	5.83483	4.95543	2.95792	4.96021	4.193±4.193	N=8		2.68402	2.64529	4.17739	4.78163	4.73898	3.53541	4.70148	3.29557	3.820±3.820	N=8
11:50	3.34261	3.72892	3.27426	4.82189	3.46087	5.90248	4.77924	3.73562	4.131±4.131	N=8		2.8587	4.02838	1.0979	3.23386	4.25451	3.28381	2.11472	5.38389	3.282±3.282	N=8		3.08833	4.12469	2.83633	5.09751	5.83483	5.15406	2.95792	4.96021	4.257±4.257	N=8		2.68402	2.64529	4.17739	4.78163	4.73898	3.53541	4.70148	3.29557	3.820±3.820	N=8
12:15	3.49276	3.72892	3.27426	4.82189	3.70016	6.27333	4.85163	3.73562	4.235±4.235	N=8		2.8587	4.02838	1.0979	3.23386	4.25451	3.28381	2.11472	5.38389	3.282±3.282	N=8		3.08833	4.12469	2.90504	5.09751	6.15868	5.15406	2.95792	4.96021	4.306±4.306	N=8		2.68402	2.64529	4.17739	4.78163	4.73898	3.53541	4.70148	3.29557	3.820±3.820	N=8
12:40	3.49276	3.72892	3.27426	4.82189	3.70016	6.48075	4.85163	3.73562	4.261±4.261	N=8		2.8587	4.02838	1.0979	3.23386	4.25451	3.28381	2.11472	5.58962	3.308±3.308	N=8		3.08833	4.12469	2.90504	5.09751	6.30166	5.15406	2.95792	4.96021	4.324±4.324	N=8		2.68402	2.64529	4.17739	4.78163	4.73898	3.53541	4.70148	3.29557	3.820±3.820	N=8
13:05	3.49276	3.92854	3.27426	4.82189	3.70016	6.48075	4.85163	3.73562	4.286±4.286	N=8		2.8587	4.02838	1.0979	3.23386	4.25451	3.28381	2.11472	5.73366	3.326±3.326	N=8		3.12353	4.12469	2.90504	5.09751	6.30166	5.15406	2.95792	5.33352	4.375±4.375	N=8		2.68402	2.67459	4.17739	4.78163	4.73898	3.53541	4.70148	3.29557	3.824±3.824	N=8
13:30	3.49276	3.92854	3.27426	4.96502	3.70016	6.48075	4.85163	3.85918	4.319±4.319	N=8		2.99765	4.02838	1.0979	3.23386	4.25451	3.28381	2.11472	5.84987	3.358±3.358	N=8		3.12353	4.12469	2.90504	5.09751	6.30166	5.15406	3.22611	5.33352	4.408±4.408	N=8		2.68402	2.67459	4.24563	4.78163	4.73898	3.53541	4.94605	3.29557	3.863±3.863	N=8
13:55	3.56606	3.92854	3.27426	4.96502	3.70016	6.48075	4.85163	3.85918	4.328±4.328	N=8		2.99765	4.02838	1.0979	3.23386	4.25451	3.28381	2.11472	5.84987	3.358±3.358	N=8		3.12353	4.12469	2.90504	5.09751	6.30166	5.19499	3.22611	5.33352	4.413±4.413	N=8		2.68402	2.67459	4.24563	4.78163	4.73898	3.53541	4.94605	3.31581	3.865±3.865	N=8
14:20	3.56606	3.92854	3.40628	5.04122	3.70016	6.48075	5.18329	3.85918	4.396±4.396	N=8		2.99765	4.22984	1.0979	3.23386	4.25451	3.46572	2.11472	5.84987	3.406±3.406	N=8		3.12353	4.39324	2.98512	5.09751	6.30166	5.19499	3.22611	5.33352	4.457±4.457	N=8		2.70419	2.67459	4.24563	4.78163	4.73898	3.53541	4.94605	3.31581	3.868±3.868	N=8
14:45	3.56606	3.92854	3.40628	5.13256	3.70016	6.48075	5.18329	3.85918	4.407±4.407	N=8		2.99765	4.22984	1.0979	3.23386	4.25451	3.46749	2.11472	5.84987	3.406±3.406	N=8		3.30637	4.39324	2.98512	5.09751	6.30166	5.19499	3.22611	5.33352	4.480±4.480	N=8		2.70419	2.67459	4.24563	5.14872	4.73898	3.53541	4.94605	3.31581	3.914±3.914	N=8
15:10	3.56606	3.92854	3.40628	5.13256	3.70016	6.48075	5.18329	4.05935	4.432±4.432	N=8		2.99765	4.22984	1.0979	3.23386	4.25451	3.46749	2.11472	5.84987	3.406±3.406	N=8		3.33372	4.39324	2.98512	5.09751	6.30166	5.19499	3.22611	5.33352	4.483±4.483	N=8		2.70419	2.67459	4.24563	5.14872	4.73898	3.53541	4.94605	3.31581	3.914±3.914	N=8
15:35	3.56606	3.92854	3.40628	5.13256	3.94092	6.48075	5.18329	4.05935	4.462±4.462	N=8		2.99765	4.22984	1.0979	3.23386	4.25451	3.46749	2.11472	5.84987	3.406±3.406	N=8		3.33372	4.39324	3.05834	5.30797	6.30166	5.19499	3.22611	5.33352	4.519±4.519	N=8		2.70419	2.67459	4.24563	5.14872	4.73898	3.53541	4.94605	3.31581	3.914±3.914	N=8
16:25	3.56606	3.92854	3.40628	5.13256	3.94092	6.48075	5.18329	4.05935	4.462±4.462	N=8		3.06717	4.22984	1.0979	3.23386	4.27731	3.46749	2.18706	5.84987	3.426±3.426	N=8		3.33372	4.39324	3.19904	5.30797	6.30166	5.19499	3.22611	5.7895	4.593±4.593	N=8		2.70419	2.67459	4.24563	5.14872	4.73898	3.53541	4.94605	3.31581	3.914±3.914	N=8
16:50	3.56606	3.92854	3.57941	5.13256	3.94092	6.48075	5.18329	4.05935	4.484±4.484	N=8		3.06717	4.22984	1.0979	3.23386	4.27731	3.48486	2.18706	5.84987	3.428±3.428	N=8		3.33372	4.39324	3.19904	5.30797	6.30166	5.19499	3.22611	5.7895	4.593±4.593	N=8		2.70419	2.67459	4.24563	5.14872	4.73898	3.53541	4.94605	3.31581	3.914±3.914	N=8
17:15	3.56606	3.92854	3.57941	5.13256	3.94092	6.48075	5.24057	4.05935	4.491±4.491	N=8		3.06717	4.22984	1.0979	3.23386	4.27731	3.48486	2.18706	5.84987	3.428±3.428	N=8		3.33372	4.39324	3.19904	5.30797	6.30166	5.19499	3.22611	5.7895	4.593±4.593	N=8		2.70419	2.67459	4.24563	5.14872	4.73898	3.53541	4.94605	3.31581	3.914±3.914	N=8
17:40	3.56606	3.92854	3.57941	5.13256	3.94092	6.705	5.24057	4.05935	4.519±4.519	N=8		3.06717	4.22984	1.0979	3.23386	4.27731	3.48486	2.18706	5.89126	3.434±3.434	N=8		3.4114	4.39324	3.19904	5.30797	6.30166	5.19499	3.22611	5.90006	4.617±4.617	N=8		2.70419	2.67459	4.24563	5.14872	4.73898	3.53541	4.94605	3.4488	3.930±3.930	N=8
18:05	3.56606	3.92854	3.57941	5.13256	3.94092	6.705	5.24057	4.22005	4.539±4.539	N=8		3.06717	4.29136	1.0979	3.23386	4.27731	3.48486	2.18706	6.07021	3.464±3.464	N=8		3.4114	4.39324	3.19904	5.30797	6.30166	5.19499	3.22611	5.90006	4.617±4.617	N=8		2.70419	2.67459	4.24563	5.14872	4.73898	3.53541	4.94605	3.48906	3.935±3.935	N=8
18:30	3.58492	4.03734	3.57941	5.20722	3.94092	6.705	5.24057	4.33577	4.579±4.579	N=8		3.06717	4.29136	1.23439	3.23386	4.27731	3.58791	2.18706	6.07021	3.494±3.494	N=8		3.4114	4.39851	3.19904	5.30797	6.77717	5.19499	3.22611	5.90006	4.677±4.677	N=8		2.70419	2.68099	4.24563	5.22412	4.73898	3.53541	5.11323	3.48906	3.966±3.966	N=8
18:55	3.58492	4.04967	3.68992	5.2893	3.94092	6.705	5.24057	4.33577	4.605±4.605	N=8		3.06717	4.29136	1.23439	3.23386	4.72097	3.58791	2.24974	6.07021	3.557±3.557	N=8		3.53424	4.39851	3.19904	5.49614	6.77717	5.51346	3.22611	5.90006	4.756±4.756	N=8		2.70419	2.68099	4.24563	5.22412	4.80027	3.53541	5.11323	3.48906	3.974±3.974	N=8
19:20	3.58492	4.04967	3.68992	5.2893	3.94092	6.705	5.30707	4.33577	4.613±4.613	N=8		3.06717	4.29136	1.23439	3.23386	4.72097	3.71117	2.24974	6.07021	3.572±3.572	N=8		3.53424	4.39851	3.21425	5.49614	6.77717	5.6176	3.22611	5.90006	4.771±4.771	N=8		2.70419	2.68099	4.25265	5.22412	4.80027	3.66651	5.11323	3.48906	3.991±3.991	N=8
19:45	3.58492	4.04967	3.68992	5.2893	3.94092	6.705	5.30707	4.33577	4.613±4.613	N=8		3.06717	4.29136	1.23439	3.23386	4.72097	3.71117	2.24974	6.07021	3.572±3.572	N=8		3.66538	4.39851	3.21425	5.49614	6.77717	5.6176	3.22611	5.90006	4.787±4.787	N=8		2.70419	2.68099	4.25265	5.22412	4.80027	3.66651	5.11323	3.48906	3.991±3.991	N=8
20:10	3.58492	4.09648	3.83741	5.2893	3.94092	6.705	5.30707	4.49031	4.656±4.656	N=8		3.06717	4.47648	1.23439	3.23386	4.72097	3.71117	2.33168	6.07021	3.606±3.606	N=8		3.67369	4.39851	3.32815	5.49614	7.27063	5.98871	3.22611	6.40698	4.974±4.974	N=8		2.70419	2.68099	4.25265	5.53485	4.80027	3.75923	5.11323	3.48906	4.042±4.042	N=8
20:35	3.64757	4.09978	3.89255	5.2893	4.12906	6.705	5.62101	4.5941	4.747±4.747	N=8		3.06717	4.47648	1.23439	3.23386	4.72097	3.71117	2.3376	6.07021	3.606±3.606	N=8		3.79757	4.39851	3.50438	5.49614	7.27231	6.2995	3.22611	6.40698	5.050±5.050	N=8		2.70419	2.68099	4.25265	5.53485	4.80027	3.75923	5.11323	3.53325	4.047±4.047	N=8
21:00	3.85308	4.34645	3.90104	5.39559	4.17117	6.705	5.62101	4.5941	4.823±4.823	N=8		3.06717	4.47648	1.31474	3.23386	4.72097	3.71117	2.3376	6.29778	3.645±3.645	N=8		4.05537	4.48208	3.6134	5.86887	7.4623	6.54265	3.22611	6.40698	5.207±5.207	N=8		2.70419	2.68099	4.25265	5.53485	4.80027	3.83125	5.11323	3.53325	4.056±4.056	N=8
21:50	4.01366	4.34645	3.90104	5.44598	4.17117	6.84806	5.62101	4.5941	4.868±4.868	N=8		3.06717	4.47648	1.43471	3.23386	4.72097	3.71117	2.3376	6.29778	3.660±3.660	N=8		4.09027	4.48208	3.70305	5.86887	7.4623	6.84342	3.59082	7.04481	5.386±5.386	N=8		2.91217	2.77416	4.25265	5.53485	4.80027	4.10735	5.11323	3.7018	4.150±4.150	N=8
22:15	4.10109	4.44456	3.90104	5.49575	4.17117	6.84806	5.62101	4.5941	4.897±4.897	N=8		3.06717	4.47648	1.43471	3.23386	4.72097	3.71117	2.3376	6.39293	3.672±3.672	N=8		4.09027	4.5345	3.92616	6.09128	7.81051	7.17531	4.14525	7.04481	5.602±5.602	N=8		3.30216	2.94534	4.33459	5.53485	4.95148	4.35609	5.12226	3.7018	4.281±4.281	N=8
22:40	4.285	4.77873	3.90104	5.7677	4.32699	6.84806	5.73725	4.5941	5.030±5.030	N=8		3.06717	4.47648	1.51414	3.35062	4.75093	3.71828	2.49749	6.47127	3.731±3.731	N=8		4.09027	4.73437	4.18125	6.33643	8.09293	7.17531	4.47334	7.16471	5.781±5.781	N=8		3.34859	3.13665	4.40072	5.53485	5.20945	4.43363	5.29258	3.78563	4.393±4.393	N=8
23:05	4.33721	4.78374	4.0452	6.27209	4.49859	6.84806	5.73725	4.5941	5.140±5.140	N=8		3.06717	4.57913	1.51414	3.35062	5.00784	3.96346	2.49749	6.77275	3.844±3.844	N=8		4.24548	4.97575	4.23954	6.33643	8.09293	7.17531	4.63751	7.63504	5.917±5.917	N=8		3.34859	3.13665	4.68453	5.90366	5.39194	4.62458	5.60569	4.03203	4.591±4.591	N=8
23:30	4.41994	4.8553	4.25873	6.64383	4.64871	7.07319	5.97318	4.5941	5.308±5.308	N=8		3.06717	4.64892	1.71969	3.35062	5.24054	3.96346	2.61418	6.77275	3.922±3.922	N=8		4.28799	5.38906	4.50721	6.83012	8.41236	7.17531	4.63751	7.64662	6.111±6.111	N=8		3.34859	3.21868	4.73992	5.98905	5.61511	4.62458	5.60569	4.03203	4.647±4.647	N=8
23:55	4.41994	5.12837	4.41639	7.04996	4.77771	7.07319	6.21415	4.65886	5.467±5.467	N=8		3.06717	4.64892	1.79318	3.79923	5.32054	3.96346	2.61418	6.86861	4.009±4.009	N=8		4.45681	5.573	4.59724	6.83012	8.64366	7.48958	4.63751	7.64662	6.234±6.234	N=8		3.34859	3.30172	4.84237	5.98905	5.6984	4.90892	5.71689	4.03203	4.730±4.730	N=8
0:20	4.57625	5.12837	4.64548	7.35708	4.77771	7.16343	6.21415	4.83248	5.587±5.587	N=8		3.18585	4.97018	2.00125	3.79923	5.63639	4.2506	2.65761	6.86861	4.171±4.171	N=8		4.45681	5.573	4.69251	6.99629	8.77871	7.48958	4.82518	7.90803	6.340±6.340	N=8		3.58553	3.52774	4.9822	6.1116	5.87005	4.90892	5.71689	4.35387	4.882±4.882	N=8
0:45	4.66834	5.25759	4.93482	7.59847	4.77771	7.60185	6.39814	4.93593	5.772±5.772	N=8		3.47191	4.97018	2.19166	3.79923	5.91449	4.28946	2.6767	6.94895	4.283±4.283	N=8		4.45681	5.573	4.69251	7.14526	8.98239	7.48958	4.82518	8.08546	6.406±6.406	N=8		3.58553	3.52774	5.14056	6.1116	6.10456	5.04627	5.72605	4.35387	4.950±4.950	N=8
1:10	4.67744	5.49684	4.94779	8.07803	5.07709	7.7339	6.52305	4.93593	5.934±5.934	N=8		3.56629	4.97018	2.19166	4.22128	5.91449	4.6462	2.86109	7.33837	4.464±4.464	N=8		4.67807	5.69405	4.9783	7.31724	9.09618	7.82611	4.82518	8.08546	6.563±6.563	N=8		3.58553	3.62753	5.38546	6.39685	6.10456	5.24967	6.19456	4.35387	5.112±5.112	N=8
1:35	4.68467	5.49684	5.11713	8.4458	5.15848	8.11295	6.84013	4.93593	6.099±6.099	N=8		3.93147	5.02418	2.19166	4.22128	5.96564	4.6462	2.86713	7.43441	4.535±4.535	N=8		4.92849	5.71929	5.09327	7.58378	9.09618	8.13106	5.16411	8.32525	6.755±6.755	N=8		3.98901	3.79696	5.94887	6.39685	6.59864	5.41917	6.4152	4.35387	5.365±5.365	N=8
2:25	4.68467	5.75151	5.17078	8.76613	5.41678	8.42954	6.88688	5.08345	6.274±6.274	N=8		3.93147	5.20957	2.19166	4.34455	6.23049	4.81027	3.07027	7.63585	4.678±4.678	N=8		5.11685	5.71929	5.09327	7.79389	9.09618	8.13106	5.45225	8.6212	6.878±6.878	N=8		4.1632	3.79696	5.94887	6.39685	6.73728	5.41917	6.4152	4.56615	5.430±5.430	N=8
2:50	4.70731	6.10197	5.17078	9.25027	5.41678	8.52079	6.88688	5.30645	6.420±6.420	N=8		3.93147	5.49499	2.19166	4.54895	6.25565	5.21981	3.07027	7.71096	4.803±4.803	N=8		5.16772	5.71929	5.09327	8.11434	9.09618	8.13106	5.45225	8.6212	6.924±6.924	N=8		4.1632	3.8887	6.10402	6.80912	7.081	5.53343	6.4152	4.94451	5.617±5.617	N=8
3:15	4.8605	6.10951	5.17078	9.45397	5.41678	8.63834	6.94654	5.30645	6.488±6.488	N=8		3.93147	5.67434	2.36345	4.80045	6.25565	5.44671	3.07027	8.07442	4.952±4.952	N=8		5.19787	5.71929	5.09327	8.11806	9.50844	8.13106	5.45225	8.6212	6.980±6.980	N=8		4.1632	4.24917	6.41042	7.29763	7.20845	5.57176	6.4152	4.94451	5.783±5.783	N=8
3:40	5.03238	6.10951	5.53036	9.7317	5.41678	8.65684	7.13297	5.45535	6.633±6.633	N=8		3.93147	5.67434	2.38037	4.80045	6.38539	5.44671	3.07027	8.11703	4.976±4.976	N=8		5.24718	5.92761	5.09327	8.24471	9.50844	8.13106	5.45225	8.6212	7.028±7.028	N=8		4.1632	4.24917	6.41042	7.29763	7.20845	5.71064	6.79783	4.94451	5.848±5.848	N=8
4:05	5.03238	6.10951	5.7838	9.7317	5.41678	9.064	7.21328	5.70477	6.757±6.757	N=8		4.19461	5.67434	2.38037	4.80045	6.39744	5.44671	3.07027	8.20669	5.021±5.021	N=8		5.2718	6.14012	5.35924	8.24471	9.70981	8.43115	5.45225	8.80391	7.177±7.177	N=8		4.1632	4.25179	6.41042	7.29763	7.20845	5.71064	7.0153	4.94451	5.875±5.875	N=8
4:30	5.03238	6.10951	5.96833	9.7317	5.75122	9.23191	7.22865	5.93551	6.874±6.874	N=8		4.25699	5.67434	2.38037	4.80045	6.71351	5.49804	3.07027	8.25961	5.082±5.082	N=8		5.33526	6.14469	5.73122	8.24471	9.70981	8.43115	5.64335	9.00978	7.281±7.281	N=8		4.1632	4.51589	6.61904	7.29763	7.20845	5.71064	7.0153	4.94451	5.934±5.934	N=8
4:55	5.03238	6.10951	5.96833	9.84642	5.85904	9.28831	7.22865	5.95696	6.911±6.911	N=8		4.25699	5.67434	2.38037	4.80045	6.71351	5.63821	3.20345	8.25961	5.116±5.116	N=8		5.33526	6.14469	5.73122	8.24471	9.70981	8.43115	5.82391	9.00978	7.304±7.304	N=8		4.1632	4.65484	6.79733	7.43615	7.20845	5.71064	7.0153	5.36431	6.044±6.044	N=8
5:20	5.21068	6.45909	5.97698	10.2337	5.85904	9.28831	7.22865	5.95696	7.027±7.027	N=8		4.25699	5.67434	2.38037	4.80227	6.88096	5.67794	3.36438	8.25961	5.162±5.162	N=8		5.40586	6.14469	5.73122	8.24471	9.70981	8.43115	5.82391	9.2671	7.345±7.345	N=8		4.1632	4.65484	6.79733	7.43615	7.20845	5.71064	7.0153	5.36431	6.044±6.044	N=8
5:45	5.25691	6.45909	5.97698	10.2337	5.85904	9.65099	7.22865	6.1759	7.105±7.105	N=8		4.25699	5.77096	2.38037	5.11368	6.93604	5.67794	3.36438	8.25961	5.220±5.220	N=8		5.42452	6.17652	5.81156	8.24471	9.74506	8.43115	5.82391	9.2671	7.366±7.366	N=8		4.1632	4.65484	7.13629	7.43615	7.20845	5.80307	7.1883	5.36431	6.119±6.119	N=8
6:10	5.36228	6.45909	5.97698	10.2337	5.85904	9.76195	7.22865	6.35959	7.155±7.155	N=8		4.55052	5.91625	2.4776	5.39454	6.93604	5.67794	3.36438	8.25961	5.322±5.322	N=8		5.42452	6.36733	5.97046	8.24471	9.95859	8.43115	5.82391	9.2671	7.436±7.436	N=8		4.1632	4.65484	7.13629	7.43615	7.20845	6.03519	7.55201	5.36431	6.194±6.194	N=8
6:35	5.37953	6.45909	5.97698	10.2337	5.85904	9.88271	7.22865	6.53377	7.194±7.194	N=8		4.55052	5.91625	2.4776	5.39454	7.14039	5.67794	3.36438	8.63915	5.395±5.395	N=8		5.56702	6.36733	5.97046	8.24471	9.95859	8.43573	5.82391	9.2671	7.454±7.454	N=8		4.1632	4.65484	7.13629	7.43615	7.34199	6.03519	7.55201	5.36431	6.210±6.210	N=8
7:00	5.37953	6.77864	5.97698	10.2337	6.0279	9.88271	7.35245	6.7193	7.294±7.294	N=8		4.55052	6.05607	2.5651	5.40198	7.14039	5.67794	3.36438	8.63915	5.424±5.424	N=8		5.62893	6.36733	6.01346	8.82501	9.95859	8.9219	6.14487	9.2671	7.641±7.641	N=8		4.1632	4.65484	7.13629	7.93386	7.85544	6.03519	7.55201	5.36431	6.337±6.337	N=8
7:25	5.37953	6.77864	6.15316	10.2337	6.16154	10.0776	7.47013	6.7193	7.372±7.372	N=8		4.55052	6.34893	2.70869	5.53998	7.14039	5.67794	3.41249	8.63915	5.502±5.502	N=8		5.6806	6.36733	6.17427	9.1715	10.4228	9.26992	6.14487	9.2671	7.812±7.812	N=8		4.37038	4.94243	7.13629	8.22899	7.85544	6.35251	7.55201	5.58709	6.503±6.503	N=8
Food	P value	Mean1	Mean2	Mean3	Mean4	Difference	SE of difference	t ratio	df	Difference	SE of difference	t ratio	df			Drink	P value	Mean1	Mean2	Mean3	Mean4	Difference	SE of difference	t ratio	df	Difference	SE of difference	t ratio	df
	0.259516	0.0646819	0.0247559	0.206923	0.0127751	0.039926	0.0339739	1.1752	14	-0.0119807	0.0215367	0.556295	14				0.179765	0.0390282	0	0.0387151	0.18524	0.0390282	0.0276387	1.41209	14	0.18524	0.0798748	2.31913	14
	0.185368	0.160487	0.06108	0.444077	0.0671509	0.0994073	0.0713658	1.39293	14	0.00607088	0.0535518	0.113365	14				0.129346	0.129611	0.0425946	0.068213	0.240042	0.0870166	0.0539923	1.61165	14	0.197447	0.106494	1.85406	14
	0.323593	0.185032	0.109067	0.5027	0.132608	0.0759642	0.0742456	1.02315	14	0.0235404	0.0687878	0.342217	14				0.50233	0.172171	0.118867	0.0840031	0.264273	0.0533036	0.0774092	0.688595	14	0.145406	0.119985	1.21186	14
	0.437425	0.236447	0.155092	0.557329	0.191609	0.0813559	0.101774	0.799377	14	0.0365175	0.105207	0.347101	14				0.883588	0.195922	0.184406	0.100801	0.282106	0.0115165	0.0772316	0.149117	14	0.0976997	0.114604	0.852497	14
	0.287189	0.297931	0.174389	0.590036	0.196064	0.123542	0.111658	1.10643	14	0.0216752	0.101768	0.212987	14				0.825919	0.288576	0.265718	0.157024	0.376858	0.0228579	0.102	0.224098	14	0.11114	0.125176	0.887869	14
	0.315391	0.332984	0.208898	0.632846	0.278961	0.124086	0.119165	1.04129	14	0.0700627	0.0977762	0.716562	14				0.944067	0.300894	0.308967	0.166502	0.388279	-0.0080735	0.113029	0.0714283	14	0.0793121	0.12622	0.628362	14
	0.248583	0.349287	0.208898	0.711782	0.370594	0.140388	0.116609	1.20392	14	0.161696	0.117459	1.37661	14				0.905697	0.300894	0.314766	0.204265	0.513628	-0.013872	0.114995	0.120632	14	0.198862	0.163243	1.21819	14
	0.354786	0.37242	0.258917	0.776559	0.457473	0.113504	0.1186	0.957033	14	0.198556	0.13198	1.50444	14				0.869862	0.330526	0.348888	0.221198	0.549141	-0.0183624	0.110043	0.166866	14	0.200253	0.170831	1.17223	14
	0.302045	0.468596	0.298379	0.877537	0.45935	0.170216	0.15885	1.07156	14	0.160971	0.152132	1.0581	14				0.764277	0.385755	0.351742	0.248667	0.549141	0.0340128	0.111235	0.305773	14	0.1974	0.170676	1.15658	14
	0.179683	0.535554	0.322556	0.952154	0.45935	0.212998	0.150809	1.41237	14	0.136794	0.155134	0.881783	14				0.472352	0.433983	0.363506	0.288321	0.549141	0.0704769	0.0954198	0.738598	14	0.185635	0.169102	1.09777	14
	0.215753	0.535554	0.337789	0.986211	0.499248	0.197765	0.152533	1.29654	14	0.161459	0.156827	1.02954	14				0.462975	0.43515	0.363506	0.288321	0.583077	0.0716439	0.0949387	0.754633	14	0.219571	0.163671	1.34154	14
	0.188044	0.549443	0.347215	0.995827	0.563577	0.202227	0.146125	1.38394	14	0.216362	0.1716	1.26085	14				0.399703	0.44334	0.363506	0.30594	0.583077	0.079834	0.0919094	0.868617	14	0.219571	0.163671	1.34154	14
	0.14908	0.602508	0.370055	1.04826	0.63095	0.232453	0.152248	1.52681	14	0.260895	0.192384	1.35612	14				0.378778	0.458225	0.373091	0.392508	0.583077	0.0851339	0.0936658	0.908911	14	0.209986	0.16605	1.2646	14
	0.0989869	0.654328	0.397443	1.07139	0.699343	0.256885	0.145368	1.76714	14	0.3019	0.193454	1.56058	14				0.504226	0.485244	0.402148	0.412841	0.583077	0.0830968	0.121222	0.685494	14	0.180929	0.174203	1.03861	14
	0.112063	0.740813	0.446939	1.17685	0.771103	0.293874	0.173309	1.69567	14	0.324163	0.191097	1.69633	14				0.343214	0.52008	0.402148	0.437036	0.583077	0.117933	0.120209	0.981059	14	0.180929	0.174203	1.03861	14
	0.144492	0.769704	0.48313	1.23961	0.794998	0.286574	0.185408	1.54564	14	0.311868	0.198867	1.56823	14				0.2464	0.571043	0.410547	0.48369	0.583319	0.160496	0.132667	1.20977	14	0.172772	0.173658	0.994899	14
	0.11803	0.820277	0.491165	1.27501	0.850524	0.329113	0.197611	1.66546	14	0.35936	0.220413	1.63039	14				0.205951	0.621639	0.418422	0.542274	0.626416	0.203217	0.153214	1.32636	14	0.207993	0.185962	1.11847	14
	0.102005	0.833078	0.491165	1.33624	0.881072	0.341913	0.195386	1.74994	14	0.389907	0.224072	1.74009	14				0.15011	0.647572	0.418422	0.580052	0.626416	0.22915	0.150494	1.52265	14	0.207993	0.185962	1.11847	14
	0.085468	0.852274	0.491165	1.3894	0.889992	0.36111	0.19515	1.85042	14	0.398828	0.223737	1.78258	14				0.132595	0.656578	0.418422	0.600293	0.626416	0.238156	0.149132	1.59695	14	0.207993	0.185962	1.11847	14
	0.0956693	0.883559	0.526301	1.41728	0.908577	0.357257	0.199966	1.78659	14	0.382275	0.21872	1.74778	14				0.22374	0.719365	0.473677	0.673325	0.659825	0.245687	0.192993	1.27303	14	0.186148	0.197501	0.942516	14
	0.155484	0.938386	0.578346	1.47942	0.945608	0.36004	0.239814	1.50133	14	0.367262	0.241659	1.51975	14				0.249662	0.73156	0.497088	0.673325	0.659825	0.234472	0.195224	1.20104	14	0.162737	0.193225	0.842217	14
	0.17136	0.976743	0.641095	1.56948	0.995942	0.335648	0.232802	1.44178	14	0.354847	0.240538	1.47522	14				0.205381	0.756867	0.509741	0.802246	0.698407	0.247125	0.18607	1.32813	14	0.188666	0.20869	0.904046	14
	0.183434	1.00825	0.684837	1.63966	1.14003	0.323416	0.231096	1.39949	14	0.45519	0.301209	1.51121	14				0.15253	0.789041	0.51649	0.932126	0.698407	0.272551	0.180142	1.51297	14	0.181917	0.208032	0.874468	14
	0.183434	1.00825	0.684837	1.71404	1.14809	0.323416	0.231096	1.39949	14	0.46325	0.297249	1.55846	14				0.143093	0.794457	0.51649	0.96984	0.70305	0.277967	0.179162	1.55148	14	0.18656	0.205845	0.906308	14
	0.207817	1.0653	0.73747	1.76068	1.22254	0.327835	0.248247	1.3206	14	0.485069	0.331365	1.46385	14				0.159726	0.830336	0.530925	1.06967	0.738824	0.299411	0.201632	1.48494	14	0.207899	0.210072	0.989655	14
	0.256491	1.15097	0.812227	1.93134	1.28787	0.33874	0.286328	1.18305	14	0.475643	0.326693	1.45593	14				0.186169	0.911719	0.58981	1.23369	0.760614	0.321909	0.231552	1.39022	14	0.170803	0.219248	0.77904	14
	0.13006	1.26421	0.828599	1.93134	1.28801	0.435614	0.270838	1.60839	14	0.459414	0.325999	1.40925	14				0.132413	0.952127	0.58981	1.25261	0.827718	0.362316	0.226764	1.59777	14	0.237907	0.230121	1.03383	14
	0.161112	1.31609	0.918741	2.04207	1.34964	0.397344	0.268537	1.47966	14	0.430902	0.330824	1.30251	14				0.16538	0.973035	0.648259	1.30766	0.854692	0.324776	0.221895	1.46365	14	0.206432	0.225373	0.915956	14
	0.0967744	1.42037	0.951637	2.18378	1.36389	0.468734	0.263327	1.78004	14	0.412256	0.332103	1.24135	14				0.131506	1.03042	0.671331	1.51612	0.919798	0.359085	0.22417	1.60184	14	0.248467	0.220115	1.12881	14
	0.0992733	1.45845	1.00495	2.33692	1.5046	0.453505	0.256873	1.76548	14	0.499658	0.345487	1.44624	14				0.0470115	1.14348	0.683725	1.74246	1.10336	0.459755	0.211107	2.17783	14	0.41964	0.22053	1.90287	14
	0.0958643	1.52322	1.05428	2.42212	1.54585	0.468941	0.262649	1.78543	14	0.491577	0.363977	1.35057	14				0.0537704	1.18614	0.722942	1.93675	1.16597	0.463201	0.219983	2.10563	14	0.443033	0.23325	1.89939	14
	0.193614	1.58194	1.20829	2.63306	1.65349	0.373644	0.273618	1.36557	14	0.445199	0.391578	1.13694	14				0.0601774	1.31577	0.816285	2.06627	1.35561	0.499485	0.2443	2.04456	14	0.53933	0.278033	1.9398	14
	0.15108	1.68554	1.2385	2.79738	1.76088	0.447042	0.294347	1.51876	14	0.522384	0.412469	1.26648	14				0.0371375	1.46611	0.876794	2.18268	1.48961	0.58932	0.255891	2.30301	14	0.61282	0.264128	2.32016	14
	0.228908	1.78219	1.41003	3.01463	1.95139	0.372156	0.29579	1.25818	14	0.541358	0.428179	1.26433	14				0.0693503	1.54343	1.0265	2.26056	1.5875	0.51693	0.262828	1.9668	14	0.561005	0.283389	1.97963	14
	0.353393	1.90956	1.57879	3.18036	2.10219	0.330769	0.344588	0.959897	14	0.523394	0.469269	1.11534	14				0.0885865	1.68988	1.15184	2.38663	1.65954	0.538038	0.293975	1.83022	14	0.507698	0.293759	1.72828	14
	0.359967	2.05508	1.72465	3.31309	2.27263	0.330429	0.349123	0.946455	14	0.547975	0.489296	1.11993	14				0.0915763	1.81546	1.24245	2.56942	1.81978	0.573012	0.316331	1.81143	14	0.577334	0.312791	1.84575	14
	0.444463	2.17393	1.87746	3.53995	2.32144	0.296472	0.376764	0.786891	14	0.443986	0.488799	0.90832	14				0.0897705	1.9824	1.38638	2.64071	1.94869	0.596022	0.326998	1.82271	14	0.562308	0.312473	1.79954	14
	0.482647	2.2898	2.0099	3.65567	2.49066	0.279897	0.388089	0.721218	14	0.480762	0.499815	0.961879	14				0.101054	2.12807	1.55241	2.76418	2.10939	0.575663	0.327956	1.7553	14	0.55698	0.320722	1.73665	14
	0.632557	2.34716	2.14156	3.74149	2.59703	0.205597	0.420622	0.488792	14	0.455472	0.505486	0.901057	14				0.17059	2.20034	1.67711	2.95544	2.21168	0.52323	0.362208	1.44456	14	0.534572	0.34379	1.55494	14
	0.605166	2.49534	2.25227	3.82731	2.75744	0.243063	0.459572	0.528891	14	0.505161	0.504783	1.00075	14				0.203661	2.31204	1.80358	2.99215	2.27365	0.508464	0.381302	1.33349	14	0.470073	0.3661	1.284	14
	0.61651	2.57214	2.33542	3.86172	2.88684	0.236724	0.462189	0.51218	14	0.551422	0.52844	1.04349	14				0.22317	2.39899	1.88294	3.03828	2.50205	0.516044	0.404839	1.27469	14	0.619101	0.367651	1.68394	14
	0.470157	2.8006	2.47308	3.99321	2.96267	0.327526	0.44121	0.742335	14	0.489589	0.54932	0.891265	14				0.112759	2.62214	1.94852	3.07826	2.64835	0.673621	0.398104	1.69207	14	0.699827	0.381688	1.8335	14
	0.461193	2.91237	2.56311	4.15734	2.98837	0.349264	0.460951	0.757703	14	0.425263	0.549193	0.774342	14				0.103893	2.80707	2.08979	3.13393	2.76095	0.717279	0.412372	1.7394	14	0.671163	0.409561	1.63874	14
	0.485742	2.9624	2.61864	4.21897	3.103	0.34376	0.480088	0.716035	14	0.484358	0.53623	0.903265	14				0.0748369	2.9036	2.11349	3.16421	2.80062	0.79011	0.410518	1.92467	14	0.687134	0.419104	1.63953	14
	0.54591	2.99164	2.6865	4.29189	3.20319	0.305138	0.493019	0.618918	14	0.516692	0.535377	0.965099	14				0.0696366	2.98505	2.16582	3.18838	2.80062	0.819226	0.417009	1.96453	14	0.634799	0.420257	1.5105	14
	0.667998	2.99984	2.7772	4.3387	3.24709	0.222637	0.508188	0.4381	14	0.469887	0.554495	0.847415	14				0.105515	3.00959	2.2489	3.24019	2.84474	0.760688	0.439581	1.73048	14	0.59584	0.460832	1.29297	14
	0.775256	3.02331	2.87455	4.36843	3.32062	0.148761	0.51106	0.291083	14	0.446073	0.593037	0.752184	14				0.161962	3.04322	2.33221	3.25162	3.02242	0.711004	0.481565	1.47644	14	0.690209	0.496791	1.38933	14
	0.901333	3.03369	2.97046	4.38333	3.35728	0.0632366	0.500901	0.126246	14	0.386819	0.577091	0.67029	14				0.179183	3.06644	2.38373	3.30517	3.03454	0.682712	0.482787	1.41411	14	0.650814	0.492632	1.3211	14
	0.805963	3.15101	3.0241	4.4823	3.40232	0.126912	0.506965	0.250337	14	0.378215	0.574802	0.657991	14				0.137921	3.17709	2.4342	3.40162	3.10797	0.742889	0.472121	1.57351	14	0.673767	0.489126	1.37749	14
	0.733528	3.25316	3.07719	4.63728	3.47844	0.175968	0.506666	0.347305	14	0.401248	0.602465	0.666011	14				0.101229	3.28624	2.46376	3.52008	3.17394	0.822476	0.468832	1.75431	14	0.710177	0.504041	1.40897	14
	0.885674	3.35218	3.27295	4.69272	3.55843	0.079231	0.541105	0.146424	14	0.285478	0.610578	0.467554	14				0.113244	3.44248	2.60154	3.67409	3.3453	0.840933	0.497717	1.68958	14	0.743755	0.521109	1.42725	14
	0.991189	3.39785	3.40394	4.80921	3.60785	-0.00608815	0.541556	0.011242	14	0.203918	0.595221	0.342593	14				0.149919	3.53462	2.76538	3.8959	3.37828	0.769243	0.504944	1.52342	14	0.612902	0.519187	1.1805	14
	0.939493	3.45081	3.49224	4.98297	3.65188	-0.0414282	0.536067	0.0772819	14	0.159642	0.583346	0.273666	14				0.190073	3.60347	2.91269	3.9386	3.48728	0.690778	0.501582	1.3772	14	0.57459	0.524279	1.09596	14
	0.827618	3.4955	3.61132	5.12444	3.80307	-0.115819	0.522008	0.221872	14	0.191748	0.591552	0.324144	14				0.194281	3.6464	2.96782	3.95358	3.51969	0.678585	0.497716	1.3634	14	0.551872	0.514018	1.07364	14
	0.838787	3.53158	3.63804	5.15931	3.85864	-0.106459	0.513633	0.207266	14	0.220601	0.61905	0.356353	14				0.250237	3.68675	3.08527	3.98884	3.56767	0.601475	0.501434	1.19951	14	0.482399	0.5203	0.927157	14
	0.812272	3.58618	3.71114	5.17695	3.91455	-0.124966	0.51634	0.242022	14	0.203405	0.61417	0.331187	14				0.242465	3.74005	3.11974	4.08278	3.66636	0.620306	0.508274	1.22042	14	0.546618	0.518168	1.0549	14
	0.881547	3.64883	3.73052	5.22145	3.94812	-0.0816888	0.538303	0.151752	14	0.217607	0.613668	0.354601	14				0.19399	3.87579	3.14734	4.12505	3.66636	0.728448	0.533918	1.36434	14	0.519018	0.530721	0.977949	14
	0.94824	3.74753	3.78461	5.28116	4.12655	-0.0370742	0.560959	0.0660908	14	0.341948	0.622007	0.54975	14				0.166031	3.97037	3.15958	4.14402	3.66636	0.810792	0.554868	1.46123	14	0.506777	0.537726	0.942445	14
	0.918742	3.75039	3.80787	5.36466	4.26214	-0.0574791	0.553348	0.103875	14	0.454268	0.65632	0.692144	14				0.167496	3.97925	3.16479	4.16288	3.68091	0.814465	0.55945	1.45583	14	0.516123	0.542472	0.951427	14
	0.965359	3.82506	3.84929	5.40544	4.29314	-0.0242284	0.547988	0.0442133	14	0.443854	0.672961	0.659553	14				0.19209	4.01184	3.23785	4.16288	3.7054	0.77399	0.564729	1.37055	14	0.467553	0.555352	0.841904	14
	0.980997	3.84492	3.85817	5.45738	4.30776	-0.0132528	0.546562	0.0242475	14	0.449583	0.66979	0.671229	14				0.192932	4.02554	3.25322	4.16507	3.80095	0.772322	0.564647	1.3678	14	0.547735	0.569723	0.961405	14
	0.931894	3.92787	3.87953	5.46426	4.3981	0.0483453	0.555613	0.0870126	14	0.51857	0.669675	0.774361	14				0.197421	4.04355	3.27633	4.19304	3.81997	0.767219	0.566941	1.35326	14	0.543646	0.56762	0.957764	14
	0.859087	3.99079	3.88662	5.50967	4.45733	0.104176	0.576072	0.180838	14	0.570716	0.683803	0.834621	14				0.160765	4.13073	3.28197	4.25673	3.81997	0.848764	0.57311	1.48098	14	0.538002	0.565931	0.950649	14
	0.790457	4.05939	3.89495	5.50967	4.51687	0.164438	0.607112	0.270852	14	0.621922	0.688283	0.903585	14				0.127592	4.23482	3.28197	4.3058	3.81997	0.952849	0.58828	1.61972	14	0.538002	0.565931	0.950649	14
	0.799846	4.0862	3.92702	5.54708	4.5438	0.159181	0.615988	0.258416	14	0.616781	0.694487	0.88811	14				0.143387	4.26075	3.30769	4.32368	3.81997	0.953061	0.614777	1.55025	14	0.512286	0.579985	0.883274	14
	0.875911	4.08908	3.99086	5.61004	4.5438	0.0982187	0.617583	0.159037	14	0.552937	0.696697	0.793655	14				0.145008	4.2857	3.32569	4.37474	3.82363	0.960007	0.621969	1.5435	14	0.497943	0.589263	0.845027	14
	0.818452	4.17366	4.0277	5.61116	4.57061	0.145954	0.624016	0.233895	14	0.542906	0.692358	0.784141	14				0.148709	4.31904	3.35759	4.40826	3.86273	0.96145	0.629091	1.52831	14	0.505148	0.603995	0.836345	14
	0.826589	4.18535	4.04593	5.64731	4.60905	0.139424	0.624604	0.223219	14	0.563118	0.697257	0.807618	14				0.144178	4.3282	3.35759	4.41338	3.86526	0.970613	0.627437	1.54695	14	0.507678	0.603661	0.840998	14
	0.844894	4.23827	4.11233	5.68437	4.65003	0.125944	0.631933	0.1993	14	0.537702	0.722398	0.744329	14				0.14145	4.39569	3.40551	4.45696	3.86779	0.990177	0.635377	1.55841	14	0.462278	0.607369	0.761115	14
	0.844894	4.23827	4.11233	5.72762	4.65003	0.125944	0.631933	0.1993	14	0.537702	0.722398	0.744329	14				0.138347	4.4071	3.40573	4.47982	3.91367	1.00137	0.637137	1.57168	14	0.507943	0.618859	0.820772	14
	0.803485	4.27049	4.11233	5.80703	4.65003	0.158163	0.623652	0.253608	14	0.537702	0.722398	0.744329	14				0.128069	4.43212	3.40573	4.48323	3.91367	1.02639	0.63455	1.61752	14	0.507943	0.618859	0.820772	14
	0.864855	4.3007	4.19502	5.87503	4.71547	0.105674	0.60959	0.173353	14	0.520442	0.711485	0.731487	14				0.115879	4.46222	3.40573	4.51869	3.91367	1.05649	0.63029	1.67619	14	0.507943	0.618859	0.820772	14
	0.875112	4.31314	4.21543	5.96307	4.75548	0.0977086	0.610408	0.160071	14	0.540049	0.735317	0.734443	14				0.121007	4.46222	3.42631	4.59328	3.91367	1.03591	0.627484	1.65089	14	0.48736	0.616001	0.791168	14
	0.87426	4.35466	4.25649	6.03025	4.76035	0.0981745	0.609128	0.161172	14	0.503866	0.7339	0.686559	14				0.112202	4.48386	3.42848	4.59328	3.91367	1.05538	0.62266	1.69495	14	0.485189	0.616026	0.787612	14
	0.854486	4.42043	4.29935	6.08062	4.77343	0.121073	0.648091	0.186814	14	0.474079	0.731317	0.648254	14				0.110618	4.49102	3.42848	4.59328	3.91367	1.06254	0.623849	1.7032	14	0.485189	0.616026	0.787612	14
	0.892276	4.42043	4.33052	6.10426	4.81984	0.0899074	0.65193	0.13791	14	0.489321	0.729178	0.671058	14				0.111979	4.51905	3.43366	4.61681	3.9303	1.08539	0.639933	1.69611	14	0.496641	0.616871	0.805096	14
	0.915729	4.43138	4.36103	6.2185	4.86971	0.0703484	0.652929	0.107743	14	0.508672	0.753833	0.674781	14				0.121367	4.53914	3.46371	4.61681	3.93533	1.07542	0.652109	1.64915	14	0.471613	0.630738	0.747717	14
	0.991717	4.47133	4.46444	6.39605	4.88295	0.00689417	0.652325	0.0105686	14	0.418511	0.76044	0.550354	14				0.11292	4.57889	3.49366	4.67691	3.96645	1.08524	0.641679	1.69124	14	0.472794	0.629481	0.751085	14
	0.964703	4.50625	4.47671	6.40103	4.88933	0.0295376	0.655655	0.0450504	14	0.412619	0.757182	0.54494	14				0.129211	4.60451	3.55695	4.75559	3.97411	1.04756	0.649741	1.61227	14	0.417161	0.640703	0.651099	14
	0.955951	4.58873	4.54917	6.57394	5.03344	0.0395675	0.703641	0.0562325	14	0.484274	0.765076	0.632976	14				0.132438	4.61282	3.57236	4.77051	3.99138	1.04046	0.651242	1.59766	14	0.419019	0.639651	0.655075	14
	0.949755	4.59521	4.5502	6.69854	5.05648	0.0450134	0.701644	0.0641541	14	0.506274	0.7635	0.663096	14				0.132438	4.61282	3.57236	4.7869	3.99138	1.04046	0.651242	1.59766	14	0.419019	0.639651	0.655075	14
	0.913755	4.68377	4.60592	6.7722	5.12967	0.0778437	0.705892	0.110277	14	0.523741	0.790383	0.662642	14				0.126773	4.65643	3.60574	4.97361	4.04181	1.05069	0.647165	1.62352	14	0.436067	0.651712	0.66911	14
	0.815552	4.7981	4.63124	6.88833	5.21886	0.166869	0.701998	0.237706	14	0.587627	0.801867	0.732824	14				0.0993956	4.7473	3.60648	5.05019	4.04733	1.14081	0.646435	1.76478	14	0.440851	0.650859	0.677337	14
	0.748236	4.89244	4.66371	7.06356	5.32549	0.228735	0.698717	0.327365	14	0.661781	0.795902	0.831485	14				0.0905481	4.82343	3.64497	5.20722	4.05633	1.17846	0.648277	1.81783	14	0.411363	0.661062	0.622276	14
	0.732697	4.93015	4.68875	7.25628	5.52136	0.2414	0.69281	0.348436	14	0.832612	0.814914	1.02172	14				0.0822321	4.86768	3.65997	5.3857	4.14956	1.20772	0.645116	1.87209	14	0.489593	0.639383	0.765727	14
	0.790124	4.96175	4.77122	7.41488	5.64944	0.190529	0.702298	0.271294	14	0.878217	0.858161	1.02337	14				0.0802146	4.8971	3.67186	5.60226	4.28107	1.22524	0.649649	1.886	14	0.609209	0.631211	0.965143	14
	0.679174	5.14125	4.85265	7.5593	5.87688	0.288599	0.683296	0.422364	14	1.02423	0.853516	1.20001	14				0.0624098	5.02986	3.7308	5.78108	4.39276	1.29906	0.641612	2.02468	14	0.661967	0.626015	1.05743	14
	0.763605	5.18991	4.97623	7.64414	5.98269	0.213683	0.696775	0.306674	14	1.00646	0.875741	1.14926	14				0.0770873	5.13953	3.84407	5.91725	4.59096	1.29546	0.678894	1.90819	14	0.746885	0.680733	1.09718	14
	0.775877	5.30108	5.09153	7.75254	6.03252	0.209549	0.72195	0.290254	14	0.940991	0.878853	1.0707	14				0.0630482	5.30837	3.92217	6.11077	4.64671	1.38621	0.68654	2.01912	14	0.72454	0.678547	1.06778	14
	0.756567	5.44809	5.22304	7.9527	6.17853	0.225059	0.711915	0.316131	14	0.955493	0.905984	1.05465	14				0.0550839	5.46732	4.00941	6.23432	4.72975	1.45791	0.696705	2.09258	14	0.720335	0.682335	1.05569	14
	0.815016	5.54555	5.3699	8.04989	6.27694	0.175651	0.736755	0.238412	14	0.90704	0.910979	0.995675	14				0.0630589	5.58687	4.17122	6.34001	4.8821	1.41565	0.701156	2.01903	14	0.710886	0.67037	1.06044	14
	0.807023	5.70257	5.5112	8.26332	6.42391	0.191374	0.768757	0.248939	14	0.912709	0.913577	0.999051	14				0.0576816	5.77161	4.28282	6.40627	4.94952	1.48878	0.720053	2.0676	14	0.666699	0.676879	0.98496	14
	0.906617	5.83696	5.746	8.3484	6.49628	0.0909645	0.761537	0.119448	14	0.750282	0.89442	0.838848	14				0.0718212	5.93376	4.4637	6.56258	5.11225	1.47006	0.75486	1.94746	14	0.648557	0.710422	0.912917	14
	0.874419	5.95725	5.82633	8.42028	6.66846	0.130914	0.813293	0.160968	14	0.842127	0.921538	0.913828	14				0.0683657	6.09899	4.53525	6.75518	5.36482	1.56374	0.791897	1.97468	14	0.829573	0.717741	1.15581	14
	0.951501	6.06552	6.01393	8.46576	6.86309	0.0515932	0.833207	0.0619213	14	0.849155	0.937228	0.906028	14				0.0741712	6.27372	4.67802	6.878	5.43046	1.5957	0.826949	1.92963	14	0.752445	0.729431	1.03155	14
	0.919371	6.11889	6.2051	8.52142	6.97241	-0.0862091	0.836432	0.103068	14	0.767306	0.950976	0.806862	14				0.0807851	6.42015	4.80297	6.92442	5.6174	1.61718	0.859274	1.88203	14	0.814426	0.75431	1.0797	14
	0.980766	6.29406	6.315	8.57466	7.01894	-0.0209412	0.853262	0.0245425	14	0.703935	0.951912	0.739495	14				0.105935	6.48786	4.9521	6.98018	5.78254	1.53576	0.888652	1.72819	14	0.830445	0.783364	1.0601	14
	0.962268	6.39281	6.35077	8.60956	7.02279	0.042035	0.872806	0.0481608	14	0.672015	0.952487	0.705537	14				0.0854284	6.63324	4.97575	7.02821	5.84773	1.65748	0.895608	1.85068	14	0.871977	0.795673	1.0959	14
	0.943661	6.47296	6.41031	8.64122	7.05365	0.0626581	0.870873	0.0719486	14	0.643341	0.949804	0.677341	14				0.0755276	6.75703	5.02136	7.17662	5.87524	1.73567	0.904201	1.91956	14	0.853881	0.801872	1.06486	14
	0.89165	6.55814	6.44053	8.70486	7.23816	0.117604	0.847798	0.138717	14	0.797625	0.982625	0.811729	14				0.0685322	6.87365	5.0817	7.28125	5.93433	1.79196	0.908082	1.97334	14	0.852634	0.809394	1.05342	14
	0.85343	6.64561	6.4838	8.7686	7.26161	0.16181	0.859835	0.188188	14	0.777809	0.99976	0.777995	14				0.0687737	6.9112	5.11586	7.30382	6.04378	1.79534	0.91069	1.9714	14	0.92791	0.800033	1.15984	14
	0.914892	6.67591	6.58191	8.8854	7.34936	0.0939968	0.863803	0.108817	14	0.76745	1.01932	0.752904	14				0.0628319	7.02668	5.16211	7.34481	6.04378	1.86457	0.922598	2.021	14	0.881668	0.800014	1.10207	14
	0.98348	6.7105	6.69141	8.95866	7.42026	0.0190902	0.905621	0.0210797	14	0.728847	1.02398	0.711782	14				0.0633673	7.10516	5.22	7.36556	6.11932	1.88516	0.934935	2.01636	14	0.899329	0.811537	1.10818	14
	0.977139	6.75809	6.78453	9.10717	7.57133	-0.026444	0.906458	0.0291728	14	0.786802	0.98694	0.797213	14				0.0675047	7.15516	5.32211	7.43597	6.1938	1.83305	0.92501	1.98166	14	0.871693	0.810079	1.07606	14
	0.956078	6.77213	6.82315	9.2217	7.70046	-0.0510213	0.90995	0.0560705	14	0.877313	1.0377	0.845439	14				0.0810495	7.19419	5.3951	7.45436	6.2105	1.79909	0.956858	1.88021	14	0.8154	0.845872	0.963976	14
	0.947896	6.89568	6.95541	9.2787	7.72235	-0.0597308	0.897786	0.0665312	14	0.766945	1.05681	0.725715	14				0.0675851	7.29391	5.42444	7.6409	6.33689	1.86946	0.943696	1.981	14	0.912451	0.871053	1.04753	14
	0.888501	6.95402	7.08507	9.34748	7.80106	-0.131059	0.917931	0.142776	14	0.715984	1.06096	0.674845	14				0.0668476	7.37171	5.50226	7.81229	6.50314	1.86944	0.94082	1.98704	14	1.00088	0.850465	1.17686	14
																	0.192958	7.84756	9.80861	7.84756	9.80861	-1.96105	1.43382	1.36771	14	1.96105	1.43382	1.36771	14
																	0.171861	7.89547	9.95916	7.89547	9.95916	-2.06369	1.43314	1.43997	14	2.06369	1.43314	1.43997	14
																	0.146121	8.02556	10.18	8.02556	10.18	-2.15443	1.39998	1.5389	14	2.15443	1.39998	1.5389	14
																	0.159946	8.25573	10.2726	8.25573	10.2726	-2.01686	1.35898	1.4841	14	2.01686	1.35898	1.4841	14
																	0.181984	8.41302	10.3965	8.41302	10.3965	-1.98351	1.41231	1.40444	14	1.98351	1.41231	1.40444	14
																	0.189835	8.52956	10.4985	8.52956	10.4985	-1.9689	1.42883	1.37799	14	1.9689	1.42883	1.37799	14

## Sheet: 7n
Immunofluorescent staining of synaptophysin (red) and PSD95 (Green) in hippocampus from 10 months male control mice, ScKO mice and ScKO+D-serine mice. Quantitation of number of puncta of synaptophysin and PSD95 are showed in panel O, n=6 slices from 3 mice.
Data represent mean±SEM, n.s.: not significant, *p<0.05, **p<0.01, ***p<0.001, ****p<0.0001. One-way ANOVA with Tukey’s post hoc analysis.
Synaptophysin+ and PSD95+ Puncta (0.96mm2)
Control	ScKO	ScKO+D-serine
35	18	34
29	14	35
32	12	38
28	19	35
38	11	26
34	16	26
32.667±3.448 N=6	15.000±2.944 N=6	32.333±4.643 N=6
P value	< 0.0001
P value summary	****
P value	< 0.0001
P value summary	****
