# Supplementary material for: Hypothalamic Menin regulates systemic aging and cognitive decline
Source: PLoS Biol. 2023 Mar 16;21(3):e3002033. doi: 10.1371/journal.pbio.3002033 (PMC10019680; doi:10.1371/journal.pbio.3002033)
Supplement: S1 Data — (XLSX) [file pbio.3002033.s020.xlsx]

## Sheet: s1a, b
Menin protein and Men1 mRNA expression in hippocampus of young (3M) and old (20M) mice brain.Representative blots and quantification of Menin protein turnover are shown in panel A, n=4 mice.Quantification of realtime-PCR is shown in B, n=4 mice.
Data represent mean±SEM, n.s.: not significant, one-way ANOVA with Tukey’s post hoc analysis.
Hippocampus
Relative Hippocampal Protein Levels
Young	Old
0.891416	1.10848		P value	0.4568
0.78332	0.783536		P value summary	ns
1.21679	0.826667
1.10848	0.891849
1.000±0.171 N=4	0.903±0.125 N=4
Hippocampus
Relative Hippocampal mRNA Levels
Young	Old
0.894513	0.851941		P value	0.1594
0.849199	0.739271		P value summary	ns
1.34614	0.728917
0.910149	0.890278
1.000±0.201 N=4	0.803±0.070 N=4

## Sheet: s1c, d
Menin protein and Men1 mRNA expression in Striatum of young (3M) and old (20M) mice brain.Representative blots and quantification of Menin protein turnover are shown in panel C, n=4 mice.Quantification of realtime-PCR is shown in D, n=4 mice.
Data represent mean±SEM, n.s.: not significant, one-way ANOVA with Tukey’s post hoc analysis.
Striatum
Relative Striatum Protein Levels
Young	Old
1.10252	0.686164		P value	0.0024
1.02156	0.575093		P value summary	**
0.895297	0.657873
0.980624	0.801601
1.000±0.075 N=4	0.680±0.081 N=4
Striatum
Relative Striatum mRNA Levels
Young	Old
1.25853	0.735473		P value	0.9095
1.00121	1.05464		P value summary	ns
0.862589	1.04373
0.877667	1.10707
1.000±0.159 N=4	0.985±0.146 N=4

## Sheet: s1e,f
Menin protein and Men1 mRNA expression in PFC of young (3M) and old (20M) mice brain.Representative blots and quantification of Menin protein turnover are shown in panel E, n=4 mice.Quantification of realtime-PCR is shown in F, n=4 mice.
Data represent mean±SEM, n.s.: not significant, one-way ANOVA with Tukey’s post hoc analysis.
PFC
Relative PFC Protein Levels
Young	Old
1.11073	0.785131		P value	0.0018
1.0022	0.707964		P value summary	**
0.94804	0.568064
0.939031	0.632967
1.000±0.068 N=4	0.674±0.081 N=4
PFC
Relative PFC mRNA Levels
Young	Old
1.1838	0.641014		P value	0.0658
1.05221	0.769761		P value summary	ns
0.805764	0.963967
0.95822	0.583752
1.000±0.138 N=4	0.7396 ± 0.08429 N=4

## Sheet: s1g, h
Menin protein and Men1 mRNA expression in Motor Cortex of young (3M) and old (20M) mice brain.Representative blots and quantification of Menin protein turnover are shown in panel G, n=4 mice.Quantification of realtime-PCR is shown in H, n=4 mice.
Data represent mean±SEM, n.s.: not significant, one-way ANOVA with Tukey’s post hoc analysis.
Motor Cortex
Relative Motor Cortex Protein Levels
Young	Old
0.99328	0.567905		P value	0.001
1.09125	0.744739		P value summary	**
1.01061	0.551211
0.904863	0.692485
1.000±0.066 N=4	0.639±0.083 N=4
Motor Cortex
Relative Motor Cortex mRNA Levels
Young	Old
1.16593	0.970285		P value	0.2391
0.614072	0.886676		P value summary	ns
1.0581	0.57295
1.16189	0.748192
1.000±0.227 N=4	0.795±0.151 N=4

## Sheet: s1i, j
Menin protein and Men1 mRNA expression in Visual Cortex of young (3M) and old (20M) mice brain.Representative blots and quantification of Menin protein turnover are shown in panel I, n=4 mice.Quantification of realtime-PCR is shown in J, n=4 mice.
Data represent mean±SEM, n.s.: not significant, one-way ANOVA with Tukey’s post hoc analysis.
Visual Cortex
Relative Visual Cortex Protein Levels
Young	Old
0.977872	0.711038		P value	0.0286
1.06578	0.641005		P value summary	*
1.22899	0.770536
0.727359	0.485568
1.000±0.181 N=4	0.652±0.106 N=4
Visual Cortex
Relative Visual Cortex mRNA Levels
Young	Old
0.899772	0.488907		P value	0.1263
1.05163	0.741044		P value summary	ns
0.82796	1.00532
1.22063	0.790659
1.000±0.151 N=4	0.756±0.184 N=4

## Sheet: s1k, l
Menin protein and Men1 mRNA expression in Cerebellum of young (3M) and old (20M) mice brain.Representative blots and quantification of Menin protein turnover are shown in panel K, n=4 mice.Quantification of realtime-PCR is shown in L, n=4 mice.
Data represent mean±SEM, n.s.: not significant, one-way ANOVA with Tukey’s post hoc analysis.
Cerebellum
Relative Cerebellum Protein Levels
Young	Old
0.868291	1.08109		P value	0.8078
1.07877	1.30128		P value summary	ns
0.868291	0.762839
1.18465	0.993673
1.000±0.137 N=4	1.035±0.193 N=4
Cerebellum
Relative Cerebellum mRNA Levels
Young	Old
1.05013	1.02852		P value	0.5747
1.39047	0.962974		P value summary	ns
0.798613	0.933401
0.760789	0.688042
1.000±0.251 N=4	0.903±0.129 N=4

## Sheet: s1n
Immunofluorescent staining of Menin (Green) and SF-1 (Red), Menin (Green) and GFAP (Red), Menin (Green) and IBA-1 (Red) in the hypothalamus region from 3 months young mice and 20 months old mice.Quantitation of fluorescence intensity of Menin in SF-1+ cells are showed in panel (N), n=3 mice.
Data represent mean±SEM, n.s.: not significant, one-way ANOVA with Tukey’s post hoc analysis.
Relative Menin Intensity in SF1+ Cells
Young	Old
1.14	0.24
0.88	0.34
0.98	0.38
1.000±0.107 N=3	0.320±0.059 N=4
P value	0.0014
P value summary	**

## Sheet: s1p
Immunofluorescent staining of Menin (Green) and SF-1 (Red), Menin (Green) and GFAP (Red), Menin (Green) and IBA-1 (Red) in the hypothalamus region from 3 months young mice and 20 months old mice.Quantitation of fluorescence intensity of Menin in GFAP+ cells are showed in panel (P), n=3 mice.
Data represent mean±SEM, n.s.: not significant, one-way ANOVA with Tukey’s post hoc analysis.
Relative Menin Intensity in GFAP+ Cells
Young	Old
1.15	0.882
0.84	0.77
1.01	0.93
1.000±0.127 N=3	0.861±0.067 N=3
P value	0.2414
P value summary	ns

## Sheet: s1r
Immunofluorescent staining of Menin (Green) and SF-1 (Red), Menin (Green) and GFAP (Red), Menin (Green) and IBA-1 (Red) in the hypothalamus region from 3 months young mice and 20 months old mice. Quantitation of fluorescence intensity of Menin in IBA-1+ cells are showed in panel (R), n=3 mice.
Data represent mean±SEM, n.s.: not significant, one-way ANOVA with Tukey’s post hoc analysis.
Relative Menin Intensity in IBA1+ Cells
Young	Old
1.03	0.99
0.87	1.03
1.1	0.81
1.000±0.096 N=3	0.943±0.096 N=3
P value	0.5866
P value summary	ns

## Sheet: s1t
Menin in hypothalamus of 3M, 10M, 16M, 20M of wildtype mice brain were measured by Western blotting. Representative blots and quantification of Menin protein turnover are shown in panel (S, T). n=3 mice. Actin serves as a control.
Data represent mean±SEM, n.s.: not significant, one-way ANOVA with Tukey’s post hoc analysis.
Hypothalamus Relative Menin Protein Levels
3M	10M	16M	20M
1.13	0.88	0.78	0.41
0.83	0.82	0.66	0.38
1.04	0.76	0.52	0.32
1.000±0.126 N=3	0.820±0.049 N=3	0.653±0.106 N=3	0.370±0.037 N=3
3M vs 16M
P value	0.0408
P value summary	*
3M vs 20M
P value	0.0025
P value summary	**
