# Supplementary material for: Hypothalamic Menin regulates systemic aging and cognitive decline
Source: PLoS Biol. 2023 Mar 16;21(3):e3002033. doi: 10.1371/journal.pbio.3002033 (PMC10019680; doi:10.1371/journal.pbio.3002033)
Supplement: S2 Data — (XLSX) [file pbio.3002033.s021.xlsx]

## Sheet: S2b
Body weight and brain weight of 6 months ScKO mice and littermate control mice (body weight: control：n=8 mice，ScKO: n=13 mice; brain weight: control：n=3 mice，ScKO: n=3 mice)
Data represent mean±SEM, n.s.: not significant, *p<0.05, **p<0.01, ***p<0.001, one-way ANOVA with Tukey’s post hoc analysis.
Body Weight(g)	Control	ScKO			Brain Weight(g)	Control	ScKO
	20.4	24.4				0.397	0.438
	23.1	26.2				0.428	0.444
	20.5	23.5				0.445	0.376
	21.1	22.7				0.4233±0.01405	0.4193±0.02174
	24.1	26.5				P value	0.8847
	20.6	24.7				P value summary	ns
	24.3	23.7
	24.8	25.9
		22.1
		23.8
		23.1
		25.5
		20.6
	22.36±0.6719	24.05±0.4778
	P value	0.0491
	P value summary	*

## Sheet: s2c
Birth rate of male and female in ScKO mice and control mice (control：n=5 broods ，ScKO: 5 broods)
Data represent mean±SEM, n.s.: not significant, *p<0.05, **p<0.01, ***p<0.001, one-way ANOVA with Tukey’s post hoc analysis.
Birth Rate
			Male						FeMale
Control	50	48	53	55	46	50.40±1.631	46	53	53	44	56	50.40±2.293
ScKO	50	52	47	45	54	49.60±1.631	54	47	47	56	44	49.60±2.293
	P value	0.7377
	P value summary	ns

## Sheet: S2e
Brain sections from postnatal 6 months ScKO mice and control mice were subjected to Nissl staining. Quantitation of hypothalamus and hippocampus cell number are showed in panel (E), n=4 mice.
Data represent mean±SEM, n.s.: not significant, *p<0.05, **p<0.01, ***p<0.001, one-way ANOVA with Tukey’s post hoc analysis.
Cell Number (0.16mm2)
		Control						ScKO
Hippocampus	368.8	466.6	378.4	482.3	424.0±29.35	413.33	310.24	448.85	415.273	396.9±30.02
Hypothalamus	305	343	354	385	346.8±16.51	373	322	316	378	347.3±16.39
Hippocampus
P value	0.5425
P value summary	ns
Hypothalamus
P value	0.9836
P value summary	ns

## Sheet: S2g
Male ScKO and control mice were sacrificed at 10 months for measuring myocardial thickness. Quantitation of ventricular lumen diameter/ventricular diameter are showed in panel (G), n=3 mice.
Data represent mean±SEM, n.s.: not significant, *p<0.05, **p<0.01, ***p<0.001, one-way ANOVA with Tukey’s post hoc analysis.
Ventricular lumen diameter/diameter -100%
	Control	ScKO
	51	43
	48	45
	53	38
	50.67±1.453	42.00±2.082
	P value	0.0269
	P value summary	*

## Sheet: S2h
Male ScKO and control mice were sacrificed at 10 months for detecting DNA methylation levels. n=3 mice.
Data represent mean±SEM, n.s.: not significant, *p<0.05, **p<0.01, ***p<0.001, one-way ANOVA with Tukey’s post hoc analysis.
5-mC/Total DNA (100%)
		Control	ScKO
		0.72	1.16
		0.87	1.02
		0.96	1.08
		0.8500±0.07000	1.087±0.04055
		P value	0.043
		P value summary	*

## Sheet: S2i
mRNA levels of Bmal1 and Npas2 in the hypothalamus from 10 months male ScKO and control mice were measured by realtime-PCR. n=3 mice.
Data represent mean±SEM, n.s.: not significant, *p<0.05, **p<0.01, ***p<0.001, one-way ANOVA with Tukey’s post hoc analysis.
Bmal1	Control	ScKO		Npas2	Control	ScKO
	1.12	0.65			1.13	0.73
	0.83	0.73			0.85	0.68
	1.05	0.63			1.02	0.78
	1.000 ± 0.08737 N=3	0.6700 ± 0.03055 N=3			1.000 ± 0.08145 N=3	0.7300 ± 0.02887 N=3
	P value	0.0235			P value	0.0354
	P value summary	*			P value summary	*

## Sheet: S2k
Male ScKO and control mice were sacrificed at 10 months for hypothalamus β-Gal stain. Scale bar, 20μm. Quantitation of β-Gal+ cell number are showed in panel (K, M, O, Q), n=3 mice.
Data represent mean±SEM, n.s.: not significant, *p<0.05, **p<0.01, ***p<0.001, one-way ANOVA with Tukey’s post hoc analysis.
Hypothalamus β-gal+ Cell Numbler(per3.84mm2)
		Control	ScKO
		68	267
		72	189
		56	198
		65.33±4.807	218.0±24.64
		P value	0.0037
		P value summary	**

## Sheet: S2m
Male ScKO and control mice were sacrificed at 10 months for liver β-Gal stain. Scale bar, 20μm. Quantitation of β-Gal+ cell number are showed in panel (K, M, O, Q), n=3 mice.
Data represent mean±SEM, n.s.: not significant, *p<0.05, **p<0.01, ***p<0.001, one-way ANOVA with Tukey’s post hoc analysis.
Liver β-gal+ Cell Numbler(per3.84mm2)
		Control	ScKO
		187	289
		203	267
		167	235
		185.7±10.41	263.7±15.68
		P value	0.0143
		P value summary	*

## Sheet: S2o
Male ScKO and control mice were sacrificed at 10 months for heart β-Gal stain. Scale bar, 20μm. Quantitation of β-Gal+ cell number are showed in panel (K, M, O, Q), n=3 mice.
Data represent mean±SEM, n.s.: not significant, *p<0.05, **p<0.01, ***p<0.001, one-way ANOVA with Tukey’s post hoc analysis.
Heart β-gal+ Cell Numbler(per3.84mm2)
		Control	ScKO
		6	38
		8	46
		8	48
		7.333±0.6667	44.00±3.055
		P value	0.0003
		P value summary	***

## Sheet: S2q
Male ScKO and control mice were sacrificed at 10 months for muscle β-Gal stain. Scale bar, 20μm. Quantitation of β-Gal+ cell number are showed in panel (K, M, O, Q), n=3 mice.
Data represent mean±SEM, n.s.: not significant, *p<0.05, **p<0.01, ***p<0.001, one-way ANOVA with Tukey’s post hoc analysis.
Muscle β-gal+ Cell Numbler(per3.84mm2)
		Control	ScKO
		1	1
		0	2
		0	2
		0.3333±0.3333	1.667±0.3333
		P value	0.0474
		P value summary	*
