# Supplementary material for: Hypothalamic Menin regulates systemic aging and cognitive decline
Source: PLoS Biol. 2023 Mar 16;21(3):e3002033. doi: 10.1371/journal.pbio.3002033 (PMC10019680; doi:10.1371/journal.pbio.3002033)
Supplement: S3 Data — (XLSX) [file pbio.3002033.s022.xlsx]

## Sheet: s3a
10 months male ScKO and control mice behavior analysis by open field(Control mice: n=21 mice, ScKO mice: n=17 mice).
Data represent mean±SEM, n.s.: not significant, *p<0.05, **p<0.01, ***p<0.001, unpaired t-test.
Total Distance	Control	ScKO
	1751.74	1749.32
	1184.62	1737.07
	1311.57	2235.58
	1902.53	1134.55
	1674.99	2032.92
	1736.85	942.01
	1897.9	751.08
	1574.82	1469.01
	1688.12	2150.59
	1418.63	990.87
	1475.06	936
	2214.64	1828.22
	1397.79	1610.3
	1067.34	1634.28
	2523.46	2294.28
	2354.53	2745.28
	1288.34	2067.86
	1764.19
	2141.52
	1218.8
	1647.32
	1678 ± 85.95 N=21	1665 ± 137.3 N=17
	P value	0.9361
	P value summary	ns

## Sheet: s3b
10 months male ScKO and control mice behavior analysis by open field(Control mice: n=21 mice, ScKO mice: n=17 mice).
Data represent mean±SEM, n.s.: not significant, *p<0.05, **p<0.01, ***p<0.001, unpaired t-test.
Time in Zone (%) - Center	Control	ScKO
	11.47	1.31
	4.29	7.17
	3.85	6.3
	7.65	1.89
	5.06	5.87
	1.74	1.9
	10.35	2.45
	2.99	12.24
	7.96	2.3
	1.43	3.66
	3.34	2.94
	7.62	13.26
	4.48	3.2
	1.63	5.02
	12.67	6
	3.46	9.3
	1.65	14.92
	6.34
	27.56
	1.06
	9.74
	6.492 ± 1.301 N=21	5.866 ± 1.031 N=17
	P value	0.718
	P value summary	ns

## Sheet: s3c
10 months male ScKO and control mice behavior analysis by rotared test(Control mice: n=21 mice, ScKO mice: n=17 mice).
Data represent mean±SEM, n.s.: not significant, *p<0.05, **p<0.01, ***p<0.001, unpaired t-test.
Latency to Fall	Control	ScKO
	25.6667	48
	40.3333	36
	64.3333	38
	22	40
	34.3333	20
	38.6667	24.3333
	37	59.3333
	39.6667	22.3333
	72	54.3333
	39	21.3333
	37.6667	25
	36.6667	40.6667
	47	48.6667
	54.6667	50
	32.6667	42.3333
	54.3333	44.3333
	34.3333	35
	28.6667
	78.6667
	64.3333
	22
	43.05 ± 3.487 N=21	38.22 ± 2.949 N=17
	P value	0.3108
	P value summary	ns

## Sheet: s3d
10 months male ScKO and control mice swimming speed in Moris water maze(Control mice: n=21 mice, ScKO mice: n=17 mice).
Data represent mean±SEM, n.s.: not significant, *p<0.05, **p<0.01, ***p<0.001, unpaired t-test.
Speed	Control	ScKO
	17.23	11.57
	15.14	15.54
	16.34	13.11
	13.85	16.38
	17.92	18.71
	4.83	8.49
	17.2	13.81
	5.5	11.95
	13.29	18.23
	11.86	17.81
	6.27	9.37
	8.43	16.27
	12.09	4.6
	15.91	19.9
	16.22	9.31
	7.21	17.63
	14.23	17.1
	3.77
	14.72
	12.13
	15.22
	12.35 ± 0.9837 N=21	14.10 ± 1.047 N=17
	P value	0.2322
	P value summary	ns

## Sheet: s3e
10 months male ScKO and control mice swimming total distance in Moris water maze(Control mice: n=21 mice, ScKO mice: n=17 mice).
Data represent mean±SEM, n.s.: not significant, *p<0.05, **p<0.01, ***p<0.001, unpaired t-test.
Total Distance	Control	ScKO
	1037.17	696.35
	43.59	938.01
	985.21	526.28
	831.6	986.26
	1079.67	1125.01
	55.87	116.45
	1037.7	433.89
	70.17	716.97
	799.71	1094.97
	305.02	1071.79
	86.43	563.23
	138.39	977.7
	537.61	48.44
	960.29	1196.17
	976.37	436.84
	196.6	1060.18
	601.52	1026.08
	37.74
	886.38
	711.53
	914.54
	585.4 ± 87.94 N=21	765.6 ± 86.90 N=17
	P value	0.1588
	P value summary	ns

## Sheet: s3f
10 months male ScKO and control mice behavior analysis by tail suspension test(Control mice: n=21 mice, ScKO mice: n=17 mice).
Data represent mean±SEM, n.s.: not significant, *p<0.05, **p<0.01, ***p<0.001, unpaired t-test.
Immobility Duration	Control	ScKO
	79.69	76.054
	79.8	68.614
	86.15	45.854
	84.69	44.414
	80.07	82.634
	91.52	67.054
	69.33	78.654
	70.23	51.094
	54.11	78.944
	18.71	82.624
	97.59	88.264
	68.17	46.964
	61.3	65.794
	67.134	92.03
	80.204	87.03
	71.454	41.54
	74.454	89.14
	88.654
	66.964
	39.794
	65.82
	70.96 ± 3.818 N=24	72.76 ± 3.730 N=21
	P value	0.8067
	P value summary	ns

## Sheet: s3g
10 months male ScKO and control mice behavior analysis by forced swimming test(Control mice: n=21 mice, ScKO mice: n=17 mice).
Data represent mean±SEM, n.s.: not significant, *p<0.05, **p<0.01, ***p<0.001, unpaired t-test.
Immobility Duration	Control	ScKO
	50.68	22.39
	60.52	37.08
	47.37	52.61
	20.37	15.09
	52.47	32.25
	48.85	22.91
	24.64	21.14
	2.71	26.2
	39.77	69.27
	56.19	20.41
	31.93	66.24
	66.28	50.52
	27.88	25.84
	45.31	20.21
	34.71	89.64
	73.39	46.07
	42.72	82.31
	35.67
	23.03
	30.01
	65.36
	41.90 ± 3.827 N=21	41.19 ± 5.719 N=17
	P value	0.9157
	P value summary	ns

## Sheet: s3h
10 months male ScKO and control mice behavior analysis by sucrose preference test(Control mice: n=21 mice, ScKO mice: n=17 mice).
Data represent mean±SEM, n.s.: not significant, *p<0.05, **p<0.01, ***p<0.001, unpaired t-test.
Preference of Sucrose	Control	ScKO
	77.4193	72.4138
	72	81.25
	70.5882	75.7576
	86.1111	78.5714
	80.5556	78
	79.2453	75
	75.7576	66.6667
	89.2857	90
	85.4167	83.3333
	64.8649	63.3333
	75.8621	79.4872
	68.9655	88.5714
	79.1667	75.5102
	77.7778	78.5714
	82.7586	78.5714
	86.6667	83.6364
	81.25	70.2128
	90.9091
	72.7273
	77.5
	81.6326
	78.88 ± 1.474 N=21	77.58 ± 1.696 N=17
	P value	0.5658
	P value summary	ns

## Sheet: s3i
10 months male ScKO and control mice behavior analysis by sucrose consumption test(Control mice: n=21 mice, ScKO mice: n=17 mice).
Data represent mean±SEM, n.s.: not significant, *p<0.05, **p<0.01, ***p<0.001, unpaired t-test.
Sucrose Consumption	Control	ScKO
	2.4	2.1
	1.8	2.6
	2.4	2.5
	3.1	3.3
	2.9	3.9
	4.2	3
	2.5	3.2
	2.5	3.6
	4.1	2.5
	2.4	1.9
	2.2	3.1
	2	3.1
	1.9	3.7
	2.8	3.3
	2.4	3.3
	2.6	4.6
	2.6	3.3
	3
	2.4
	3.1
	4
	2.729 ± 0.1471 N=21	3.118 ± 0.1614 N=17
	P value	0.0836
	P value summary	ns

## Sheet: s3j
Lifespan of female ScKO and control mice (Control mice, n=21; ScKO mice, n=22).
Data represent mean±SEM, n.s.: not significant, *p<0.05, **p<0.01, ***p<0.001. Kaplan-Meier survival estimate for survival curve.
Days	Control	ScKO
50	0	0		P value	<0.0001
50	0	0		P value summary	****
50	0	0
50	0	0
50	0	0
50	0	0
50	0	0
50	0	0
50	0	0
50	0	0
50	0	0
50	0	0
50	0	0
50	0	0
50	0	0
50	0	0
50	0	0
50	0	0
50	0	0
50	0	0
100	0	0
100	0	0
100	0	0
100	0	0
100	0	0
100	0	0
100	0	0
100	0	0
100	0	0
100	0	0
100	0	0
100	0	0
100	0	0
100	0	0
100	0	0
100	0	0
100	0	0
100	0	0
100	0	0
100	0	0
150	0	0
150	0	0
150	0	0
150	0	0
150	0	0
150	0	0
150	0	0
150	0	0
150	0	0
150	0	0
150	0	0
150	0	0
150	0	0
150	0	0
150	0	0
150	0	0
150	0	0
150	0	0
150	0	0
150	0	0
200	0	0
200	0	0
200	0	0
200	0	0
200	0	0
200	0	0
200	0	0
200	0	0
200	0	0
200	0	0
200	0	0
200	0	0
200	0	0
200	0	0
200	0	0
200	0	0
200	0	0
200	0	0
200	0	0
200	0	0
250	0	0
250	0	0
250	0	0
250	0	0
250	0	0
250	0	0
250	0	0
250	0	0
250	0	0
250	0	0
250	0	0
250	0	0
250	0	0
250	0	0
250	0	0
250	0	0
250	0	0
250	0	0
250	0	0
250	0	0
300	0	0
300	0	0
300	0	0
300	0	0
300	0	0
300	0	0
300	0	0
300	0	0
300	0	0
300	0	0
300	0	0
300	0	0
300	0	0
300	0	0
300	0	0
300	0	0
300	0	0
300	0	0
300	0	0
300	0	0
350	0	0
350	0	0
350	0	0
350	0	0
350	0	0
350	0	0
350	0	0
350	0	0
350	0	0
350	0	0
350	0	0
350	0
350	0
350	0
350	0
350	0
350	0
350	0
350	0
350	0
400	0
400	0
400	0
400	0
400	0
400	0
400	0
400	0
400	0
400	0
400	0	0
400	0	0
400	0
400	0
400	0
400	0
400	0
400	0
400	0
400	0
450	0	0
450	0	0
450	0
450	0
450	0
450	0
450	0
450	0
450	0
450	0
450	0
450	0
450	0
450	0
450	0
450	0
450	0
450	0
450	0
450	0
500	0
500	0	0
500	0	0
500	0
500	0
500	0
500	0
500	0
500	0
500	0
500	0
500	0
500	0
500	0
500	0
500	0
500	0
500	0
500	0
500	0
550	0
550	0
550	0
550	0
550	0
550	0	0
550	0	0
550	0
550	0
550	0
550	1
550	0
550	0
550	0
550	0
550	0
550	0
550	0
550	0
550	0
600
600	0
600	0
600	0
600	0
600	0
600	0
600	0
600	0
600	0
600	0
600	0
600	0
600	0	1
600	0
600	0
600	0
600	0
600	0
600	0
650
650		1
650	1
650	0
650	0
650	0
650	0
650	0
650	0
650	0
650	0
650	0
650	0	1
650	0	1
650	0
650	0
650	0
650	0	1
650	0
650	0
700	0
700	0
700	0
700	0
700	0
700	0	1
700	0
700	0	1
700	0	1
700	0
700	0
700	0
700	0
700	0
700	1
700
700		1
700	1	1
700	0
700	0
750	0
750	0
750	0
750	0
750	1	1
750	1
750		1
750	1
750	0
750	0
750	0
750	0
750	0
750	0
750	0
750	1
750	0
750	0
750	0	1
750	0
800	0
800	0
800	0
800	0
800	0
800
800
800
800
800
800	1
800	1
800	1
800
800
800
800
800		1
800
800		1
850
850
850
850
850
850
850
850
850
850	1
850	1	1
850	1
850
850	0
850
850
850		1
850
850
850		1
900	1
900	1
900
900
900		1
900
900
900
900
900
900
900
900
900
900
900
900
900
900
900
950	1
950
950
950
950
950
950
950
950
950
950
950
950
950
950
950	1
950
950
950
950
1000
1000
1000
1000
1000
1000		1
1000	1
1000
1000
1000
1000
1000
1000
1000
1000
1000
1000
1000
1000
1000
1050
1050
1050
1050
1050
1050
1050
1050
1050
1050
1050
1050
1050		1
1050
1050
1050
1050
1050
1050
1050
1100	1
1100
1100
1100
1100
1100
1100
1100
1100
1100
1100
1100
1100
1100
1100
1100
1100
1100	1
1100
1100
1150
1150
1150	1
1150

[truncated: 10 more sheets: s3k, s3l, s3m, s3n, s3o, s3p, s3q, s3s, s3t, 3su]
