# Supplementary material for: Hypothalamic Menin regulates systemic aging and cognitive decline
Source: PLoS Biol. 2023 Mar 16;21(3):e3002033. doi: 10.1371/journal.pbio.3002033 (PMC10019680; doi:10.1371/journal.pbio.3002033)
Supplement: S4 Data — (XLSX) [file pbio.3002033.s023.xlsx]

## Sheet: s4b
Menin protein expression in other adrenal organs of gender- and age-matched 6 months ScKO mice and control mice: adrenal grand (n=3 mice).
Data represent mean±SEM, n.s.: not significant, one-way ANOVA with Tukey’s post hoc analysis.
	Male		Female
	Control	ScKO	Control	ScKO
	1.23649	0.426953	1.15661	0.443539
	0.836346	0.450642	0.998292	0.430178
	0.927163	0.369945	0.845103	0.379709
	1.000 ± 0.1211 N=3	0.4158 ± 0.02395 N=3	1.000 ± 0.08993 N=3	0.4178 ± 0.01944 N=3
	P value	0.0091	P value	0.0032
	P value summary	**	P value summary	**

## Sheet: s4d
Menin protein expression in other adrenal organs of gender- and age-matched 6 months ScKO mice and control mice: pituitary (n=3 mice).
Data represent mean±SEM, n.s.: not significant, one-way ANOVA with Tukey’s post hoc analysis.
	Male		Female
	Control	ScKO	Control	ScKO
	1.01044	0.556482	0.929977	0.311588
	1.01681	0.56118	1.06337	0.462635
	0.972746	0.662051	1.00666	0.272665
	1.000 ± 0.01375 N=3	0.5932 ± 0.03443 N=3	1.000 ± 0.03865 N=3	0.3490 ± 0.05794 N=3
	P value	0.0004	P value	0.0007
	P value summary	***	P value summary	***

## Sheet: s4f
Menin protein expression in other adrenal organs of gender- and age-matched 6 months ScKO mice and control mice: sexual grand (n=3 mice).
Data represent mean±SEM, n.s.: not significant, one-way ANOVA with Tukey’s post hoc analysis.
	Male		Female
	Control	ScKO	Control	ScKO
	0.876488	0.536797	0.952949	0.807213
	1.06347	0.598869	1.04179	0.811755
	1.06004	0.581978	1.00526	0.557876
	1.000 ± 0.06176 N=3	0.5725 ± 0.01853 N=3	1.000 ± 0.02578 N=3	0.7256 ± 0.08388 N=3
	P value	0.0027	P value	0.0353
	P value summary	**	P value summary	*

## Sheet: s4h
Menin protein expression in other adrenal organs of gender- and age-matched 6 months ScKO mice and control mice: spleen (n=3 mice).
Data represent mean±SEM, n.s.: not significant, one-way ANOVA with Tukey’s post hoc analysis.
	Male		Female
	Control	ScKO	Control	ScKO
	1.23293	0.439121	1.05927	0.404934
	1.16447	0.328021	1.01355	0.373221
	0.602595	0.307783	0.927184	0.375691
	1.000 ± 0.1997 N=3	0.3583 ± 0.04083 N=3	1.000 ± 0.03873 N=3	0.3846 ± 0.01018 N=3
	P value	0.0346	P value	0.0001
	P value summary	*	P value summary	***
