# Supplementary material for: Hypothalamic Menin regulates systemic aging and cognitive decline
Source: PLoS Biol. 2023 Mar 16;21(3):e3002033. doi: 10.1371/journal.pbio.3002033 (PMC10019680; doi:10.1371/journal.pbio.3002033)
Supplement: S5 Data — (XLSX) [file pbio.3002033.s024.xlsx]

## Sheet: s5a
Body weight of 10 months AAV-CAG-cre mice and AAV-CAG-cre-Men1f/f mice (body weight: control：n=3 mice，ScKO: n=3 mice).
Data represent mean±SEM, n.s.: not significant, *p<0.05, **p<0.01, ***p<0.001, one-way ANOVA with Tukey’s post hoc analysis.
Body weight (g)	AAV-CAG-cre mice	AAV-CAG-cre-Men1f/f mice
	36	32
	31	34
	36	36
	34.33 ± 1.667 N=3	34.00 ± 1.155 N=3
	P value	0.8774
	P value summary	ns

## Sheet: s5b
Brain weight of 10 months AAV-CAG-cre mice and AAV-CAG-cre-Men1f/f mice ( brain weight: control：n=3 mice，ScKO: n=3 mice).
Data represent mean±SEM, n.s.: not significant, *p<0.05, **p<0.01, ***p<0.001, one-way ANOVA with Tukey’s post hoc analysis.
Brain weight (g)	AAV-CAG-cre mice	AAV-CAG-cre-Men1f/f mice
	0.41	0.38
	0.43	0.41
	0.35	0.39
	0.3967 ± 0.02404 N=3	0.3933 ± 0.008819 N=3
	P value	0.9027
	P value summary	ns

## Sheet: s5d
Brain sections from postnatal 10 months AAV-CAG-cre mice and AAV-CAG-cre-Men1f/f mice were subjected to Nissl staining.Quantitation of hypothalamus and hippocampus cell number are showed in panel (D), n=4 mice.
Data represent mean±SEM, n.s.: not significant, *p<0.05, **p<0.01, ***p<0.001, one-way ANOVA with Tukey’s post hoc analysis.
	AAV-CAG-cre mice				AAV-CAG-cre-Men1f/f mice
Hippocampus	452	352	355	352	453	348	464	356	377.8 ± 24.76 N=4		405.3 ± 30.87 N=4
Hypothalamus	325	308	332	376	310	324	298	335	335.3 ± 14.49 N=4		316.8 ± 8.076 N=4
Hippocampus	0.5131
P value summary	ns
Hypothalamus
P value	0.3074
P value summary	ns

## Sheet: s5f
Immunofluorescent staining of C-caspase-3 (Green) in the hypothalamus region from 10 months Men1f/f mice, AAV-CAG-cre mice and AAV-CAG-cre-Men1f/f mice. Quantitation of C-caspase-3 fluorescence intensity are showed in panel (F), n=3 mice.
Data represent mean±SEM, n.s.: not significant, *p<0.05, **p<0.01, ***p<0.001, one-way ANOVA with Tukey’s post hoc analysis.
Immunofluorescent staining of C-caspase-3 (Green) in the hypothalamus region from 10 months Men1f/f mice, AAV-CAG-cre mice and AAV-CAG-cre-Men1f/f mice. Representative confocal images are shown on panel (E), Scale bar, 100μm. Quantitation of C-caspase-3 fluorescence intensity are showed in panel (F), n=3 mice.	Men1f/f	AAV-CAG-cre	AAV-CAG-cre-Men1f/f
	0.103	0.13	0.04
	0.04	0.15	0.15
	0.12	0.06	0.12
	0.08767 ± 0.02433 N=3	0.1133 ± 0.02728 N=3	0.1033 ± 0.03283 N=3
	P value	0.5213	P value	0.8263
	P value summary	ns	P value summary	ns
	P value	0.7209
	P value summary	ns

## Sheet: s5g
Lifespan of AAV-CAG-cre mice and AAV-CAG-cre-Men1f/f mice (AAV-CAG-cre mice, n=7; AAV-CAG-cre-Men1f/f mice, n=7).
Kaplan-Meier survival estimate for survival curve.
Survival Curve		AAV-CAG-cre mice	AAV-CAG-cre-Men1f/f mice
Day	50	0	0		P value	0.0261
	50	0	0		P value summary	*
	50	0	0
	50	0	0
	50	0	0
	50	0	0
	50	0	0
	50	0	0
	50	0	0
	50	0	0
	50	0	0
	50	0	0
	50	0	0
	50	0	0
	50	0	0
	50	0	0
	50	0	0
	50	0	0
	50	0	0
	50	0	0
	100	0	0
	100	0	0
	100	0	0
	100	0	0
	100	0	0
	100	0	0
	100	0	0
	100	0	0
	100	0	0
	100	0	0
	100	0	0
	100	0	0
	100	0	0
	100	0	0
	100	0	0
	100	0	0
	100	0	0
	100	0	0
	100	0	0
	100	0	0
	150	0	0
	150	0	0
	150	0	0
	150	0	0
	150	0	0
	150	0	0
	150	0	0
	150	0	0
	150	0	0
	150	0	0
	150	0	0
	150	0	0
	150	0	0
	150	0	0
	150	0	0
	150	0	0
	150	0	0
	150	0	0
	150	0	0
	150	0	0
	200	0	0
	200	0	0
	200	0	0
	200	0	0
	200	0	0
	200	0	0
	200	0	0
	200	0	0
	200	0	0
	200	0	0
	200	0	0
	200	0	0
	200	0	0
	200	0	0
	200	0	0
	200	0	0
	200	0	0
	200	0	0
	200	0	0
	200	0	0
	250	0	0
	250	0	0
	250	0	0
	250	0	0
	250	0	0
	250	0	0
	250	0	0
	250	0	0
	250	0	0
	250	0	0
	250	0	0
	250	0	0
	250	0	0
	250	0	0
	250	0	0
	250	0	0
	250	0	0
	250	0	0
	250	0	0
	250	0	0
	300	0	0
	300	0	0
	300	0	0
	300	0	0
	300	0	0
	300	0	0
	300	0	0
	300	0	0
	300	0	0
	300	0	0
	300	0	0
	300	0	0
	300	0	0
	300	0	0
	300	0	0
	300	0	0
	300	0	0
	300	0	0
	300	0	0
	300	0	0
	350	0	0
	350	0	0
	350	0	0
	350	0	0
	350	0	0
	350	0	0
	350	0	0
	350	0	0
	350	0	0
	350	0	0
	350	0	0
	350	0	0
	350	0	0
	350	0	0
	350	0	0
	350	0	0
	350	0	0
	350	0	0
	350	0	0
	350	0	0
	400	0	0
	400	0	0
	400	0	0
	400	0	0
	400	0	0
	400	0	0
	400	0	0
	400	0	0
	400	0	0
	400	0	0
	400	0	0
	400	0	0
	400	0	0
	400	0	0
	400	0	0
	400	0	0
	400	0	0
	400	0	0
	400	0	0
	400	0	0
	450	0	0
	450	0	0
	450	0	0
	450	0	0
	450	0	0
	450	0	0
	450	0	0
	450	0	0
	450	0	0
	450	0	0
	450	0	0
	450	0	0
	450	0	0
	450	0	0
	450	0	0
	450	0	0
	450	0	0
	450	0	0
	450	0	0
	450	0	0
	500	0	0
	500	0	0
	500	0	0
	500	0	0
	500	0	0
	500	0	0
	500	0	0
	500	0	0
	500	0	0
	500	0	0
	500	0	0
	500	0	0
	500	0	0
	500	0	0
	500	0	0
	500	0	0
	500	0	0
	500	0	0
	500	0	0
	500	0	0
	550	0	0
	550	0	0
	550	0	0
	550	0	0
	550	0	0
	550	0	0
	550	0	0
	550	0	0
	550	0	1
	550	0	0
	550	0	0
	550	0	0
	550	0	0
	550	0	0
	550	0	0
	550	0	0
	550	0	0
	550	0	0
	550	0	0
	550	0	0
	600	0	0
	600	0	0
	600	0	0
	600	0	0
	600	0	0
	600	0	0
	600	0	0
	600	0	0
	600	0	0
	600	0	0
	600	0	0
	600	0	0
	600	0	0
	600	0	0
	600	0	0
	600	0	0
	600	0	0
	600	0	0
	600	0	0
	600	0	0
	650	0	0
	650	0	0
	650	0	0
	650	0	0
	650	0	0
	650	0	0
	650	0	0
	650	0	0
	650	0	0
	650	0	0
	650	0	0
	650	0	0
	650	0	0
	650	0	0
	650	0	0
	650	0	0
	650	0	0
	650	0	0
	650	0	0
	650	0	0
	700	0	1
	700	0	0
	700	0	0
	700	0	0
	700	0	0
	700	0	0
	700	0	0
	700	0	0
	700	0	0
	700	0	0
	700	0	1
	700	0	0
	700	0	0
	700	0	0
	700	0	0
	700	0	0
	700	0	0
	700	0	0
	700	0	0
	700	1	0
	750	0	0
	750	0	0
	750	0	0
	750	0	0
	750	0	0
	750	0	0
	750	0	0
	750	0	1
	750	0	0
	750	0	0
	750	0	0
	750	0	0
	750	0	0
	750	0	0
	750	0	0
	750	0	0
	750	0	0
	750	0	0
	750	0	1
	750	1	0
	800	0	0
	800	0	1
	800	0	0
	800	0	0
	800	1	0
	800	0	0
	800	0	0
	800	1	1
	800	0	0
	800	0	0
	800	0	0
	800	0	0
	800	0	0
	800	0	0
	800	0	0
	800	0	0
	800	0	0
	800	0	0
	800	0	0
	800	0	0
	850	0	0
	850	0	0
	850	0	0
	850	0	0
	850	0	0
	850	0	0
	850	0	0
	850	0	0
	850	0	0
	850	0	0
	850	0	0
	850	0	0
	850	0	0
	850	0	0
	850	1	0
	850	0	0
	850	0	0
	850	0	0
	850	0	0
	850	0	0
	900	0	0
	900	1	0
	900	0	0
	900	0	0
	900	0	0
	900	1	0
	900	0	0
	900	0	0
	900	0	0
	900	0	0
	900	0	0
	900	0	0
	900	0	0
	900	0	0
	900	0	0
	900	0	0
	900	0	0
	900	0	0
	900	0	0
	900	0	0
	950	0	0
	950	0	0
	950	0	0
	950	0	0
	950	0	0
	950	0	0
	950	0	0
	950	0	0
	950	0	0
	950	0	0
	950	0	0
	950	0	0
	950	0	0
	950	0	0
	950	0	0
	950	0	0
	950	0	0
	950	0	0
	950	0	0
	950	0	0
	1000	0	0
	1000	0	0
	1000	0	0
	1000	0	0
	1000	0	0
	1000	0	0
	1000	0	0
	1000	0	0
	1000	0	0
	1000	0	0
	1000	0	0
	1000	0	0
	1000	0	0
	1000	0	0
	1000	0	0
	1000	0	0
	1000	0	0
	1000	0	0
	1000	0	0
	1000	0	0
	1050	0	0
	1050	0	0
	1050	0	0
	1050	0	0
	1050	0	0
	1050	0	0
	1050	0	0
	1050	0	0
	1050	0	0
	1050	0	0
	1050	0	0
	1050	0	0
	1050	0	0
	1050	0	0
	1050	0	0
	1050	0	0
	1050	0	0
	1050	0	0
	1050	0	0
	1050	0	0
	1100	0	0
	1100	0	0
	1100	0	0
	1100	0	0
	1100	0	0
	1100	0	0
	1100	0	0
	1100	0	0
	1100	0	0
	1100	0	0
	1100	0	0
	1100	0	0
	1100	0	0
	1100	0	0
	1100	0	0
	1100	0	0
	1100	0	0
	1100	0	0
	1100	0	0
	1100	0	0

## Sheet: s5i
Immunofluorescent staining of NeuN or GFAP (Red) and GFP (Green) in the hypothalamus region from 10 months AAV-CAG-cre mice. Quantitation of percentage of NeuN++GFP+/GFP+ or GFAP++GFP+/GFP+ are showed in panel (I), n=3 mice.
Data represent mean±SEM, n.s.: not significant, *p<0.05, **p<0.01, ***p<0.001, one-way ANOVA with Tukey’s post hoc analysis.
NeuN++GFP+/GFP+ or GFAP++GFP+/GFP+ (100%)
NeuN++GFP+/GFP+	GFAP++GFP+/GFP+
96	2
97	5
93	2
95.33 ± 1.202 N=3	3.000 ± 1.000 N=3
P value	< 0.0001
P value summary	****

## Sheet: s5k
Immunofluorescent staining of NeuN (Red) and Menin (Green) in the hypothalamus region from 10 months AAV-CAG-cre mice and AAV-CAG-cre-Men1f/f mice. Quantitation of percentage of NeuN++Menin+/Menin + are showed in panel (K), n=3 mice.
Data represent mean±SEM, n.s.: not significant, *p<0.05, **p<0.01, ***p<0.001, one-way ANOVA with Tukey’s post hoc analysis.
NeuN++Menin+/NeuN+(100%)
AAV-CAG-cre	AAV-CAG-cre-Men1f/f
92	8
88	10
86	9
88.67 ± 1.764 N=3	9.000 ± 0.5774 N=3
P value	< 0.0001
P value summary	****
