# Supplementary material for: Hypothalamic Menin regulates systemic aging and cognitive decline
Source: PLoS Biol. 2023 Mar 16;21(3):e3002033. doi: 10.1371/journal.pbio.3002033 (PMC10019680; doi:10.1371/journal.pbio.3002033)
Supplement: S6 Data — (XLSX) [file pbio.3002033.s025.xlsx]

## Sheet: s6b
Metabolites in the hypothalamus of 13 months male ScKO and control mice showed no significant changes.
Data represent mean±SEM, not significant: fold change (ScKO/Control) at.0.8~1.2; significant increase: fold change (ScKO/Control) >1.2; significant decrease: fold change (ScKO/Control) <0.8, one-way ANOVA with Tukey’s post hoc analysis.
	Control			ScKO
L-Malate	111	100	97.8728	111	102	107		103.0 ± 4.068 N=3			106.7 ± 2.603 N=3
cAMP	79.4276	93.2202	81.737	93.9115	71.133	84.0148		84.80 ± 4.265 N=3			83.02 ± 6.594 N=3
Succinate	20.5188	27.4384	21.338	29.1346	20.6432	22.6736		23.10 ± 2.183 N=3			24.15 ± 2.560 N=3
Citric acid	15.9801	22.5136	17.8111	18.4219	23.3956	19.1926		18.77 ± 1.946 N=3			20.34 ± 1.546 N=3
Fumarate	8.36827	8.2667	7.95327	7.96946	7.34553	9.02242		8.196 ± 0.1249 N=3			8.112 ± 0.4893 N=3
FMN	0.310146	0.204029	0.357985	0.208247	0.166866	0.332108		0.2907 ± 0.04549 N=3			0.2357 ± 0.04964 N=3
NADH	0.049737	0.053001	0.062074	0.069182	0.050576	0.030012		0.05494 ± 0.003689 N=3			0.04992 ± 0.01131 N=3
ADP	0.019006	0.048076	0.029097	0.027232	0.022363	0.037444		0.03206 ± 0.008522 N=3			0.02901 ± 0.004443 N=3
AMP	0.005976	0.0053	0.011374	0.005607	0.00357	0.0062		0.00755 ± 0.001920 N=3			0.005127 ± 0.0007968 N=3

## Sheet: s6c
Metabolites in the hypothalamus of 13 months male ScKO and control mice showed no significant changes.
Data represent mean±SEM, not significant: fold change (ScKO/Control) at.0.8~1.2; significant increase: fold change (ScKO/Control) >1.2; significant decrease: fold change (ScKO/Control) <0.8, one-way ANOVA with Tukey’s post hoc analysis.
	Control			ScKO
Glutamate	17.7767	15.5953	13.3488	19.0226	17.3747	19.3808		15.57 ± 1.278 N=3			18.59 ± 0.6177 N=3
Ribose-5-phosphate	2.14644	6.28504	3.37259	6.9082	4.73073	7.59238		3.935 ± 1.227 N=3			6.410 ± 0.8628 N=3
cis-Aconitic acid	1.94409	2.06374	1.60313	3.27389	2.95886	2.4179		1.870 ± 0.1380 N=3			2.884 ± 0.2500 N=3
trans-Aconitate	1.49778	1.97932	1.39084	2.75327	2.39977	2.46494		1.623 ± 0.1810 N=3			2.539 ± 0.1086 N=3
Glyceraldehyde-3-phosphate	0.315819	0.466688	0.313003	0.947124	0.219334	1.57116		0.3652 ± 0.05077 N=3			0.9125 ± 0.3906 N=3
Dihydroxyacetone phosphate	0.362152	0.491312	0.341386	1.0112	0.224495	1.69347		0.3983 ± 0.04690 N=3			0.9764 ± 0.4244 N=3

## Sheet: s6d
Metabolites in the hypothalamus of 13 months male ScKO and control mice showed significant decrease.
Data represent mean±SEM, not significant: fold change (ScKO/Control) at.0.8~1.2; significant increase: fold change (ScKO/Control) >1.2; significant decrease: fold change (ScKO/Control) <0.8, one-way ANOVA with Tukey’s post hoc analysis.
	Control			ScKO
Oxaloacetic acid	28.5561	39.8678	31.2135	24.9296	18.2348	31.3291		33.21 ± 3.415 N=3			24.83 ± 3.780 N=3
alpha-ketoglulonic acid	25.4357	38.6952	30.0672	22.3265	17.9768	28.6949		31.40 ± 3.885 N=3			23.00 ± 3.112 N=3
Glucose-1-phosphate	25.5303	37.0536	32.2716	23.1274	16.0845	27.9422		31.62 ± 3.342 N=3			22.38 ± 3.443 N=3
Glucose-6-phosphate	26.8541	35.2947	26.0113	20.3241	13.5901	24.5553		29.39 ± 2.964 N=3			19.49 ± 3.193 N=3
L-Lactate	10.6849	16.4161	10.0518	9.6915	6.33058	8.58023		12.38 ± 2.024 N=3			8.201 ± 0.9886 N=3
ADPG	10.1176	10.0608	5.72248	5.17614	4.33507	5.21212		8.634 ± 1.456 N=3			4.908 ± 0.2865 N=3
2-phosphoglycerate	11.0631	10.1077	5.61667	5.31631	4.47269	5.14626		8.929 ± 1.679 N=3			4.978 ± 0.2576 N=3
3-Phosphoglycerate	16.2638	12.4294	7.02745	6.36756	5.39303	5.90832		11.91 ± 2.679 N=3			5.890 ± 0.2815 N=3
Isocitrate	11.9141	6.42575	2.07208	2.63313	1.79768	1.32655		6.804 ± 2.847 N=3			1.919 ± 0.3820 N=3

## Sheet: s6e
Metabolites in the hypothalamus of 13 months male ScKO and control mice showed significant decrease.
Data represent mean±SEM, not significant: fold change (ScKO/Control) at.0.8~1.2; significant increase: fold change (ScKO/Control) >1.2; significant decrease: fold change (ScKO/Control) <0.8, one-way ANOVA with Tukey’s post hoc analysis.
	Control			ScKO
Phosphoenolpyruvate	7.54562	5.07728	2.81274	2.67317	2.27075	2.25796		5.145 ± 1.367 N=3			2.401 ± 0.1363 N=3
Ribulose-1,5-bisphosphate	5.15334	2.2279	0.811198	0.637757	0.607254	0.540028		2.731 ± 1.278 N=3			0.5950 ± 0.02887 N=3
Fructose-1,6-biphosphate	4.08485	2.75557	1.31379	0.882047	0.500597	0.659511		2.718 ± 0.8002 N=3			0.6807 ± 0.1106 N=3
guanosine diphosphate	3.99029	2.66176	1.40196	1.21144	0.860133	1.53353		2.685 ± 0.7473 N=3			1.202 ± 0.1945 N=3
6-phosphogluconate	2.4963	2.20445	1.39315	1.21144	0.815406	0.937993		2.031 ± 0.3300 N=3			0.9883 ± 0.1171 N=3
GTP	1.77767	1.25466	0.485837	0.426506	0.355235	0.360332		1.173 ± 0.3752 N=3			0.3807 ± 0.02296 N=3

## Sheet: s6f
Metabolites in the hypothalamus of 13 months male ScKO and control mice showed significant decrease.
Data represent mean±SEM, not significant: fold change (ScKO/Control) at.0.8~1.2; significant increase: fold change (ScKO/Control) >1.2; significant decrease: fold change (ScKO/Control) <0.8, one-way ANOVA with Tukey’s post hoc analysis.
	Control			ScKO
Pyruvate	0.782929	1.11278	0.628679	0.565671	0.363836	0.625642		0.8415 ± 0.1428 N=3			0.5184 ± 0.07919 N=3
Thiamine pyrophosphate	0.504933	0.300181	0.22308	0.226269	0.117838	0.151471		0.3427 ± 0.08410 N=3			0.1652 ± 0.03204 N=3
ATP	0.421723	0.277902	0.114626	0.105125	0.06494	0.091165		0.2714 ± 0.08871 N=3			0.08708 ± 0.01178 N=3
Fructose-phosphate	0.296908	0.408059	0.238951	0.234278	0.165146	0.24179		0.3146 ± 0.04962 N=3			0.2137 ± 0.02439 N=3
NADP+	0.245847	0.080439	0.06904	0.035042	0.022449	0.024555		0.1318 ± 0.05713 N=3			0.02735 ± 0.003893 N=3
Acetyl-CoA	0.06288	0.021693	0.012521	0.011514	0.005565	0.0159		0.03236 ± 0.01549 N=3			0.01099 ± 0.002993 N=3
UDPG	0.062691	0.078563	0.030508	0.039247	0.024858	0.047135		0.05725 ± 0.01413 N=3			0.03708 ± 0.006522 N=3
