# Supplementary material for: Hypothalamic Menin regulates systemic aging and cognitive decline
Source: PLoS Biol. 2023 Mar 16;21(3):e3002033. doi: 10.1371/journal.pbio.3002033 (PMC10019680; doi:10.1371/journal.pbio.3002033)
Supplement: S7 Data — (XLSX) [file pbio.3002033.s026.xlsx]

## Sheet: s7b
Immunofluorescence of PHGDH levels (green) in the hypothalamus from 10 months male ScKO mice and control mice. Quantitation of fluorescence intensity of PHGDH are showed in panel (B), n=3 mice.
Data represent mean±SEM, n.s.: not significant, *p<0.05, **p<0.01, ***p<0.001, one-way ANOVA with Tukey’s post hoc analysis.
Immunofluorescence of PHGDH levels
Control			ScKO
0.316	0.334	0.362	0.213	0.242	0.202
0.3373 ± 0.01338 N=3			0.2190 ± 0.01193 N=3
P value	0.0027
P value summary	**

## Sheet: s7c
Quantitative RT-PCR measurements to determine phgdh levels in the hypothalamus from 10 months male ScKO mice and control mice. n=4 mice.
Data represent mean±SEM, n.s.: not significant, *p<0.05, **p<0.01, ***p<0.001, one-way ANOVA with Tukey’s post hoc analysis.
phgdh mRNA levels
Control				ScKO
0.869024	1.18056	0.850417	1.1	0.476405	0.458501	0.713506	0.727676
1.000 ± 0.08273 N=4				0.5940 ± 0.07322 N=4
P value	0.0104
P value summary	*
