# Supplementary material for: Hypothalamic Menin regulates systemic aging and cognitive decline
Source: PLoS Biol. 2023 Mar 16;21(3):e3002033. doi: 10.1371/journal.pbio.3002033 (PMC10019680; doi:10.1371/journal.pbio.3002033)
Supplement: S8 Data — (XLSX) [file pbio.3002033.s027.xlsx]

## Sheet: s9a
Body weight of 20 months male Old+AAV:GFP and Old+AAV:Menin-GFP mice (body weight: Old+AAV:GFP：n=3 mice，Old+AAV:Menin-GFP: n=3 mice).
Data represent mean±SEM, n.s.: not significant, *p<0.05, **p<0.01, ***p<0.001, one-way ANOVA with Tukey’s post hoc analysis.
Body weight (g)	Old+AAV:GFP	Old+AAV:Menin-GFP
	32	30
	34	33
	30	36
	32.00 ± 1.155 N=3	33.00 ± 1.732 N=3
	P value	0.656
	P value summary	ns

## Sheet: s9b
Brain weight of 20 months male Old+AAV:GFP and Old+AAV:Menin-GFP mice (brain weight: Old+AAV:GFP：n=3 mice，Old+AAV:Menin-GFP: n=3 mice).
Data represent mean±SEM, n.s.: not significant, *p<0.05, **p<0.01, ***p<0.001, one-way ANOVA with Tukey’s post hoc analysis.
Brain weight (g)	Old+AAV:GFP	Old+AAV:Menin-GFP
	0.38	0.41
	0.41	0.39
	0.4	0.39
	0.3967 ± 0.008819 N=3	0.3967 ± 0.006667 N=3
	P value	> 0.9999
	P value summary	ns

## Sheet: s9d
Brain sections from postnatal 20 months male Old+AAV:GFP and Old+AAV:Menin-GFP mice were subjected to Nissl staining. Quantitation of hypothalamus and hippocampus cell number are showed in panel (D), n=4 mice.
Data represent mean±SEM, n.s.: not significant, *p<0.05, **p<0.01, ***p<0.001, one-way ANOVA with Tukey’s post hoc analysis.
	Old+AAV:GFP				Old+AAV:Menin-GFP
Hippocampus	382	322	325	302	409	348	307	356		332.8 ± 17.19 N=4			355.0 ± 20.96 N=4
Hypothalamus	325	335	298	374	397	312	383	302		333.0 ± 15.74 N=4			348.5 ± 24.22 N=4
Hippocampus
P value	0.4431
P value summary	ns
Hypothalamus
P value	0.6108
P value summary	ns

## Sheet: s9e
20 months male Old+AAV:GFP and Old+AAV:Menin-GFP mice behavior analysis by open field.
Data represent mean±SEM, n.s.: not significant, *p<0.05, **p<0.01, ***p<0.001. Unpaired t-test was applied to two groups of behavioral statistics.
	Old+AAV:GFP	Old+AAV:Menin-GFP
Total Distance (mm)	6094.77	10752.9
	8223.01	2463.37
	2144.71	516.39
	3308.39	7590.08
	8910.73	8000.96
	6925.88	10392.1
	4431.29	7924.28
	1057.61	12045.2
	70.55	6621.29
	199.77	250.21
	3687.8	3587.9
	4294.28	12424.8
		8684.37
		8630.38
		21375.1
	4112 ± 859.8 N=12	8084 ± 1375 N=15
	P value	0.0297
	P value summary	*

## Sheet: s9f
20 months male Old+AAV:GFP and Old+AAV:Menin-GFP mice behavior analysis by rotared test.
Data represent mean±SEM, n.s.: not significant, *p<0.05, **p<0.01, ***p<0.001. Unpaired t-test was applied to two groups of behavioral statistics.
	Old+AAV:GFP	Old+AAV:Menin-GFP
Latency to Fall (Sec)	26.6667	26
	23.6667	20.6667
	26	31
	10.6667	24.3333
	10.3333	27.6667
	13.3333	23.6667
	23.3333	21.6667
	22.3333	24.3333
	17.3333	27.6667
	26.6667	40.6667
	26.6667	23
	26	27
		19.3333
		28.6667
		27.6667
	21.08 ± 1.853 N=12	26.22 ± 1.323 N=15
	P value	0.0291
	P value summary	*

## Sheet: s9g
20 months male Old+AAV:GFP and Old+AAV:Menin-GFP mice swimming speed in Moris water maze.
Data represent mean±SEM, n.s.: not significant, *p<0.05, **p<0.01, ***p<0.001. Unpaired t-test was applied to two groups of behavioral statistics.
	Old+AAV:GFP	Old+AAV:Menin-GFP
Speed (cm/s)	15.527	13.236
	16.008	13.054
	2.298	9.097
	10.87	8.445
	10.934	18.77
	12.221	15.628
	18.627	11.191
	11.54	16.754
	9.792	12.776
	15.214	18.305
	9.46	16.841
	6.017	12.749
		10.063
		8.341
		10.984
	11.54 ± 1.303 N=12	13.05 ± 0.9077 N=15
	P value	0.3268
	P value summary	ns
