# Supplementary material for: Hypothalamic Menin regulates systemic aging and cognitive decline
Source: PLoS Biol. 2023 Mar 16;21(3):e3002033. doi: 10.1371/journal.pbio.3002033 (PMC10019680; doi:10.1371/journal.pbio.3002033)
Supplement: S9 Data — (XLSX) [file pbio.3002033.s028.xlsx]

## Sheet: s10b
D-serine levels in serum from 22 months male Old mice and Old+D-serine mice were determined by ELISA. n=3 mice.
Data represent mean±SEM, n.s.: not significant, *p<0.05, **p<0.01, ***p<0.001, ****p<0.0001, one-way ANOVA with Tukey’s post hoc analysis.
Serine Levels(ng/ml)
Old mice	Old+D-serine mice
78	102
74	108
79	96
77.00 ± 1.528 N=3	102.0 ± 3.464 N=3
P value	0.0027
P value summary	**

## Sheet: s10c
D-serine levels in lysates of hypothalamus from 22 months male Old mice and Old+D-serine mice were determined by ELISA. n=3 mice.
Data represent mean±SEM, n.s.: not significant, *p<0.05, **p<0.01, ***p<0.001, ****p<0.0001, one-way ANOVA with Tukey’s post hoc analysis.
D-Serine Levels (ng/mg)
Old mice	Old+D-serine mice
7.3	11.2
8.6	10.5
8.3	10.9
8.067 ± 0.3930 N=3	10.87 ± 0.2028 N=3
P value	0.0032
P value summary	**

## Sheet: s10d
D-serine levels in lysates hippocampus from 22 months male Old mice and Old+D-serine mice were determined by ELISA. n=3 mice.
Data represent mean±SEM, n.s.: not significant, *p<0.05, **p<0.01, ***p<0.001, ****p<0.0001, one-way ANOVA with Tukey’s post hoc analysis.
D-Serine Levels (ng/mg)
Old mice	Old+D-serine mice
6.67	10.84
7.83	9.45
8.23	11.24
7.577 ± 0.4678 N=3	10.51 ± 0.5424 N=3
P value	0.0149
P value summary	*

## Sheet: s10e-i
Behavioral tests of the above mice by T maze (E), Y maze (F) and Morris water maze tests (G-I).
Data represent mean±SEM, n.s.: not significant, *p<0.05, **p<0.01, ***p<0.001, ****p<0.0001. Unpaired t-test was applied to two groups of behavioral statistics.
T maze				Y maze
Alternation Triplet (100%)				Alternation Triplet (100%)
Old mice	Old+D-serine mice			Old mice	Old+D-serine mice
16.22	53.33			12	62.5
14.29	36.36			9.52	43.75
55.56	69.23			37.93	60
14.29	54.17			57.14	26
50	37.5			45	40.74
15.79	46.15			26.32	37.5
56.25	41.67			47.83	50
34.43	41.46			41.94	57.89							30.63 ± 5.477 N=10	47.34 ± 3.379 N=11
25	58.82			17.5	57.14
24.44	40.74			35.14	40.58
	51.35				42.32
30.63 ± 5.477 N=10	47.34 ± 3.379 N=11			33.03 ± 5.091 N=10	47.13 ± 3.416 N=11
P value	0.0157			P value	0.0304
P value summary	*			P value summary	*
Water Maze Training		Old mice																			Old+D-serine mice
Day1		53.04	60	60	60	60	60	60	60	60	60	60	60	60	60	60	60	60	52.48		60	60	60	60	60	59.96	60	52.52	60	59.36	60	39.16	60	60	60	60	60	60	60	19.28	60	60
Day2		13.72	60	60	60	60	29.52	60	60	60	60	60	60	26.12	60	16.44	60	60	60		60	60	60	60	60	56.2	19.16	60	54	60	60	60	60	60	59.08	17.84	60	58.72	9.12	60	60	60
Day3		60	60	60	60	42.52	24.72	22.84	60	60	60	60	60	27.8	40.2	60	60	59.36	27.04		36.84	40.48	55.2	51.12	60	60	60	60	60	24.36	60	47.32	44.6	34.12	47	60	60	59.6	60	10.88	3.12	60
Day4		60	60	60	34.36	60	60	60	60	60	60	60	60	12.2	60	37.24	28.8	54.08	25.08		60	27.52	20.42	25.03	27.89	60	38.92	60	60	59.4	60	60	54.16	23.67	60	60	60	18.2	52	59.08	5.72	60
Day5		60	32.2	49.88	22.92	60	22.52	37.68	39.88	60	60	60	60	11.96	44.2	60	55.56	60	59.52		51.44	18.72	60	60	60	14.56	31.52	53.16	57.8	60	60	31.24	60	32.04	60	10.76	15.04	25.6	60	60	60	26.56
Day6		60	32.68	60	60	35.56	34.44	60	22.04	59.96	44.12	39.08	60	60	25.24	59.72	30.04	50.045	60		60	46.16	25.8	46.52	26.24	33.56	31.44	29.16	40.43	32.52	36.72	50.03	40.56	46.006	45.04	31.92	26.24	60	40.03	30.34	44.96	46.4	P value	0.0495	P value summary	*
Water Maze Test		Old mice											Old+D-serine mice
Target		21.7	30.1	36.3	39.9	24.9	35.5	24.1	33.8	31.4	26.3		34	44.1	35	44.7	32.7	46.8	27.5	47.7	36	41	32.5		P value	0.0106
SE		15.5	37.4	19.6	18.9	19	25	16.8	20.3	38.5	23.3		11.3	11.7	20.3	20	15.1	14.9	9.7	22.4	8.9	20.1	20.3		P value summary	*
NE		32.9	19.1	15.1	9.6	27.5	25.1	33	19.7	18.1	23.32		38.1	24.1	27.9	14.9	24.6	23	44.9	18.1	29.6	30.5	22.3
NW		28.9	12.6	27.4	31	27.6	14.3	24.6	25.5	12	27.08		15.7	20.1	15.3	18.9	26.4	14.6	16.8	11.8	23.9	8.3	24.9
		30.40 ± 1.904 N=10											38.36 ± 2.042 N=11
Probe 1				Probe 2
Latency 1st Entrance to Target (Sec)				Target Crossing
Old mice	Old+D-serine mice			Old mice	Old+D-serine mice
60	8.36			0	2
31.8	60			2	0
60	42.24			0	2
39.88	12.96			1	1
60	39.52			0	1
45	10.36			1	2
60	17.92			0	3
38.28	45.24			2	1
21.92	41.84			0	1
32.42	23.04			1	1
	25.32				2
44.93 ± 4.517 N=10	29.71 ± 5.110 N=11			0.7000 ± 0.2603 N=10	1.455 ± 0.2473 N=11
P value	0.0394			P value	0.079
P value summary	*			P value summary	ns

## Sheet: s10k
Immunofluorescent staining of synaptophysin (red) and PSD95 (Green) in hippocampus from 22 months male Old mice and Old+D-serine mice. Quantitation of number of puncta of synaptophysin and PSD95 are showed in panel (K), n=8 slices from3 mice.
Data represent mean±SEM, n.s.: not significant, *p<0.05, **p<0.01, ***p<0.001, ****p<0.0001, one-way ANOVA with Tukey’s post hoc analysis.
Synaptophysin+ and PSD95+ Puncta (0.96mm2)
Old mice	Old+D-serine mice
18	32
24	27
16	36
17	42
15	21
17	18
16	36
19	35
17.75 ± 0.9955 N=8	30.88 ± 2.906 N=8
P value	0.0008
P value summary	***
